# Supplementary material for: GmGLU1 and GmRR4 contribute to iron deficiency tolerance in soybean
Source: Front Plant Sci. 2024 Feb 27;15:1295952. doi: 10.3389/fpls.2024.1295952 (PMC10927968; doi:10.3389/fpls.2024.1295952)
Supplement: Supplementary file 1 [file Table_1.xlsx]

## Sheet: Primers
Supplemental Table 1. Primers used for developing BPMV-VIGS constructs. Restriction sites in the primer sequence are indicated by lower case letters. Following cloning, the VIGS constructs were sequenced to confirm target sequence. The insert sequences was compared to transcripts of Wm82.a2.v1 using BLASTN, E<10.
Primer Purpose	Forward Primer Name	Forward Primer Sequence	Reverse Primer Name	Reverse primer Sequence	Target Gene(s)	Insert Sequence	Additional Targets
SingleTarget Construct	GmRR4-V-F	atactcgagAATAGTTGGTTGTGGATGTG	GmRR4-V-R	aatggatccTGGAGGAAGGAGCCGAAG	Glyma.03G130000	TGGAGGAAGGAGCCGAAGAATTTTTCTTGAAGCCTGTGAGGTTGTCAGATTTGAACAAGCTTAAACCCCACATGAAGAAAACCAAGTTCAAAGATCAAAAGCAAGAAACAGTAGAAAGGTTTGAAGACTCAGAAGTTCAACAGCAACAGTCACAACAACAAATCATCATCCAAAATGAGCATCACCAAGCACCAAAATTACAAGTTCTTCAGCCAGAGTCAGAATCAGAGTCACATCCACAACCAACTATTG	Glyma.19G132300
Single Target Construct	GmbHLH38-V-F	atactcgagCCATTAAGCTATGATGTGTC	GmbHLH38-V-R	aatggatccCTGGAAGAAGTGAACGAAGT	Glyma.03G130400	CCATTAAGCTATGATGTGTCCTCTGAGTACTCATTTCCCTATCAATTTTATTCACCACAGACACAGATTGAGCTTGAAATTGAAAGGTCCACTTCTCCATCCCCTGAAGACCCTGCCATGGTCAAAAAGCTTAGCCACAACGCTAGTGAACGTGATCGCCGCAAGAAGGTCAATCACTTGGTTTCTTCACTTCGTTCACTTCTTCCAG	Glyma.03G130600,Glyma.19G132500,Glyma.19G132600
Single Target Construct	GmGLU1-V-F	atactcgagCTTGGAGGACATATTATCAG	GmGLU1-V-R	aatggatccACCAGTGTGCGACTTATC	Glyma.03G128300	CTTGGAGGACATATTATCAGAGAGAGGAGCCTGTGGGGTTGGATTCATTGCCAATTTGGAGAATAAGGGATCACATGAGATTGTCAAGGATGCTTTAAATGCTTTAAGTTGTATGGAACATCGTGGTGGCTGTGGAGCAGATAATGACTCTGGCGATGGTTCAGGGCTGATGACTGGAGTTCCATGGGAACTATTTGACAATTGGGCCAACACGCAAGGGATTGCTTCCTTTGATAAGTCGCACACTGGTG	Glyma.19G130800
Double Target Construct RG	GmRR4_GmGLU1_F	CACATCCACAACCAACTATTCTTGGAGGACATATTATCAG	GmRR4_GmGLU1_R	CTGATAATATGTCCTCCAAGAATAGTTGGTTGTGGATGTG	Glyma.03G130000/Glyma.03G128300	CACCAGTGTGCGACTTATCAAAGGAAGCAATCCCTTGCGTGTTGGCCCAATTGTCAAATAGTTCCCACGGAACTCCGGTCATCAGCCCTGAACCATCACCAGAGTCATTATCTGCTCCACAGCCACCACGATGTTCCATACAACTTAAAGCATTTAAAGCATCCTTGACAATCTCATGTGATCCCTTATTCTCCAAATTGGCAATGAATCCAACCCCACAGGCTCCTCTCTCTGATAATATGTCCTCCAAGAATAGTTGGTTGTGGATGTGACTCTGATACTGACTCTGGCTGAAGAACTTGTAATTTTGGTGCTTGGTGATGCTCATTTTGGATGATGATTTGTTGTTGTGACTGTTGCTGTTGAACTTCTGAGTCTTCAAACCTTTCTACTGTTTCT…	Glyma.19G130800, Glyma.19G132300
Double Target Construct HG	GmbHLH38_GmGLU1_F	ACTTCGTTCACTTCTTCCAGCTTGGAGGACATATTATCAG	GmbHLH38_GmGLU1_R	CTGATAATATGTCCTCCAAGCTGGAAGAAGTGAACGAAGT	Glyma.03G128300/Glyma.03G130400	CCATTAAGCTATGATGTGTCCTCTGAGTACTCATTTCCCTATCAATTTTATTCACCACAGACACAGATTGAGCTTGAAATTGAAAGGTCCACTTCTCCATCCCCTGAAGACCCTGCCATGGTCAAAAAGCTTAGCCACAACGCTAGTGAACGTGATCGCCGCAAGAAGGTCAATCACTTGGTTTCTTCACTTCGTTCACTTCTTCCAGCTTGGAGGACATATTATCAGTGAGAGGAGCCTGTGGGGTTGGATTCATTGCCAATTTGGAGAATAAGGGATCACATGAGATTGTCAAGGATGCTTTAAATGCTTTAAGTTGTATGGAACATCGTGGTGGCTGTGGAGCAGATAATGACTCTGGCGATGGTTCAGGGCTGATGACTGGAGTTCCGTGGGAAC…	Glyma.03G130600, Glyma.19G130800,Glyma.19G132500,Glyma.19G132600
