# Supplementary material for: GmGLU1 and GmRR4 contribute to iron deficiency tolerance in soybean
Source: Front Plant Sci. 2024 Feb 27;15:1295952. doi: 10.3389/fpls.2024.1295952 (PMC10927968; doi:10.3389/fpls.2024.1295952)
Supplement: Supplementary file 2 [file Table_2.xlsx]

## Sheet: Table Legend
Supplemental File 2. Differentially expressed genes (DEGs) responding to silencing of GmGLU1, GmRR4, GmbHLH38, GmRR4+GmGLU1 (RG) and GmbHLH38+GmGLU1 (HG) in leaves and roots. Tabs are compiled lists of DEGs identified in each Construct Group x tissue type.
(1) GlymaID from Gmax version 2.0. Only primary predicted proteins were included in analyses. For more information on Gmax2.0 cDNAs see http://phytozome.jgi.doe.gov/pz/portal.html#!info?alias=Org_Gmax.
(2) All comparisions in which DEG was identified.
(3) Number of comparisions in which DEG was identified.
(4) If DEG is located within the Gm03 iron deficiency chlorosis (IDC) quantitative trait loci (QTL) defined by Assefa et al. (2020), the location of the linkage block is indicated. Updated to Gmax version 2.0.
(5) If DEG is located within known introgressed regions between Clark and Isoclark (Severin et al. 2010; Stec et al. 2013), the location of the integression is indicated. Updated to Gmax version 2.0.
(6) Predicted TFs were identified using the the SoyDB Transcription factor database (Wang et al. 2010). Updated to Gmax version 2.0.
(7) DEGs were cross referenced with genes previously identified in Clark gene expression studies conducted by Moran Lauter et al. (2014) [ML_1H, ML_6H], Moran Lauter et al. (2020) [ML_30M, ML_60M, ML_120M], Atencio et al. (2021) [AL_2D, AL 10D], and O’Rourke et al. (2019) [JO_TA, JO_TD]. Updated to Gmax version 2.0.
(8) Each gene was annotated using the Gene Annotation Lookup tool on SoyBase (https://www.soybase.org/genomeannotation/). Version Wm82.a2.v1

## Sheet: Leaves_RG_GmRR4_GmGLU1
Wm82.a2.v1 Identfier (1)	Significant Dataset (FDR < 0.05, RG, GmRR4 and/or GmGmGLU1) (2)	Number of significant Datasets (3)	IDC Gm03 QTL Linkage Block (4)	Introgressed Region: Clark vs. Isoclark (5)	Introgressed Region: Clark vs. Isoclark (5)	TF family (6)	Overlap With Previous Clark/IsoClark IDC Expression Studies (7)	Number of Overlapping Experiments (7)	Length of Primary Predicted Protein (8)	Top Uniref100 Viridaeplantae Hit (8)	Best HSP Evalue (E<10-6) (8)	Best HSP Coverage (%) (8)	Top Most Descriptive Uniref100 Viridaeplantae Hit (8)	Best HSP Evalue (E<10-6) (8)	Best HSP Coverage (%) (8)	Top Arabidopsis (TAIR10) BLASTP Hit (8)	Best HSP Evalue (E<10-10) (8)	Best HSP Coverage (%) (8)	GO Biological Process IDs (8)	GO Biological Process Descriptions (8)	GO Molecular Function IDs (8)	GO Molecular Function Descriptions (8)	GO Cellular Component IDs (8)	GO Cellular Component Descriptions (8)	PFAM IDs (8)	PFAM Names (8)	Panther IDs (8)	Panther Descriptions (8)	KOG IDs (8)	KOG Descriptions (8)
Glyma.01G003700	RG, GmGLU1	2					Root_ML_30M	1	304	UniRef100_I1J4C8 Uncharacterized protein n=1 Tax=Glycine max RepID=I1J4C8_SOYBN	0	100				AT4G29520.1|Symbols:|LOCATED IN: endoplasmic reticulum, plasma membrane; EXPRESSED IN: 23 plant structures; EXPRESSED DURING: 14 growth stages; CONTAINS InterPro DOMAIN/s: Saposin B (InterPro:IPR008139); Has 137 Blast hits to 137 proteins in 50 species: Archae - 2; Bacteria - 0; Metazoa - 41; Fungi - 10; Plants - 36; Viruses - 0; Other Eukaryotes - 48 (source: NCBI BLink).|chr4:14494056-14495657 …	1e-117	87.91	GO:0006457 GO:0009408 GO:0009627 GO:0009644 GO:0034976 GO:0042542	protein folding; response to endoplasmic reticulum stress; response to heat; response to high light intensity; response to hydrogen peroxide; systemic acquired resistance			GO:0005783 GO:0005886	endoplasmic reticulum; plasma membrane
Glyma.01G004200	RG	1					Leaf_ML_6H, Root_JO_TD	2	239	UniRef100_I1J4D5 Uncharacterized protein n=1 Tax=Glycine max RepID=I1J4D5_SOYBN	2e-172	100	UniRef100_G7KJ71 Caffeoyl-CoA O-methyltransferase n=1 Tax=Medicago truncatula RepID=G7KJ71_MEDTR	4e-139	100	AT4G26220.1|Symbols:|S-adenosyl-L-methionine-dependent methyltransferases superfamily protein|chr4:13284179-13285146 FORWARD LENGTH=232	2e-102	96.12			GO:0042409	caffeoyl-CoA O-methyltransferase activity	GO:0005829	cytosol	PF01596	O-methyltransferase	PTHR10509	O-METHYLTRANSFERASE-RELATED	KOG1663	O-methyltransferase
Glyma.01G004900	RG, GmGLU1	2				MYB/HD-like			262	UniRef100_Q09GS3 Transcription factor MYBJ6 n=1 Tax=Glycine max RepID=Q09GS3_SOYBN	0	100	UniRef100_Q09GS3 Transcription factor MYBJ6 n=1 Tax=Glycine max RepID=Q09GS3_SOYBN	0	100	AT5G57620.1|Symbols:MYB36, AtMYB36|myb domain protein 36|chr5:23334904-23336388 FORWARD LENGTH=333	4e-69	35.74	GO:0006355	regulation of transcription, DNA-dependent	GO:0003677 GO:0003700	DNA binding; sequence-specific DNA binding transcription factor activity	GO:0005634	nucleus	PF00249	Myb-like DNA-binding domain	PTHR10641	MYB-LIKE DNA-BINDING PROTEIN MYB	KOG0048	Transcription_factor,_Myb_superfamily
Glyma.01G007800	RG	1					Leaf_ML_120M, Leaf_JO_TA, Root_JO_TD, Root_JO_TA, Leaf_LA_10DC, Root_LA_10DC	6	876	UniRef100_K7K149 Cytosine-specific methyltransferase n=1 Tax=Glycine max RepID=K7K149_SOYBN	0	100	UniRef100_K7K149 Cytosine-specific methyltransferase n=1 Tax=Glycine max RepID=K7K149_SOYBN	0	100	AT1G69770.1|Symbols:CMT3|chromomethylase 3|chr1:26248496-26253519 REVERSE LENGTH=839	0	95.71	GO:0006260 GO:0006261 GO:0006270 GO:0006275 GO:0006306 GO:0006342 GO:0006346 GO:0008283 GO:0009909 GO:0010069 GO:0010425 GO:0016458 GO:0016572 GO:0031047 GO:0031048 GO:0034968 GO:0045814 GO:0051567 GO:0051726	DNA-dependent DNA replication; DNA methylation; DNA methylation on cytosine within a CNG sequence; DNA replication; DNA replication initiation; cell proliferation; chromatin silencing; chromatin silencing by small RNA; gene silencing; gene silencing by RNA; histone H3-K9 methylation; histone lysine methylation; histone phosphorylation; methylation-dependent chromatin silencing; negative regulatio…	GO:0003677 GO:0003886	DNA (cytosine-5-)-methyltransferase activity; DNA binding	GO:0005634	nucleus	PF00145 PF00385	C-5 cytosine-specific DNA methylase; Chromo (CHRromatin Organisation MOdifier) domain	PTHR10629	CYTOSINE-SPECIFIC METHYLTRANSFERASE
Glyma.01G008500	RG	1					Root_JO_TD	1	592	UniRef100_I1J4J6 Malic enzyme n=1 Tax=Glycine max RepID=I1J4J6_SOYBN	0	100	UniRef100_I1J4J6 Malic enzyme n=1 Tax=Glycine max RepID=I1J4J6_SOYBN	0	100	AT1G79750.1|Symbols:ATNADP-ME4, NADP-ME4|NADP-malic enzyme 4|chr1:30007655-30011179 REVERSE LENGTH=646	0	89.63	GO:0006094 GO:0006108 GO:0006633 GO:0007010 GO:0009793 GO:0009845 GO:0010498 GO:0051289 GO:0055114	cytoskeleton organization; embryo development ending in seed dormancy; fatty acid biosynthetic process; gluconeogenesis; malate metabolic process; oxidation-reduction process; proteasomal protein catabolic process; protein homotetramerization; seed germination	GO:0000166 GO:0004470 GO:0004473 GO:0008270 GO:0016491 GO:0016616 GO:0016619 GO:0016652 GO:0042803 GO:0046872 GO:0050897 GO:0051287	NAD binding; cobalt ion binding; malate dehydrogenase (oxaloacetate-decarboxylating) (NADP+) activity; malate dehydrogenase (oxaloacetate-decarboxylating) activity; malic enzyme activity; metal ion binding; nucleotide binding; oxidoreductase activity; oxidoreductase activity, acting on NAD(P)H, NAD(P) as acceptor; oxidoreductase activity, acting on the CH-OH group of donors, NAD or NADP as accept…	GO:0009507	chloroplast	PF00390 PF03949	Malic enzyme, N-terminal domain; Malic enzyme, NAD binding domain	PTHR23406	MALIC ENZYME-RELATED	KOG1257	NADP+-dependent_malic_enzyme
Glyma.01G009300	RG	1							779	UniRef100_I1J4K6 Uncharacterized protein n=1 Tax=Glycine max RepID=I1J4K6_SOYBN	0	100	UniRef100_G7IE81 Dolichyl-diphosphooligosaccharide-protein glycosyltransferase subunit STT3A n=1 Tax=Medicago truncatula RepID=G7IE81_MEDTR	0	100.65	AT5G19690.1|Symbols:STT3A|staurosporin and temperature sensitive 3-like A|chr5:6652649-6658214 FORWARD LENGTH=779	0	99.87	GO:0006364 GO:0009627 GO:0009651 GO:0034976 GO:0047484	rRNA processing; regulation of response to osmotic stress; response to endoplasmic reticulum stress; response to salt stress; systemic acquired resistance	GO:0004576	oligosaccharyl transferase activity	GO:0005783 GO:0005886 GO:0009507 GO:0016020	chloroplast; endoplasmic reticulum; membrane; plasma membrane	PF02516	Oligosaccharyl transferase STT3 subunit	PTHR13872	60S RIBOSOMAL PROTEIN L35	KOG2292	Oligosaccharyltransferase,_STT3_subunit
Glyma.01G009600	RG	1				MYB/HD-like			271	UniRef100_I1J4K9 Uncharacterized protein n=1 Tax=Glycine max RepID=I1J4K9_SOYBN	0	100	UniRef100_L0P0W8 Similar to myb family transcription factor APL n=1 Tax=Lupinus angustifolius RepID=L0P0W8_LUPAN	3e-138	91.96	AT5G45580.1|Symbols:|Homeodomain-like superfamily protein|chr5:18481092-18482598 REVERSE LENGTH=264	4e-75	94.7	GO:0006355	regulation of transcription, DNA-dependent	GO:0003700	sequence-specific DNA binding transcription factor activity	GO:0005634	nucleus	PF00249	Myb-like DNA-binding domain
Glyma.01G011600	RG	1					Root_ML_30M	1	519	UniRef100_I1J4N2 Uncharacterized protein n=1 Tax=Glycine max RepID=I1J4N2_SOYBN	0	100	UniRef100_U5G3G7 Lipase class 3 family protein n=1 Tax=Populus trichocarpa RepID=U5G3G7_POPTR	9e-106	79.37	AT4G16070.1|Symbols:|Mono-/di-acylglycerol lipase, N-terminal;Lipase, class 3|chr4:9096808-9100596 REVERSE LENGTH=654	1e-78	41.13	GO:0006629 GO:0016042	lipid catabolic process; lipid metabolic process	GO:0004091 GO:0004806	carboxylesterase activity; triglyceride lipase activity	GO:0005886	plasma membrane	PF01764	Lipase (class 3)	PTHR21493	CGI-141-RELATED/LIPASE CONTAINING PROTEIN	KOG2088	Predicted_lipase/calmodulin-binding_heat-shock_protein
Glyma.01G013500	RG	1							675	UniRef100_K7K178 Uncharacterized protein n=1 Tax=Glycine max RepID=K7K178_SOYBN	0	100	UniRef100_G7KDB1 Cysteine-rich receptor-like protein kinase n=1 Tax=Medicago truncatula RepID=G7KDB1_MEDTR	0	98.2	AT4G21410.1|Symbols:CRK29|cysteine-rich RLK (RECEPTOR-like protein kinase) 29|chr4:11402463-11405025 REVERSE LENGTH=679	0	96.47	GO:0006468 GO:0009737	protein phosphorylation; response to abscisic acid stimulus	GO:0004672 GO:0004674 GO:0005524 GO:0016301 GO:0016772	ATP binding; kinase activity; protein kinase activity; protein serine/threonine kinase activity; transferase activity, transferring phosphorus-containing groups	GO:0005576 GO:0005773 GO:0005886	extracellular region; plasma membrane; vacuole	PF07714 PF01657	Protein tyrosine kinase; Salt stress response/antifungal	PTHR24420	LEUCINE-RICH REPEAT RECEPTOR-LIKE PROTEIN KINASE	KOG1187	Serine/threonine_protein_kinase
Glyma.01G017000	RG	1				TPR	Leaf_JO_TA	1	292	UniRef100_K7K1A3 Uncharacterized protein n=1 Tax=Glycine max RepID=K7K1A3_SOYBN	0	100	UniRef100_G7KDQ6 TPR domain protein n=1 Tax=Medicago truncatula RepID=G7KDQ6_MEDTR	1e-69	90.51	AT4G17940.1|Symbols:|Tetratricopeptide repeat (TPR)-like superfamily protein|chr4:9965787-9966778 FORWARD LENGTH=274	8e-52	83.58	GO:0008150	biological process			GO:0009507	chloroplast			PTHR26312	FAMILY NOT NAMED
Glyma.01G017700	RG	1				PLATZ	Leaf_JO_TA, Root_JO_TD	2	237	UniRef100_I1J4V0 Uncharacterized protein n=1 Tax=Glycine max RepID=I1J4V0_SOYBN	5e-176	100	UniRef100_B9MU31 Zinc-binding family protein n=1 Tax=Populus trichocarpa RepID=B9MU31_POPTR	3e-128	96.97	AT4G17900.1|Symbols:|PLATZ transcription factor family protein|chr4:9946046-9947697 FORWARD LENGTH=227	1e-123	100.88	GO:0008150	biological process			GO:0005739	mitochondrion	PF04640	PLATZ transcription factor
Glyma.01G020100	RG	1					Root_ML_30M	1	920	UniRef100_K7K1C2 Uncharacterized protein n=1 Tax=Glycine max RepID=K7K1C2_SOYBN	0	100	UniRef100_D8V144 Nodulation receptor kinase A n=1 Tax=Glycine max RepID=D8V144_SOYBN	0	100	AT1G67720.1|Symbols:|Leucine-rich repeat protein kinase family protein|chr1:25386494-25390856 FORWARD LENGTH=929	7e-131	92.68	GO:0006468 GO:0007267 GO:0009616 GO:0010267 GO:0035196	cell-cell signaling; production of miRNAs involved in gene silencing by miRNA; production of ta-siRNAs involved in RNA interference; protein phosphorylation; virus induced gene silencing	GO:0004672 GO:0004674 GO:0005524 GO:0016301 GO:0016772	ATP binding; kinase activity; protein kinase activity; protein serine/threonine kinase activity; transferase activity, transferring phosphorus-containing groups	GO:0005886	plasma membrane	PF11721 PF07714 PF08263	Di-glucose binding within endoplasmic reticulum; Protein tyrosine kinase; Leucine rich repeat N-terminal domain	PTHR24420	LEUCINE-RICH REPEAT RECEPTOR-LIKE PROTEIN KINASE	KOG1187	Serine/threonine_protein_kinase
Glyma.01G020900	GmGLU1	1					Leaf_ML_120M, Root_JO_TD, Root_JO_TA, Root_ML_30M	4	363	UniRef100_C6THI3 Uncharacterized protein n=1 Tax=Glycine max RepID=C6THI3_SOYBN	0	100	UniRef100_B9IIG5 Cinnamyl-alcohol dehydrogenase family protein n=1 Tax=Populus trichocarpa RepID=B9IIG5_POPTR	0	99.45	AT4G37980.1|Symbols:ELI3-1, ELI3, ATCAD7, CAD7|elicitor-activated gene 3-1|chr4:17852670-17854302 FORWARD LENGTH=357	5e-177	98.04	GO:0009617 GO:0009626 GO:0009809 GO:0055114	lignin biosynthetic process; oxidation-reduction process; plant-type hypersensitive response; response to bacterium	GO:0000166 GO:0008270 GO:0016491 GO:0016747 GO:0045551	cinnamyl-alcohol dehydrogenase activity; nucleotide binding; oxidoreductase activity; transferase activity, transferring acyl groups other than amino-acyl groups; zinc ion binding	GO:0005737	cytoplasm	PF08240 PF00107	Alcohol dehydrogenase GroES-like domain; Zinc-binding dehydrogenase	PTHR11695	ALCOHOL DEHYDROGENASE RELATED	KOG0023	Alcohol_dehydrogenase,_class_V
Glyma.01G022400	GmRR4	1					Root_JO_TA, Root_ML_30M	2	453	UniRef100_I1J502 Uncharacterized protein n=2 Tax=Glycine max RepID=I1J502_SOYBN	0	100	UniRef100_G7JWC6 Cysteine-rich receptor-like protein kinase n=1 Tax=Medicago truncatula RepID=G7JWC6_MEDTR	0	99.12	AT5G65530.1|Symbols:|Protein kinase superfamily protein|chr5:26190844-26192826 REVERSE LENGTH=456	3e-180	98.46	GO:0006468 GO:0046777	protein autophosphorylation; protein phosphorylation	GO:0004672 GO:0004674 GO:0004713 GO:0005524 GO:0016301 GO:0016772	ATP binding; kinase activity; protein kinase activity; protein serine/threonine kinase activity; protein tyrosine kinase activity; transferase activity, transferring phosphorus-containing groups	GO:0005737	cytoplasm	PF00069	Protein kinase domain	PTHR24420	LEUCINE-RICH REPEAT RECEPTOR-LIKE PROTEIN KINASE	KOG1187	Serine/threonine_protein_kinase
Glyma.01G022800	RG	1					Leaf_JO_TA, Root_JO_TD	2	539	UniRef100_K7K1D1 Uncharacterized protein n=2 Tax=Glycine max RepID=K7K1D1_SOYBN	0	100	UniRef100_G7JWE1 SGT1-like protein n=1 Tax=Medicago truncatula RepID=G7JWE1_MEDTR	0	80.12	AT5G65490.1|Symbols:|FUNCTIONS IN: molecular_function unknown; INVOLVED IN: biological_process unknown; LOCATED IN: chloroplast; EXPRESSED IN: 22 plant structures; EXPRESSED DURING: 13 growth stages; CONTAINS InterPro DOMAIN/s: SGT1 (InterPro:IPR010770); Has 1807 Blast hits to 1807 proteins in 277 species: Archae - 0; Bacteria - 0; Metazoa - 736; Fungi - 347; Plants - 385; Viruses - 0; Other Euka…	0	80.72	GO:0008150	biological process	GO:0003674	molecular function	GO:0009507	chloroplast	PF07093	SGT1 protein	PTHR13060	SGT1 PROTEIN (HSGT1) (SUPPRESSOR OF GCR2)	KOG2406	MADS_box_transcription_factor
Glyma.01G024300	RG	1							338	UniRef100_K7K1E5 Uncharacterized protein n=1 Tax=Glycine max RepID=K7K1E5_SOYBN	0	92.84	UniRef100_G7JZR6 Exocyst complex component n=1 Tax=Medicago truncatula RepID=G7JZR6_MEDTR	9e-32	23.82
Glyma.01G028900	RG	1					Root_JO_TD, Root_JO_TA	2	424	UniRef100_I1J574 Uncharacterized protein n=1 Tax=Glycine max RepID=I1J574_SOYBN	0	100	UniRef100_Q93YH3 ATP citrate lyase b-subunit n=1 Tax=Lupinus albus RepID=Q93YH3_LUPAL	0	100	AT1G10670.4|Symbols:ACLA-1|ATP-citrate lyase A-1|chr1:3535787-3538098 FORWARD LENGTH=423	0	100	GO:0000271 GO:0006084 GO:0006085 GO:0006633 GO:0007568 GO:0009825 GO:0009911 GO:0009932 GO:0010025 GO:0010817 GO:0015995 GO:0016117 GO:0019252 GO:0019344 GO:0030244 GO:0043481 GO:0045793 GO:0045995 GO:0048193 GO:0048366 GO:0048767 GO:0071555	Golgi vesicle transport; acetyl-CoA biosynthetic process; acetyl-CoA metabolic process; aging; anthocyanin accumulation in tissues in response to UV light; carotenoid biosynthetic process; cell tip growth; cell wall organization; cellulose biosynthetic process; chlorophyll biosynthetic process; cysteine biosynthetic process; fatty acid biosynthetic process; leaf development; multidimensional cell…	GO:0003878 GO:0005524 GO:0016874	ATP binding; ATP citrate synthase activity; ligase activity	GO:0005737 GO:0005829 GO:0009346	citrate lyase complex; cytoplasm; cytosol	PF08442	ATP-grasp domain	PTHR23118	ATP-CITRATE SYNTHASE	KOG1254	ATP-citrate_lyase
Glyma.01G029800	RG, GmGLU1	2							191	UniRef100_I1J584 Uncharacterized protein n=2 Tax=Pentapetalae RepID=I1J584_SOYBN	1e-137	100	UniRef100_N1QZZ4 ADP-ribosylation factor 2 n=1 Tax=Aegilops tauschii RepID=N1QZZ4_AEGTA	3e-130	97.93	AT5G14670.1|Symbols:ATARFA1B, ARFA1B|ADP-ribosylation factor A1B|chr5:4729319-4730495 FORWARD LENGTH=188	4e-131	96.28	GO:0006499 GO:0007264	N-terminal protein myristoylation; small GTPase mediated signal transduction	GO:0005525 GO:0016004	GTP binding; phospholipase activator activity	GO:0005622 GO:0005794	Golgi apparatus; intracellular	PF00025	ADP-ribosylation factor family	PTHR11711	ADP RIBOSYLATION FACTOR-RELATED	KOG0070	GTP-binding_ADP-ribosylation_factor_Arf1
Glyma.01G031500	RG, GmRR4, GmGLU1	3							539	UniRef100_I1J5A5 Uncharacterized protein n=1 Tax=Glycine max RepID=I1J5A5_SOYBN	0	100	UniRef100_C7A2A0 Mitochondrial benzaldehyde dehydrogenase n=1 Tax=Antirrhinum majus RepID=C7A2A0_ANTMA	0	100.37	AT1G23800.1|Symbols:ALDH2B7, ALDH2B|aldehyde dehydrogenase 2B7|chr1:8412238-8414804 REVERSE LENGTH=534	0	94.94	GO:0008152 GO:0010228 GO:0016926 GO:0050665 GO:0055114	hydrogen peroxide biosynthetic process; metabolic process; oxidation-reduction process; protein desumoylation; vegetative to reproductive phase transition of meristem	GO:0004028 GO:0004029 GO:0016491	3-chloroallyl aldehyde dehydrogenase activity; aldehyde dehydrogenase (NAD) activity; oxidoreductase activity	GO:0009507	chloroplast	PF00171	Aldehyde dehydrogenase family	PTHR11699	ALDEHYDE DEHYDROGENASE-RELATED	KOG2450	Aldehyde_dehydrogenase
Glyma.01G032300	RG	1					Root_JO_TD	1	274	UniRef100_I1J5B2 Uncharacterized protein n=1 Tax=Glycine max RepID=I1J5B2_SOYBN	0	100	UniRef100_G7J2A2 NBS/LRR resistance protein-like protein n=1 Tax=Medicago truncatula RepID=G7J2A2_MEDTR	1e-17	10.04
Glyma.01G032400	RG	1					Root_ML_30M	1	1454	UniRef100_K7K1I4 Uncharacterized protein n=1 Tax=Glycine max RepID=K7K1I4_SOYBN	0	100	UniRef100_G7J6M1 Tir-nbs-lrr resistance protein n=1 Tax=Medicago truncatula RepID=G7J6M1_MEDTR	0	70.49	AT5G17680.1|Symbols:|disease resistance protein (TIR-NBS-LRR class), putative|chr5:5822999-5827153 FORWARD LENGTH=1294	0	65.53	GO:0006952 GO:0007165	defense response; signal transduction	GO:0043531	ADP binding	GO:0005622	intracellular	PF07725 PF00931 PF01582	Leucine Rich Repeat; NB-ARC domain; TIR domain	PTHR11017	LEUCINE-RICH REPEAT-CONTAINING PROTEIN	KOG4658	Apoptotic_ATPase
Glyma.01G034200	RG	1							292	UniRef100_I1J5C5 Uncharacterized protein n=1 Tax=Glycine max RepID=I1J5C5_SOYBN	0	100	UniRef100_Q9LR91 Acyl-CoA N-acyltransferases-like protein n=1 Tax=Arabidopsis thaliana RepID=Q9LR91_ARATH	4e-103	89.97	AT1G24040.2|Symbols:|Acyl-CoA N-acyltransferases (NAT) superfamily protein|chr1:8505794-8506753 REVERSE LENGTH=319	5e-106	89.97	GO:0008152	metabolic process	GO:0008080	N-acetyltransferase activity	GO:0009507	chloroplast	PF00583	Acetyltransferase (GNAT) family	PTHR23091	N-TERMINAL ACETYLTRANSFERASE
Glyma.01G034700	RG	1							479	UniRef100_I1J5D0 Uncharacterized protein n=1 Tax=Glycine max RepID=I1J5D0_SOYBN	0	100	UniRef100_O04523 Protein ALTERED XYLOGLUCAN 4 n=1 Tax=Arabidopsis thaliana RepID=TBL27_ARATH	6e-119	86.78	AT1G70230.1|Symbols:TBL27|TRICHOME BIREFRINGENCE-LIKE 27|chr1:26450389-26451724 FORWARD LENGTH=416	7e-122	86.78	GO:0010167 GO:0010411 GO:0015706	nitrate transport; response to nitrate; xyloglucan metabolic process			GO:0005634 GO:0005794	Golgi apparatus; nucleus	PF03005	PF03005	PTHR13533	FAMILY NOT NAMED
Glyma.01G036000	RG	1					Leaf_JO_TA, Root_ML_30M	2	466	UniRef100_I1J5E3 Uncharacterized protein n=1 Tax=Glycine max RepID=I1J5E3_SOYBN	0	100	UniRef100_G7K464 N-hydroxythioamide S-beta-glucosyltransferase n=1 Tax=Medicago truncatula RepID=G7K464_MEDTR	0	98.93	AT1G24100.1|Symbols:UGT74B1|UDP-glucosyl transferase 74B1|chr1:8525547-8527010 REVERSE LENGTH=460	9e-167	96.52	GO:0006569 GO:0008152 GO:0009684 GO:0019761 GO:0042742 GO:0048767 GO:0052544	defense response by callose deposition in cell wall; defense response to bacterium; glucosinolate biosynthetic process; indoleacetic acid biosynthetic process; metabolic process; root hair elongation; tryptophan catabolic process	GO:0008194 GO:0016757 GO:0016758 GO:0047251	UDP-glycosyltransferase activity; thiohydroximate beta-D-glucosyltransferase activity; transferase activity, transferring glycosyl groups; transferase activity, transferring hexosyl groups	GO:0005634	nucleus	PF00201	UDP-glucoronosyl and UDP-glucosyl transferase	PTHR11926	GLUCOSYL/GLUCURONOSYL TRANSFERASES	KOG1192	UDP-glucuronosyl_and_UDP-glucosyl_transferase
Glyma.01G036900	RG	1					Leaf_JO_TA, Leaf_LA_10DC	2	358	UniRef100_C6TMH1 Uncharacterized protein n=1 Tax=Glycine max RepID=C6TMH1_SOYBN	0	100	UniRef100_Q93Z89 Matrix metalloproteinase MMP2 n=1 Tax=Glycine max RepID=Q93Z89_SOYBN	0	100	AT1G59970.1|Symbols:|Matrixin family protein|chr1:22073601-22074683 FORWARD LENGTH=360	2e-37	68.61	GO:0006508 GO:0008152	metabolic process; proteolysis	GO:0004222 GO:0008237 GO:0008270	metalloendopeptidase activity; metallopeptidase activity; zinc ion binding	GO:0005576 GO:0005886 GO:0031012 GO:0031225	anchored to membrane; extracellular matrix; extracellular region; plasma membrane	PF00413 PF01471	Matrixin; Putative peptidoglycan binding domain	PTHR10201	MATRIX METALLOPROTEINASE
Glyma.01G037200	RG	1					Root_JO_TD, Root_JO_TA, Root_ML_30M	3	380	UniRef100_I1J5F2 Uncharacterized protein n=1 Tax=Glycine max RepID=I1J5F2_SOYBN	0	100	UniRef100_G7K5L1 Matrix metalloproteinase-9 n=1 Tax=Medicago truncatula RepID=G7K5L1_MEDTR	1e-177	91.09	AT1G24140.1|Symbols:|Matrixin family protein|chr1:8536131-8537285 REVERSE LENGTH=384	2e-128	95.57	GO:0006508 GO:0008152 GO:0009693 GO:0010200 GO:0030968	endoplasmic reticulum unfolded protein response; ethylene biosynthetic process; metabolic process; proteolysis; response to chitin	GO:0004222 GO:0008237 GO:0008270	metalloendopeptidase activity; metallopeptidase activity; zinc ion binding	GO:0005576 GO:0031012 GO:0031225	anchored to membrane; extracellular matrix; extracellular region	PF00413 PF01471	Matrixin; Putative peptidoglycan binding domain	PTHR10201	MATRIX METALLOPROTEINASE
Glyma.01G039200	RG	1				bHLH	Root_JO_TD	1	265	UniRef100_I1J5H6 Uncharacterized protein n=1 Tax=Glycine max RepID=I1J5H6_SOYBN	0	100	UniRef100_G7LEL6 Transcription factor bHLH79 n=1 Tax=Medicago truncatula RepID=G7LEL6_MEDTR	1e-101	94.96	AT1G59640.1|Symbols:ZCW32, BPE, BPEub|BIG PETAL P|chr1:21909464-21911030 REVERSE LENGTH=264	1e-89	100	GO:0006355 GO:0009062 GO:0009694 GO:0009753 GO:0009827 GO:0009860 GO:0010162 GO:0048441 GO:0048443 GO:0048446 GO:0048481	fatty acid catabolic process; jasmonic acid metabolic process; ovule development; petal development; petal morphogenesis; plant-type cell wall modification; pollen tube growth; regulation of transcription, DNA-dependent; response to jasmonic acid stimulus; seed dormancy process; stamen development	GO:0003677 GO:0003700	DNA binding; sequence-specific DNA binding transcription factor activity	GO:0005634	nucleus	PF00010	Helix-loop-helix DNA-binding domain	PTHR12565	STEROL REGULATORY ELEMENT-BINDING PROTEIN
Glyma.01G040400	RG	1							516	UniRef100_I1J5I7 Uncharacterized protein n=1 Tax=Glycine max RepID=I1J5I7_SOYBN	0	100	UniRef100_Q0WQH3 Actin cross-linking protein n=2 Tax=Arabidopsis thaliana RepID=Q0WQH3_ARATH	6e-167	96.92	AT1G27100.1|Symbols:|Actin cross-linking protein|chr1:9407557-9411074 REVERSE LENGTH=519	7e-170	96.92	GO:0006612 GO:0008150 GO:0009963 GO:0010363	biological process; positive regulation of flavonoid biosynthetic process; protein targeting to membrane; regulation of plant-type hypersensitive response	GO:0003674	molecular function	GO:0005634 GO:0005773	nucleus; vacuole	PF04601	Protein of unknown function (DUF569)
Glyma.01G040900	RG	1					Leaf_JO_TD, Root_JO_TD, Root_JO_TA	3	1033	UniRef100_K7K1P9 Uncharacterized protein n=1 Tax=Glycine max RepID=K7K1P9_SOYBN	0	100	UniRef100_U5FLI1 RNA helicase family protein n=1 Tax=Populus trichocarpa RepID=U5FLI1_POPTR	0	97.35	AT1G32490.1|Symbols:EMB2733, ESP3|RNA helicase family protein|chr1:11742356-11749286 REVERSE LENGTH=1044	0	98.37	GO:0006306 GO:0006342 GO:0007267 GO:0008380 GO:0009616 GO:0009793 GO:0010267 GO:0035194 GO:0035196	DNA methylation; RNA splicing; cell-cell signaling; chromatin silencing; embryo development ending in seed dormancy; posttranscriptional gene silencing by RNA; production of miRNAs involved in gene silencing by miRNA; production of ta-siRNAs involved in RNA interference; virus induced gene silencing	GO:0003676 GO:0004004 GO:0004386 GO:0005524 GO:0008026	ATP-dependent RNA helicase activity; ATP-dependent helicase activity; ATP binding; helicase activity; nucleic acid binding	GO:0005634 GO:0016020	membrane; nucleus	PF00271 PF04408 PF07717 PF00270	Helicase conserved C-terminal domain; Helicase associated domain (HA2); Oligonucleotide/oligosaccharide-binding (OB)-fold; DEAD/DEAH box helicase	PTHR18934	ATP-DEPENDENT RNA HELICASE	KOG0923	mRNA_splicing_factor_ATP-dependent_RNA_helicase
Glyma.01G041400	RG	1					Root_JO_TA, Root_ML_30M	2	621	UniRef100_I1J5J6 Uncharacterized protein n=1 Tax=Glycine max RepID=I1J5J6_SOYBN	0	100	UniRef100_G7K9P5 Peptide transporter PTR1 n=1 Tax=Medicago truncatula RepID=G7K9P5_MEDTR	0	98.36	AT1G69870.1|Symbols:NRT1.7|nitrate transporter 1.7|chr1:26316208-26320097 FORWARD LENGTH=620	0	91.29	GO:0006857 GO:0015706 GO:0019761 GO:0080055	glucosinolate biosynthetic process; low affinity nitrate transport; nitrate transport; oligopeptide transport	GO:0005215 GO:0080054	low affinity nitrate transmembrane transporter activity; transporter activity	GO:0005886 GO:0016020	membrane; plasma membrane	PF00854	POT family	PTHR11654	OLIGOPEPTIDE TRANSPORTER-RELATED	KOG1237	H+/oligopeptide_symporter
Glyma.01G044100	RG	1					Root_ML_30M	1	412	UniRef100_I1J5M4 Uncharacterized protein n=2 Tax=Glycine max RepID=I1J5M4_SOYBN	0	100	UniRef100_Q2HTW4 Protein kinase n=1 Tax=Medicago truncatula RepID=Q2HTW4_MEDTR	0	100.24	AT2G02800.2|Symbols:APK2B|protein kinase 2B|chr2:796889-799250 REVERSE LENGTH=426	0	96.24	GO:0006468	protein phosphorylation	GO:0004672 GO:0004674 GO:0005524 GO:0016301 GO:0016772	ATP binding; kinase activity; protein kinase activity; protein serine/threonine kinase activity; transferase activity, transferring phosphorus-containing groups	GO:0005634 GO:0005737 GO:0005886 GO:0009507	chloroplast; cytoplasm; nucleus; plasma membrane	PF07714	Protein tyrosine kinase	PTHR24420	LEUCINE-RICH REPEAT RECEPTOR-LIKE PROTEIN KINASE	KOG1187	Serine/threonine_protein_kinase
Glyma.01G044200	RG	1					Root_JO_TD	1	331	UniRef100_I1J5M6 Uncharacterized protein n=1 Tax=Glycine max RepID=I1J5M6_SOYBN	0	100	UniRef100_Q2HTW1 Solute carrier family protein n=2 Tax=Medicago truncatula RepID=Q2HTW1_MEDTR	0	95.48	AT1G14360.1|Symbols:ATUTR3, UTR3|UDP-galactose transporter 3|chr1:4911362-4913029 REVERSE LENGTH=331	0	99.4	GO:0006457 GO:0009408 GO:0009553 GO:0009555 GO:0009627 GO:0009644 GO:0030968 GO:0034976 GO:0042542 GO:0055085	embryo sac development; endoplasmic reticulum unfolded protein response; pollen development; protein folding; response to endoplasmic reticulum stress; response to heat; response to high light intensity; response to hydrogen peroxide; systemic acquired resistance; transmembrane transport	GO:0005460 GO:0015165	UDP-glucose transmembrane transporter activity; pyrimidine nucleotide-sugar transmembrane transporter activity	GO:0030173 GO:0030176	integral to Golgi membrane; integral to endoplasmic reticulum membrane	PF08449	UAA transporter family	PTHR10778	SOLUTE CARRIER FAMILY 35 MEMBER B	KOG1581	UDP-galactose_transporter_related_protein
Glyma.01G044600	RG, GmGLU1	2				Homeodomain/HOMEOBOX	Root_JO_TD, Root_JO_TA	2	292	UniRef100_UPI0003DED812 PREDICTED: uncharacterized protein LOC100814080 isoform X2 n=1 Tax=Glycine max RepID=UPI0003DED812	0	100	UniRef100_D9ZJ08 HD domain class transcription factor n=1 Tax=Malus domestica RepID=D9ZJ08_MALDO	9e-157	100.35	AT1G69780.1|Symbols:ATHB13|Homeobox-leucine zipper protein family|chr1:26259166-26260465 FORWARD LENGTH=294	3e-122	97.62	GO:0006355 GO:0009744 GO:0009965 GO:0048826	cotyledon morphogenesis; leaf morphogenesis; regulation of transcription, DNA-dependent; response to sucrose stimulus	GO:0000976 GO:0003677 GO:0003700 GO:0043565	DNA binding; sequence-specific DNA binding; sequence-specific DNA binding transcription factor activity; transcription regulatory region sequence-specific DNA binding	GO:0005634	nucleus	PF02183 PF00046	Homeobox associated leucine zipper; Homeobox domain	PTHR24326	FAMILY NOT NAMED	KOG0483	Transcription_factor_HEX,_contains_HOX_and_HALZ_domains
Glyma.01G049100	RG	1				Homeodomain/HOMEOBOX	Root_JO_TA, Root_ML_30M	2	345	UniRef100_K7K1V4 Uncharacterized protein n=2 Tax=Glycine max RepID=K7K1V4_SOYBN	0	100	UniRef100_G7KGL2 Myb family transcription factor APL n=2 Tax=Medicago truncatula RepID=G7KGL2_MEDTR	3e-152	97.45	AT1G69580.1|Symbols:|Homeodomain-like superfamily protein|chr1:26172127-26173612 FORWARD LENGTH=336	3e-79	88.1	GO:0006355 GO:0009736	cytokinin mediated signaling pathway; regulation of transcription, DNA-dependent	GO:0003700	sequence-specific DNA binding transcription factor activity	GO:0005634	nucleus	PF00249	Myb-like DNA-binding domain
Glyma.01G049500	RG	1							188	UniRef100_C6TFQ8 Uncharacterized protein n=1 Tax=Glycine max RepID=C6TFQ8_SOYBN	2e-130	100	UniRef100_G7JG95 Calmodulin n=1 Tax=Medicago truncatula RepID=G7JG95_MEDTR	7e-39	71.61	AT3G29000.1|Symbols:|Calcium-binding EF-hand family protein|chr3:11005791-11006375 FORWARD LENGTH=194	3e-23	91.24	GO:0008150	biological process	GO:0005509	calcium ion binding	GO:0005886	plasma membrane	PF00036	EF hand	PTHR10891	EF-HAND CALCIUM-BINDING DOMAIN CONTAINING PROTEIN	KOG0027	Calmodulin_and_related_proteins_(EF-Hand_superfamily)
Glyma.01G050100	GmRR4	1					Leaf_JO_TD, Root_JO_TD, Root_JO_TA	3	251	UniRef100_I1J5S5 Uncharacterized protein n=1 Tax=Glycine max RepID=I1J5S5_SOYBN	0	100	UniRef100_C6TN48 Expansin A4 n=1 Tax=Glycine max RepID=C6TN48_SOYBN	2e-180	100	AT1G69530.2|Symbols:ATEXPA1, EXP1, AT-EXP1, ATEXP1, ATHEXP ALPHA 1.2, EXPA1|expansin A1|chr1:26142034-26143051 FORWARD LENGTH=250	1e-151	100	GO:0006949 GO:0009664 GO:0009739 GO:0009826 GO:0009828 GO:0010114 GO:0010119	plant-type cell wall loosening; plant-type cell wall organization; regulation of stomatal movement; response to gibberellin stimulus; response to red light; syncytium formation; unidimensional cell growth			GO:0005576 GO:0009505	extracellular region; plant-type cell wall	PF01357 PF03330	Pollen allergen; Rare lipoprotein A (RlpA)-like double-psi beta-barrel
Glyma.01G053100	RG	1					Root_JO_TD	1	1030	UniRef100_K7K1Y3 Uncharacterized protein n=1 Tax=Glycine max RepID=K7K1Y3_SOYBN	0	100	UniRef100_D3GBV1 Reduced leaflet 3 n=1 Tax=Lotus japonicus RepID=D3GBV1_LOTJA	0	100.88	AT1G69440.1|Symbols:AGO7, ZIP|Argonaute family protein|chr1:26101565-26105016 REVERSE LENGTH=990	0	87.88	GO:0010050 GO:0010267 GO:0010599 GO:0035195 GO:0040034	gene silencing by miRNA; production of lsiRNA involved in RNA interference; production of ta-siRNAs involved in RNA interference; regulation of development, heterochronic; vegetative phase change	GO:0003676	nucleic acid binding	GO:0005737	cytoplasm	PF02170 PF02171 PF08699	PAZ domain; Piwi domain; Domain of unknown function (DUF1785)	PTHR22891	EUKARYOTIC TRANSLATION INITIATION FACTOR 2C	KOG1041	Translation_initiation_factor_2C_(eIF-2C)_and_related_proteins
Glyma.01G053800	RG	1				WRKY			456	UniRef100_I1J5V4 Uncharacterized protein n=1 Tax=Glycine max RepID=I1J5V4_SOYBN	0	100	UniRef100_G7JWM9 WRKY transcription factor n=2 Tax=rosids RepID=G7JWM9_MEDTR	0	103.46	AT1G13960.1|Symbols:WRKY4|WRKY DNA-binding protein 4|chr1:4776622-4779043 FORWARD LENGTH=514	2e-150	85.8	GO:0006355	regulation of transcription, DNA-dependent	GO:0003677 GO:0003700 GO:0043565	DNA binding; sequence-specific DNA binding; sequence-specific DNA binding transcription factor activity	GO:0005634	nucleus	PF03106	WRKY DNA -binding domain
Glyma.01G057100	RG	1					Root_ML_30M	1	481	UniRef100_I1J5Y9 UDP-glucose 6-dehydrogenase n=1 Tax=Glycine max RepID=I1J5Y9_SOYBN	0	100	UniRef100_I1J5Y9 UDP-glucose 6-dehydrogenase n=1 Tax=Glycine max RepID=I1J5Y9_SOYBN	0	100	AT3G29360.2|Symbols:|UDP-glucose 6-dehydrogenase family protein|chr3:11267375-11268817 REVERSE LENGTH=480	0	100	GO:0005975 GO:0006007 GO:0006065 GO:0007030 GO:0007033 GO:0048767 GO:0052546	Golgi organization; UDP-glucuronate biosynthetic process; carbohydrate metabolic process; cell wall pectin metabolic process; glucose catabolic process; root hair elongation; vacuole organization	GO:0003979	UDP-glucose 6-dehydrogenase activity	GO:0005634 GO:0005737 GO:0005829	cytoplasm; cytosol; nucleus	PF00984 PF03720 PF03721	UDP-glucose/GDP-mannose dehydrogenase family, central domain; UDP-glucose/GDP-mannose dehydrogenase family, UDP binding domain; UDP-glucose/GDP-mannose dehydrogenase family, NAD binding domain	PTHR11374	UDP-GLUCOSE DEHYDROGENASE/UDP-MANNAC DEHYDROGENASE	KOG2666	UDP-glucose/GDP-mannose_dehydrogenase
Glyma.01G058500	RG	1					Leaf_JO_TA	1	434	UniRef100_I1J5Z9 Uncharacterized protein n=1 Tax=Glycine max RepID=I1J5Z9_SOYBN	0	100	UniRef100_Q41706 Probable ureide permease A3 (Fragment) n=1 Tax=Vigna unguiculata RepID=UPSA3_VIGUN	0	100	AT2G03530.2|Symbols:UPS2, ATUPS2|ureide permease 2|chr2:1071951-1073522 FORWARD LENGTH=398	0	100.75	GO:0015931	nucleobase-containing compound transport	GO:0015505	uracil:cation symporter activity	GO:0005886	plasma membrane	PF07168	Ureide permease
Glyma.01G059100	RG	1							612	UniRef100_K7K233 Uncharacterized protein n=2 Tax=Glycine max RepID=K7K233_SOYBN	0	100	UniRef100_G7JZ32 Pentatricopeptide repeat-containing protein n=1 Tax=Medicago truncatula RepID=G7JZ32_MEDTR	0	81.48	AT5G50280.1|Symbols:EMB1006|Pentatricopeptide repeat (PPR) superfamily protein|chr5:20459238-20461504 FORWARD LENGTH=723	0	75.1	GO:0009793	embryo development ending in seed dormancy			GO:0009507	chloroplast	PF01535	PPR repeat	PTHR24015	FAMILY NOT NAMED
Glyma.01G063200	RG	1							241	UniRef100_I1N092 Uncharacterized protein n=1 Tax=Glycine max RepID=I1N092_SOYBN	2e-142	36.75	UniRef100_G7KEI2 Myosin heavy chain-like protein n=1 Tax=Medicago truncatula RepID=G7KEI2_MEDTR	5e-57	36.42	AT5G55860.1|Symbols:|Plant protein of unknown function (DUF827)|chr5:22610146-22612166 FORWARD LENGTH=649	3e-68	36.98	GO:0008150	biological process	GO:0003674	molecular function	GO:0005886	plasma membrane	PF05701	Weak chloroplast movement under blue light
Glyma.01G064600	RG	1							453	UniRef100_K7K279 Uncharacterized protein n=2 Tax=Glycine max RepID=K7K279_SOYBN	0	100	UniRef100_G7JY63 ACR4 n=1 Tax=Medicago truncatula RepID=G7JY63_MEDTR	0	100.22	AT1G69040.2|Symbols:ACR4|ACT domain repeat 4|chr1:25957843-25960079 FORWARD LENGTH=455	0	98.24	GO:0006521 GO:0008152 GO:0009735	metabolic process; regulation of cellular amino acid metabolic process; response to cytokinin stimulus	GO:0016597	amino acid binding	GO:0005829 GO:0009507	chloroplast; cytosol	PF01842	ACT domain	PTHR13734	TRNA-NUCLEOTIDYLTRANSFERASE/POLY(A) POLYMERASE FAMILY MEMBER
Glyma.01G071300	RG, GmRR4	2					Leaf_ML_120M	1	354	UniRef100_UPI0001B63D63 PREDICTED: S-adenosylmethionine decarboxylase proenzyme-like n=1 Tax=Glycine max RepID=UPI0001B63D63	0	99.44	UniRef100_Q8S3F8 S-adenosylmethionine decarboxylase proenzyme n=2 Tax=Glycine max RepID=Q8S3F8_SOYBN	0	99.44	AT3G25570.2|Symbols:|Adenosylmethionine decarboxylase family protein|chr3:9287413-9288462 REVERSE LENGTH=349	3e-172	98.28	GO:0006597 GO:0008295	spermidine biosynthetic process; spermine biosynthetic process	GO:0004014	adenosylmethionine decarboxylase activity	GO:0005575	cellular component	PF01536	Adenosylmethionine decarboxylase	PTHR11570	S-ADENOSYLMETHIONINE DECARBOXYLASE	KOG0788	S-adenosylmethionine_decarboxylase
Glyma.01G074600	RG, GmRR4	2					Root_JO_TD, Root_JO_TA, Root_ML_30M	3	465	UniRef100_I1J3X8 Uncharacterized protein n=1 Tax=Glycine max RepID=I1J3X8_SOYBN	0	100	UniRef100_G7KUY2 Glucosyltransferase-13 n=1 Tax=Medicago truncatula RepID=G7KUY2_MEDTR	0	98.07	AT4G01070.1|Symbols:GT72B1, UGT72B1|UDP-Glycosyltransferase superfamily protein|chr4:461858-463300 REVERSE LENGTH=480	2e-152	94.79	GO:0006612 GO:0006805 GO:0008152 GO:0009611 GO:0009636 GO:0009651 GO:0009805 GO:0009963 GO:0010363 GO:0042178	coumarin biosynthetic process; metabolic process; positive regulation of flavonoid biosynthetic process; protein targeting to membrane; regulation of plant-type hypersensitive response; response to salt stress; response to toxic substance; response to wounding; xenobiotic catabolic process; xenobiotic metabolic process	GO:0008194 GO:0016757 GO:0016758 GO:0035251	UDP-glucosyltransferase activity; UDP-glycosyltransferase activity; transferase activity, transferring glycosyl groups; transferase activity, transferring hexosyl groups	GO:0005634	nucleus	PF00201	UDP-glucoronosyl and UDP-glucosyl transferase	PTHR11926	GLUCOSYL/GLUCURONOSYL TRANSFERASES	KOG1192	UDP-glucuronosyl_and_UDP-glucosyl_transferase
Glyma.01G074700	RG	1							759	UniRef100_K7K2H1 Uncharacterized protein n=1 Tax=Glycine max RepID=K7K2H1_SOYBN	0	100	UniRef100_G7KTZ4 Nuclear pore glycoprotein n=1 Tax=Medicago truncatula RepID=G7KTZ4_MEDTR	2e-136	84.28	AT2G45000.1|Symbols:EMB2766|structural constituent of nuclear pore|chr2:18564156-18567632 FORWARD LENGTH=739	8e-135	44.11	GO:0008150	biological process	GO:0005515 GO:0017056	protein binding; structural constituent of nuclear pore	GO:0005635 GO:0005643 GO:0005829	cytosol; nuclear envelope; nuclear pore	PF05064	Nsp1-like C-terminal region	PTHR12084	NUCLEAR PORE GLYCOPROTEIN P62-RELATED	KOG2196	Nuclear_porin
Glyma.01G079200	RG	1							110	UniRef100_K7M9S2 Uncharacterized protein n=1 Tax=Glycine max RepID=K7M9S2_SOYBN	2e-25	26.18	UniRef100_G7IPJ1 Metacaspase-1 n=1 Tax=Medicago truncatula RepID=G7IPJ1_MEDTR	2e-15	20.29	AT1G02170.1|Symbols:LOL3, ATMCPB1, MCP1B, ATMC1, MC1|metacaspase 1|chr1:411883-413426 FORWARD LENGTH=367	3e-12	22.89	GO:0006508 GO:0006612 GO:0006944 GO:0009697 GO:0009863 GO:0010363 GO:0030968 GO:0031348 GO:0043068 GO:0043069 GO:0045087	cellular membrane fusion; endoplasmic reticulum unfolded protein response; innate immune response; negative regulation of defense response; negative regulation of programmed cell death; positive regulation of programmed cell death; protein targeting to membrane; proteolysis; regulation of plant-type hypersensitive response; salicylic acid biosynthetic process; salicylic acid mediated signaling pa…	GO:0004197 GO:0005515	cysteine-type endopeptidase activity; protein binding
Glyma.01G081300	GmRR4	1					Leaf_ML_120M, Root_JO_TD, Root_JO_TA	3	929	UniRef100_I1J6K4 Uncharacterized protein n=1 Tax=Glycine max RepID=I1J6K4_SOYBN	0	100	UniRef100_G7JXA7 Alpha-D-xylosidase n=1 Tax=Medicago truncatula RepID=G7JXA7_MEDTR	0	96.44	AT1G68560.1|Symbols:ATXYL1, XYL1, TRG1|alpha-xylosidase 1|chr1:25734435-25737897 REVERSE LENGTH=915	0	98.14	GO:0000272 GO:0005975 GO:0005982 GO:0009664 GO:0009832 GO:0010411 GO:0045493 GO:0046686	carbohydrate metabolic process; plant-type cell wall biogenesis; plant-type cell wall organization; polysaccharide catabolic process; response to cadmium ion; starch metabolic process; xylan catabolic process; xyloglucan metabolic process	GO:0004553 GO:0009044 GO:0046556 GO:0080176	alpha-N-arabinofuranosidase activity; hydrolase activity, hydrolyzing O-glycosyl compounds; xylan 1,4-beta-xylosidase activity; xyloglucan 1,6-alpha-xylosidase activity	GO:0005576 GO:0005618 GO:0009505 GO:0009506 GO:0009507 GO:0048046	apoplast; cell wall; chloroplast; extracellular region; plant-type cell wall; plasmodesma	PF01055	Glycosyl hydrolases family 31	PTHR22762	ALPHA-GLUCOSIDASE	KOG1065	Maltase_glucoamylase_and_related_hydrolases,_glycosyl_hydrolase_family_31
Glyma.01G087500	RG	1				AP2-EREBP			385	UniRef100_I1J6Q5 Uncharacterized protein n=1 Tax=Glycine max RepID=I1J6Q5_SOYBN	0	100	UniRef100_G7JY94 AP2 domain-containing transcription factor n=1 Tax=Medicago truncatula RepID=G7JY94_MEDTR	0	93.2	AT1G25560.1|Symbols:TEM1, EDF1|AP2/B3 transcription factor family protein|chr1:8981891-8982976 REVERSE LENGTH=361	2e-150	105.26	GO:0006355 GO:0009873 GO:0030003 GO:0048573 GO:0070838	cellular cation homeostasis; divalent metal ion transport; ethylene mediated signaling pathway; photoperiodism, flowering; regulation of transcription, DNA-dependent	GO:0003677 GO:0003700	DNA binding; sequence-specific DNA binding transcription factor activity	GO:0005634	nucleus	PF00847 PF02362	AP2 domain; B3 DNA binding domain
Glyma.01G091400	RG	1					Root_JO_TD, Root_JO_TA	2	389	UniRef100_I1J6T1 Uncharacterized protein n=1 Tax=Glycine max RepID=I1J6T1_SOYBN	0	100	UniRef100_P30080 Chalcone synthase 6 n=1 Tax=Glycine max RepID=CHS6_SOYBN	0	100	AT5G13930.1|Symbols:CHS, TT4, ATCHS|Chalcone and stilbene synthase family protein|chr5:4488762-4490035 FORWARD LENGTH=395	0	97.22	GO:0006979 GO:0008152 GO:0009058 GO:0009411 GO:0009611 GO:0009629 GO:0009715 GO:0009718 GO:0009733 GO:0009744 GO:0009753 GO:0009813 GO:0009926 GO:0010224 GO:0031540	anthocyanin-containing compound biosynthetic process; auxin polar transport; biosynthetic process; chalcone biosynthetic process; flavonoid biosynthetic process; metabolic process; regulation of anthocyanin biosynthetic process; response to UV; response to UV-B; response to auxin stimulus; response to gravity; response to jasmonic acid stimulus; response to oxidative stress; response to sucrose s…	GO:0003824 GO:0005515 GO:0016210 GO:0016746 GO:0016747	catalytic activity; naringenin-chalcone synthase activity; protein binding; transferase activity, transferring acyl groups; transferase activity, transferring acyl groups other than amino-acyl groups	GO:0005634 GO:0005737 GO:0005783 GO:0009705	cytoplasm; endoplasmic reticulum; nucleus; plant-type vacuole membrane	PF02797 PF00195	Chalcone and stilbene synthases, C-terminal domain; Chalcone and stilbene synthases, N-terminal domain	PTHR11877	HYDROXYMETHYLGLUTARYL-COA SYNTHASE
Glyma.01G091900	RG	1							122	UniRef100_K7KDF8 Uncharacterized protein (Fragment) n=1 Tax=Glycine max RepID=K7KDF8_SOYBN	3e-17	32.58	UniRef100_A9XW73 RNA polymerase beta'' subunit (Fragment) n=1 Tax=Eucryphia lucida RepID=A9XW73_EUCLU	4e-13	6.09	ATCG00170.1|Symbols:RPOC2|DNA-directed RNA polymerase family protein|chrC:15938-20068 REVERSE LENGTH=1376	7e-12	8.72	GO:0006091 GO:0006351 GO:0006354 GO:0015979	DNA-dependent transcription, elongation; generation of precursor metabolites and energy; photosynthesis; transcription, DNA-dependent	GO:0003677 GO:0003899	DNA-directed RNA polymerase activity; DNA binding	GO:0009295 GO:0009507 GO:0009570	chloroplast; chloroplast stroma; nucleoid
Glyma.01G095900	RG	1							63	UniRef100_I1J6B5 Photosystem II reaction center protein Z n=1 Tax=Glycine max RepID=I1J6B5_SOYBN	4e-32	100	UniRef100_I1J6B5 Photosystem II reaction center protein Z n=1 Tax=Glycine max RepID=I1J6B5_SOYBN	4e-32	100	ATCG00300.1|Symbols:YCF9|YCF9|chrC:35751-35939 FORWARD LENGTH=62	3e-30	100	GO:0006091 GO:0006354 GO:0015979 GO:0019684 GO:0042549	DNA-dependent transcription, elongation; generation of precursor metabolites and energy; photosynthesis; photosynthesis, light reaction; photosystem II stabilization	GO:0003674	molecular function	GO:0009507 GO:0009523 GO:0009535 GO:0009539 GO:0030095	chloroplast; chloroplast photosystem II; chloroplast thylakoid membrane; photosystem II; photosystem II reaction center	PF01737	YCF9
Glyma.01G104000	RG	1							92
Glyma.01G105600	RG	1							162	UniRef100_I1J720 Uncharacterized protein n=1 Tax=Glycine max RepID=I1J720_SOYBN	2e-113	100				AT5G02020.2|Symbols:SIS|Encodes a protein involved in salt tolerance, names SIS (Salt Induced Serine rich).|chr5:386999-387921 REVERSE LENGTH=137	4e-22	87.59	GO:0006914 GO:0009651	autophagy; response to salt stress	GO:0003674	molecular function	GO:0005634	nucleus
Glyma.01G105900	RG, GmRR4	2					Root_JO_TD	1	586	UniRef100_K7K324 Uncharacterized protein n=1 Tax=Glycine max RepID=K7K324_SOYBN	0	99.83	UniRef100_F6LPU9 RopGEF7a n=1 Tax=Medicago truncatula RepID=F6LPU9_MEDTR	0	96.88	AT5G02010.1|Symbols:ATROPGEF7, ROPGEF7|RHO guanyl-nucleotide exchange factor 7|chr5:383493-385698 FORWARD LENGTH=546	0	90.29			GO:0005089	Rho guanyl-nucleotide exchange factor activity	GO:0005634 GO:0005829 GO:0005886	cytosol; nucleus; plasma membrane	PF03759	PRONE (Plant-specific Rop nucleotide exchanger)
Glyma.01G106000	RG	1					Root_JO_TD, Root_JO_TA	2	220	UniRef100_C6T460 Uncharacterized protein n=1 Tax=Glycine max RepID=C6T460_SOYBN	2e-155	100	UniRef100_K9M8M1 Tau class glutathione S-transferase n=1 Tax=Glycine soja RepID=K9M8M1_GLYSO	4e-154	100	AT3G09270.1|Symbols:ATGSTU8, GSTU8|glutathione S-transferase TAU 8|chr3:2848407-2849226 REVERSE LENGTH=224	2e-88	95.09	GO:0006635 GO:0009407 GO:0010583 GO:0043161 GO:0046686 GO:0051788 GO:0080129	fatty acid beta-oxidation; proteasomal ubiquitin-dependent protein catabolic process; proteasome core complex assembly; response to cadmium ion; response to cyclopentenone; response to misfolded protein; toxin catabolic process	GO:0004364	glutathione transferase activity	GO:0005737	cytoplasm	PF02798 PF00043	Glutathione S-transferase, N-terminal domain; Glutathione S-transferase, C-terminal domain	PTHR11260	GLUTATHIONE S-TRANSFERASE, GST, SUPERFAMILY, GST DOMAIN CONTAINING	KOG0406	Glutathione_S-transferase
Glyma.01G108700	RG	1					Root_JO_TD, Root_JO_TA	2	181	UniRef100_I1J747 Uncharacterized protein n=1 Tax=Glycine max RepID=I1J747_SOYBN	2e-126	100	UniRef100_Q9FXS6 NtEIG-E80 protein n=1 Tax=Nicotiana tabacum RepID=Q9FXS6_TOBAC	2e-73	101.71	AT3G54040.1|Symbols:|PAR1 protein|chr3:20014032-20015299 REVERSE LENGTH=183	8e-67	98.36	GO:0000041 GO:0008150	biological process; transition metal ion transport	GO:0003674	molecular function	GO:0009507	chloroplast	PF06521	PAR1 protein
Glyma.01G109500	RG	1							214	UniRef100_I1J753 Uncharacterized protein n=1 Tax=Glycine max RepID=I1J753_SOYBN	4e-148	100	UniRef100_G7JRA5 Heme-binding-like protein n=1 Tax=Medicago truncatula RepID=G7JRA5_MEDTR	4e-114	105.45	AT2G37970.1|Symbols:SOUL-1|SOUL heme-binding family protein|chr2:15891027-15891704 FORWARD LENGTH=225	7e-101	94.67	GO:0006499 GO:0009744 GO:0009813 GO:0010017 GO:0010224	N-terminal protein myristoylation; flavonoid biosynthetic process; red or far-red light signaling pathway; response to UV-B; response to sucrose stimulus			GO:0005737 GO:0005773 GO:0005794 GO:0005886	Golgi apparatus; cytoplasm; plasma membrane; vacuole	PF04832	SOUL heme-binding protein	PTHR11220	HEME-BINDING PROTEIN-RELATED
Glyma.01G112900	RG	1					Leaf_ML_120M, Leaf_LA_10DC	2	475	UniRef100_I1J785 Uncharacterized protein n=1 Tax=Glycine max RepID=I1J785_SOYBN	0	100	UniRef100_G7JMZ5 BAHD acyltransferase DCR n=1 Tax=Medicago truncatula RepID=G7JMZ5_MEDTR	0	96.73	AT5G01210.1|Symbols:|HXXXD-type acyl-transferase family protein|chr5:84554-85981 FORWARD LENGTH=475	0	99.37			GO:0016740 GO:0016747	transferase activity; transferase activity, transferring acyl groups other than amino-acyl groups	GO:0005737	cytoplasm	PF02458	Transferase family
Glyma.01G114400	RG	1					Root_JO_TD, Root_JO_TA, Root_ML_30M	3	460	UniRef100_K7K376 Uncharacterized protein n=1 Tax=Glycine max RepID=K7K376_SOYBN	0	100	UniRef100_G7JN13 Otubain n=1 Tax=Medicago truncatula RepID=G7JN13_MEDTR	2e-114	27.79	AT4G31980.1|Symbols:|unknown protein; CONTAINS InterPro DOMAIN/s: Protein of unknown function DUF247, plant (InterPro:IPR004158), Protein of unknown function DUF862, eukaryotic (InterPro:IPR008580); BEST Arabidopsis thaliana protein match is: Plant protein of unknown function (DUF247) (TAIR:AT5G11290.1); Has 1967 Blast hits to 1844 proteins in 183 species: Archae - 0; Bacteria - 6; Metazoa - 223;…	3e-36	62.35	GO:0006865 GO:0008150	amino acid transport; biological process	GO:0003674	molecular function	GO:0005886	plasma membrane	PF03140	Plant protein of unknown function
Glyma.01G115000	RG	1					Leaf_JO_TA, Leaf_JO_TD	2	463	UniRef100_I1J7A3 Uncharacterized protein n=1 Tax=Glycine max RepID=I1J7A3_SOYBN	0	100	UniRef100_G7JN22 Alpha-amylase n=1 Tax=Medicago truncatula RepID=G7JN22_MEDTR	1e-161	87.31	AT5G01260.1|Symbols:|Carbohydrate-binding-like fold|chr5:105367-106488 FORWARD LENGTH=306	2e-39	64.71	GO:0005975 GO:0010264	carbohydrate metabolic process; myo-inositol hexakisphosphate biosynthetic process	GO:0003824 GO:0030246 GO:2001070	carbohydrate binding; catalytic activity; starch binding	GO:0005576	extracellular region	PF00686	Starch binding domain	PTHR10357	ALPHA-AMYLASE
Glyma.01G115600	RG	1							548	UniRef100_I1J7A6 Uncharacterized protein n=1 Tax=Glycine max RepID=I1J7A6_SOYBN	0	100	UniRef100_G7JN13 Otubain n=1 Tax=Medicago truncatula RepID=G7JN13_MEDTR	1e-32	23.49	AT3G50120.1|Symbols:|Plant protein of unknown function (DUF247)|chr3:18585157-18587246 REVERSE LENGTH=531	5e-24	96.42	GO:0008150	biological process	GO:0003674	molecular function	GO:0005886	plasma membrane	PF03140	Plant protein of unknown function
Glyma.01G117900	RG	1							816	UniRef100_K7K3A2 Serine/threonine-protein kinase n=2 Tax=Glycine max RepID=K7K3A2_SOYBN	0	100	UniRef100_K7K3A2 Serine/threonine-protein kinase n=2 Tax=Glycine max RepID=K7K3A2_SOYBN	0	100	AT4G21380.1|Symbols:ARK3, RK3|receptor kinase 3|chr4:11389219-11393090 REVERSE LENGTH=850	0	88.82	GO:0006468 GO:0046777 GO:0048544	protein autophosphorylation; protein phosphorylation; recognition of pollen	GO:0004672 GO:0004674 GO:0004675 GO:0005524 GO:0016301 GO:0016772 GO:0030246 GO:0031625	ATP binding; carbohydrate binding; kinase activity; protein kinase activity; protein serine/threonine kinase activity; transferase activity, transferring phosphorus-containing groups; transmembrane receptor protein serine/threonine kinase activity; ubiquitin protein ligase binding	GO:0005773 GO:0005886 GO:0009506	plasma membrane; plasmodesma; vacuole	PF07714 PF00954 PF08276 PF01453	Protein tyrosine kinase; S-locus glycoprotein family; PAN-like domain; D-mannose binding lectin	PTHR24420	LEUCINE-RICH REPEAT RECEPTOR-LIKE PROTEIN KINASE	KOG1187	Serine/threonine_protein_kinase
Glyma.01G120000	RG	1					Root_JO_TD	1	1124	UniRef100_K7K3C7 Uncharacterized protein n=1 Tax=Glycine max RepID=K7K3C7_SOYBN	0	100	UniRef100_C6ZRY7 Disease resistance protein n=1 Tax=Glycine max RepID=C6ZRY7_SOYBN	0	100.37	AT1G45616.1|Symbols:AtRLP6, RLP6|receptor like protein 6|chr1:17183550-17186534 REVERSE LENGTH=994	1e-145	104.83	GO:0002237 GO:0006952 GO:0007165 GO:0010103 GO:0048443	defense response; response to molecule of bacterial origin; signal transduction; stamen development; stomatal complex morphogenesis			GO:0016020	membrane	PF08263 PF00560	Leucine rich repeat N-terminal domain; Leucine Rich Repeat	PTHR24420	LEUCINE-RICH REPEAT RECEPTOR-LIKE PROTEIN KINASE	KOG0472	Leucine-rich_repeat_protein
Glyma.01G120300	RG	1							1299	UniRef100_UPI0003DE8959 PREDICTED: LRR receptor-like serine/threonine-protein kinase GSO1-like n=1 Tax=Glycine max RepID=UPI0003DE8959	0	97.42	UniRef100_C6ZRY7 Disease resistance protein n=1 Tax=Glycine max RepID=C6ZRY7_SOYBN	0	98.72	AT1G45616.1|Symbols:AtRLP6, RLP6|receptor like protein 6|chr1:17183550-17186534 REVERSE LENGTH=994	2e-151	102.31	GO:0002237 GO:0006952 GO:0007165 GO:0010103 GO:0048443	defense response; response to molecule of bacterial origin; signal transduction; stamen development; stomatal complex morphogenesis			GO:0016020	membrane	PF00560 PF08263	Leucine Rich Repeat; Leucine rich repeat N-terminal domain	PTHR24420	LEUCINE-RICH REPEAT RECEPTOR-LIKE PROTEIN KINASE	KOG0472	Leucine-rich_repeat_protein
Glyma.01G124500	RG	1					Leaf_JO_TD	1	258	UniRef100_I1J7H3 Ferritin n=1 Tax=Glycine max RepID=I1J7H3_SOYBN	0	100	UniRef100_I1J7H3 Ferritin n=1 Tax=Glycine max RepID=I1J7H3_SOYBN	0	100	AT5G01600.1|Symbols:ATFER1, FER1|ferretin 1|chr5:228149-229594 REVERSE LENGTH=255	1e-110	77.65	GO:0000302 GO:0006826 GO:0006879 GO:0009409 GO:0009617 GO:0009908 GO:0010039 GO:0010043 GO:0015979 GO:0042542 GO:0048366 GO:0055072 GO:0055114	cellular iron ion homeostasis; flower development; iron ion homeostasis; iron ion transport; leaf development; oxidation-reduction process; photosynthesis; response to bacterium; response to cold; response to hydrogen peroxide; response to iron ion; response to reactive oxygen species; response to zinc ion	GO:0005506 GO:0008199 GO:0016491 GO:0046914	ferric iron binding; iron ion binding; oxidoreductase activity; transition metal ion binding	GO:0005739 GO:0009507 GO:0009535 GO:0009570 GO:0009579 GO:0016020	chloroplast; chloroplast stroma; chloroplast thylakoid membrane; membrane; mitochondrion; thylakoid	PF00210	Ferritin-like domain	PTHR11431	FERRITIN	KOG2332	Ferritin
Glyma.01G126600	RG, GmRR4	2					Root_JO_TA, Root_ML_30M	2	192	UniRef100_K7K3H8 Uncharacterized protein n=2 Tax=Glycine max RepID=K7K3H8_SOYBN	2e-135	77.64	UniRef100_G7JKK5 Disease resistance response protein n=1 Tax=Medicago truncatula RepID=G7JKK5_MEDTR	2e-73	97.38	AT1G58170.1|Symbols:|Disease resistance-responsive (dirigent-like protein) family protein|chr1:21536188-21536745 FORWARD LENGTH=185	4e-62	96.22	GO:0006499 GO:0006952 GO:0009807	N-terminal protein myristoylation; defense response; lignan biosynthetic process	GO:0003674	molecular function	GO:0009507	chloroplast	PF03018	Dirigent-like protein	PTHR21495	NUCLEOPORIN-RELATED
Glyma.01G127200	RG, GmRR4, GmGLU1	3					Root_JO_TA, Root_ML_30M	2	189	UniRef100_I1J7J5 Uncharacterized protein n=1 Tax=Glycine max RepID=I1J7J5_SOYBN	2e-132	100	UniRef100_G7JKK5 Disease resistance response protein n=1 Tax=Medicago truncatula RepID=G7JKK5_MEDTR	1e-58	93.19	AT5G49040.1|Symbols:|Disease resistance-responsive (dirigent-like protein) family protein|chr5:19882676-19883251 REVERSE LENGTH=191	3e-51	94.24	GO:0006952 GO:0009807	defense response; lignan biosynthetic process	GO:0003674	molecular function	GO:0009507	chloroplast	PF03018	Dirigent-like protein	PTHR21495	NUCLEOPORIN-RELATED
Glyma.01G127400	RG	1					Root_JO_TD, Root_ML_30M	2	195	UniRef100_C6TDG4 Uncharacterized protein n=1 Tax=Glycine max RepID=C6TDG4_SOYBN	5e-142	100	UniRef100_A9PD67 Disease resistance-responsive family protein n=1 Tax=Populus trichocarpa RepID=A9PD67_POPTR	4e-81	94.36	AT1G58170.1|Symbols:|Disease resistance-responsive (dirigent-like protein) family protein|chr1:21536188-21536745 FORWARD LENGTH=185	2e-75	81.62	GO:0006499 GO:0006952 GO:0009807	N-terminal protein myristoylation; defense response; lignan biosynthetic process	GO:0003674	molecular function	GO:0009507	chloroplast	PF03018	Dirigent-like protein	PTHR21495	NUCLEOPORIN-RELATED
Glyma.01G128300	RG	1							502	UniRef100_K7K3J0 Uncharacterized protein n=2 Tax=Glycine max RepID=K7K3J0_SOYBN	0	100	UniRef100_O80905 Solute carrier family 40 member 1 n=1 Tax=Arabidopsis thaliana RepID=S40A1_ARATH	0	92.37	AT2G38460.1|Symbols:ATIREG1, IREG1, FPN1|iron regulated 1|chr2:16103603-16105930 FORWARD LENGTH=524	0	92.37	GO:0006824 GO:0034755	cobalt ion transport; iron ion transmembrane transport	GO:0005215 GO:0005381	iron ion transmembrane transporter activity; transporter activity	GO:0005886 GO:0016021	integral to membrane; plasma membrane	PF06963	Ferroportin1 (FPN1)	PTHR11660	FAMILY NOT NAMED	KOG2601	Iron_transporter
Glyma.01G129100	RG	1					Root_JO_TD, Root_JO_TA, Root_ML_30M	3	199	UniRef100_C6T3J7 Uncharacterized protein n=1 Tax=Glycine max RepID=C6T3J7_SOYBN	6e-145	100				AT5G01750.2|Symbols:|Protein of unknown function (DUF567)|chr5:290034-291109 FORWARD LENGTH=217	2e-93	88.94	GO:0006569 GO:0006995 GO:0008150 GO:0009684 GO:0030003 GO:0070838	biological process; cellular cation homeostasis; cellular response to nitrogen starvation; divalent metal ion transport; indoleacetic acid biosynthetic process; tryptophan catabolic process	GO:0003674	molecular function	GO:0009507	chloroplast	PF04525	Tubby C 2
Glyma.01G133400	RG	1					Root_ML_30M	1	83	UniRef100_C6T1E8 Uncharacterized protein n=2 Tax=Pentapetalae RepID=C6T1E8_SOYBN	1e-49	100	UniRef100_G7LJD9 Protein transport protein Sec61 beta subunit n=1 Tax=Medicago truncatula RepID=G7LJD9_MEDTR	2e-33	101.23	AT3G60540.2|Symbols:|Preprotein translocase Sec, Sec61-beta subunit protein|chr3:22375132-22375377 REVERSE LENGTH=81	8e-34	97.53	GO:0009627 GO:0015031 GO:0034976	protein transport; response to endoplasmic reticulum stress; systemic acquired resistance	GO:0008565	protein transporter activity			PF03911	Sec61beta family	PTHR13509	SEC61BETA-PROV PROTEIN	KOG3457	Sec61_protein_translocation_complex,_beta_subunit
Glyma.01G134600	RG, GmRR4, GmGLU1	3					Root_JO_TD, Root_JO_TA	2	394	UniRef100_I1J7Q5 Uncharacterized protein n=1 Tax=Glycine max RepID=I1J7Q5_SOYBN	0	97.71	UniRef100_B9A1Q4 Glycinol 4-dimethylallyltransferase n=1 Tax=Glycine max RepID=G4DT_SOYBN	4e-175	94.13	AT2G18950.1|Symbols:HPT1, TPT1, ATHPT, VTE2|homogentisate phytyltransferase 1|chr2:8207491-8210047 FORWARD LENGTH=393	3e-100	83.46	GO:0000096 GO:0006546 GO:0006636 GO:0006733 GO:0006766 GO:0008652 GO:0009072 GO:0009106 GO:0009108 GO:0009117 GO:0009266 GO:0009416 GO:0009695 GO:0009915 GO:0009965 GO:0010189 GO:0015994 GO:0019216 GO:0019288 GO:0019748 GO:0030154 GO:0031347 GO:0031408 GO:0042362 GO:0044272 GO:0045893 GO:0071555	aromatic amino acid family metabolic process; cell differentiation; cell wall organization; cellular amino acid biosynthetic process; chlorophyll metabolic process; coenzyme biosynthetic process; fat-soluble vitamin biosynthetic process; glycine catabolic process; isopentenyl diphosphate biosynthetic process, mevalonate-independent pathway; jasmonic acid biosynthetic process; leaf morphogenesis; …	GO:0004659 GO:0010176	homogentisate phytyltransferase activity; prenyltransferase activity	GO:0005886 GO:0009507 GO:0016021	chloroplast; integral to membrane; plasma membrane	PF01040	UbiA prenyltransferase family	PTHR11048	PRENYLTRANSFERASES
Glyma.01G135200	RG, GmRR4, GmGLU1	3					Root_JO_TD, Root_JO_TA	2	527	UniRef100_I1J7R1 Uncharacterized protein n=1 Tax=Glycine max RepID=I1J7R1_SOYBN	0	100	UniRef100_O49859 Cytochrome P450 82A4 n=1 Tax=Glycine max RepID=C82A4_SOYBN	0	100.19	AT4G31940.1|Symbols:CYP82C4|cytochrome P450, family 82, subfamily C, polypeptide 4|chr4:15452040-15453966 FORWARD LENGTH=524	3e-160	92.37	GO:0010043 GO:0055114 GO:0071281	cellular response to iron ion; oxidation-reduction process; response to zinc ion	GO:0004497 GO:0005506 GO:0009055 GO:0016705 GO:0019825 GO:0020037	electron carrier activity; heme binding; iron ion binding; monooxygenase activity; oxidoreductase activity, acting on paired donors, with incorporation or reduction of molecular oxygen; oxygen binding	GO:0009507	chloroplast	PF00067	Cytochrome P450	PTHR24298	FAMILY NOT NAMED	KOG0156	Cytochrome_P450_CYP2_subfamily
Glyma.01G138300	RG	1							398	UniRef100_I1J7T4 Methionine aminopeptidase n=2 Tax=Glycine max RepID=I1J7T4_SOYBN	0	100	UniRef100_I1J7T4 Methionine aminopeptidase n=2 Tax=Glycine max RepID=I1J7T4_SOYBN	0	100	AT2G45240.1|Symbols:MAP1A|methionine aminopeptidase 1A|chr2:18656059-18658906 FORWARD LENGTH=398	0	99.25	GO:0006508 GO:0009987 GO:0010048 GO:0016485 GO:0031365 GO:0043481 GO:0048440	N-terminal protein amino acid modification; anthocyanin accumulation in tissues in response to UV light; carpel development; cellular process; protein processing; proteolysis; vernalization response	GO:0004177 GO:0008235 GO:0008270	aminopeptidase activity; metalloexopeptidase activity; zinc ion binding	GO:0005737 GO:0005829	cytoplasm; cytosol	PF00557 PF01753	Metallopeptidase family M24; MYND finger	PTHR10804	PROTEASE FAMILY M24 (METHIONYL AMINOPEPTIDASE, AMINOPEPTIDASE P)	KOG2738	Putative_methionine_aminopeptidase
Glyma.01G140000	RG	1							325	UniRef100_I1JKQ3 Uncharacterized protein n=2 Tax=Glycine max RepID=I1JKQ3_SOYBN	6e-108	41.22	UniRef100_Q2HS64 Peptidase M22, glycoprotease n=1 Tax=Medicago truncatula RepID=Q2HS64_MEDTR	4e-102	52.88	AT2G45270.1|Symbols:GCP1|glycoprotease 1|chr2:18666583-18669332 FORWARD LENGTH=480	5e-94	42.29	GO:0006508 GO:0009790 GO:0016556	embryo development; mRNA modification; proteolysis	GO:0004222	metalloendopeptidase activity	GO:0005743 GO:0009507	chloroplast; mitochondrial inner membrane	PF00814	Glycoprotease family	PTHR11735	O-SIALOGLYCOPROTEIN ENDOPEPTIDASE
Glyma.01G142700	RG	1							1322	UniRef100_I1J7X3 Uncharacterized protein n=1 Tax=Glycine max RepID=I1J7X3_SOYBN	0	100	UniRef100_G7JDE4 Pre-mRNA-splicing factor ATP-dependent RNA helicase PRP16 n=1 Tax=Medicago truncatula RepID=G7JDE4_MEDTR	0	97.52	AT1G33390.1|Symbols:ATFAS4, FAS4|RNA helicase family protein|chr1:12099738-12104108 REVERSE LENGTH=1237	0	103.56			GO:0003676 GO:0004386 GO:0005524 GO:0008026	ATP-dependent helicase activity; ATP binding; helicase activity; nucleic acid binding	GO:0005634	nucleus	PF07717 PF04408 PF00271 PF00270	Oligonucleotide/oligosaccharide-binding (OB)-fold; Helicase associated domain (HA2); Helicase conserved C-terminal domain; DEAD/DEAH box helicase	PTHR18934	ATP-DEPENDENT RNA HELICASE	KOG0926	DEAH-box_RNA_helicase
Glyma.01G143100	RG	1					Leaf_ML_120M, Leaf_JO_TA, Root_ML_30M, Leaf_LA_10DC	4	347	UniRef100_C6TIZ1 Uncharacterized protein n=1 Tax=Glycine max RepID=C6TIZ1_SOYBN	0	100	UniRef100_B9I4J9 AT hook motif-containing family protein n=1 Tax=Populus trichocarpa RepID=B9I4J9_POPTR	7e-100	81.71	AT4G12080.1|Symbols:AHL1, ATAHL1|AT-hook motif nuclear-localized protein 1|chr4:7239466-7241246 FORWARD LENGTH=356	2e-97	75.84	GO:0016132	brassinosteroid biosynthetic process	GO:0003677	DNA binding	GO:0005634 GO:0005730 GO:0005737 GO:0005739	cytoplasm; mitochondrion; nucleolus; nucleus	PF03479	Domain of unknown function (DUF296)
Glyma.01G144500	RG, GmGLU1	2					Leaf_JO_TA, Root_JO_TD, Leaf_LA_10DC	3	899	UniRef100_K7K3V4 Uncharacterized protein n=1 Tax=Glycine max RepID=K7K3V4_SOYBN	0	100	UniRef100_G7L0A2 Armadillo repeat-containing kinesin-like protein n=1 Tax=Medicago truncatula RepID=G7L0A2_MEDTR	0	92.07	AT1G01950.1|Symbols:ARK2|armadillo repeat kinesin 2|chr1:325473-330403 FORWARD LENGTH=894	0	99.89	GO:0007018 GO:0048364	microtubule-based movement; root development	GO:0003777 GO:0005524	ATP binding; microtubule motor activity			PF00225 PF00514	Kinesin motor domain; Armadillo/beta-catenin-like repeat	PTHR24115	FAMILY NOT NAMED	KOG0240	Kinesin_(SMY1_subfamily)
Glyma.01G145600	RG	1					Root_JO_TD	1	191	UniRef100_K7K3W3 Uncharacterized protein n=1 Tax=Glycine max RepID=K7K3W3_SOYBN	6e-134	100				AT4G28840.1|Symbols:|unknown protein; FUNCTIONS IN: molecular_function unknown; INVOLVED IN: biological_process unknown; LOCATED IN: chloroplast; BEST Arabidopsis thaliana protein match is: unknown protein (TAIR:AT2G20080.1); Has 71 Blast hits to 69 proteins in 15 species: Archae - 0; Bacteria - 0; Metazoa - 2; Fungi - 0; Plants - 67; Viruses - 0; Other Eukaryotes - 2 (source: NCBI BLink).|chr4:1…	6e-31	97.41	GO:0045892 GO:0048366	leaf development; negative regulation of transcription, DNA-dependent	GO:0005515	protein binding	GO:0005634	nucleus
Glyma.01G149700	GmRR4	1							307	UniRef100_I1J836 ATP-dependent Clp protease proteolytic subunit n=1 Tax=Glycine max RepID=I1J836_SOYBN	0	100	UniRef100_I1J836 ATP-dependent Clp protease proteolytic subunit n=1 Tax=Glycine max RepID=I1J836_SOYBN	0	100	AT5G45390.1|Symbols:CLPP4, NCLPP4|CLP protease P4|chr5:18396351-18397586 FORWARD LENGTH=292	1e-141	93.49	GO:0006364 GO:0006508 GO:0009658 GO:0009902 GO:0010027 GO:0010207 GO:0019288 GO:0034660 GO:0035304 GO:0042793 GO:0045893 GO:0048510	chloroplast organization; chloroplast relocation; isopentenyl diphosphate biosynthetic process, mevalonate-independent pathway; ncRNA metabolic process; photosystem II assembly; positive regulation of transcription, DNA-dependent; proteolysis; rRNA processing; regulation of protein dephosphorylation; regulation of timing of transition from vegetative to reproductive phase; thylakoid membrane orga…	GO:0004252	serine-type endopeptidase activity	GO:0009507 GO:0009532 GO:0009535 GO:0009570 GO:0009579 GO:0009840 GO:0009941	chloroplast; chloroplast envelope; chloroplast stroma; chloroplast thylakoid membrane; chloroplastic endopeptidase Clp complex; plastid stroma; thylakoid	PF00574	Clp protease	PTHR10381	ATP-DEPENDENT CLP PROTEASE PROTEOLYTIC SUBUNIT	KOG0840	ATP-dependent_Clp_protease,_proteolytic_subunit
Glyma.01G151500	RG	1							291	UniRef100_I1J853 Uncharacterized protein n=1 Tax=Glycine max RepID=I1J853_SOYBN	0	82.39	UniRef100_G7K5F4 Carbon catabolite repressor protein-like protein n=2 Tax=Medicago truncatula RepID=G7K5F4_MEDTR	8e-146	73.15	AT1G31500.2|Symbols:|DNAse I-like superfamily protein|chr1:11273821-11276147 REVERSE LENGTH=358	5e-112	79.89	GO:0008150	biological process	GO:0016787	hydrolase activity	GO:0005634 GO:0009507	chloroplast; nucleus	PF03372	Endonuclease/Exonuclease/phosphatase family	PTHR12121	CARBON CATABOLITE REPRESSOR PROTEIN 4	KOG0620	Glucose-repressible_alcohol_dehydrogenase_transcriptional_effector_CCR4_and_related_proteins
Glyma.01G151600	RG	1					Leaf_JO_TA, Root_JO_TD	2	451	UniRef100_K7K3Z6 Uncharacterized protein n=1 Tax=Glycine max RepID=K7K3Z6_SOYBN	0	100	UniRef100_B3V945 PAE n=1 Tax=Litchi chinensis RepID=B3V945_LITCN	0	100	AT4G19420.1|Symbols:|Pectinacetylesterase family protein|chr4:10587504-10589807 REVERSE LENGTH=397	0	99.24	GO:0008150	biological process	GO:0004091	carboxylesterase activity	GO:0005576	extracellular region	PF03283	Pectinacetylesterase	PTHR21562	NOTUM-RELATED	KOG4287	Pectin_acetylesterase_and_similar_proteins
Glyma.01G158700	RG	1							153	UniRef100_K7K443 Uncharacterized protein n=1 Tax=Glycine max RepID=K7K443_SOYBN	1e-55	17.46	UniRef100_G7K185 Syntaxin-binding protein n=1 Tax=Medicago truncatula RepID=G7K185_MEDTR	4e-41	11.03	AT4G35560.2|Symbols:|Transducin/WD40 repeat-like superfamily protein|chr4:16881562-16886878 FORWARD LENGTH=1050	3e-33	11.81	GO:0048235	pollen sperm cell differentiation	GO:0003674	molecular function	GO:0005634 GO:0080008	CUL4-RING ubiquitin ligase complex; nucleus
Glyma.01G161100	RG, GmRR4	2					Root_ML_30M	1	543	UniRef100_I1J8F2 Uncharacterized protein n=1 Tax=Glycine max RepID=I1J8F2_SOYBN	0	100	UniRef100_G7JYU3 Lysine histidine transporter-like protein n=1 Tax=Medicago truncatula RepID=G7JYU3_MEDTR	0	101.5	AT1G47670.1|Symbols:|Transmembrane amino acid transporter family protein|chr1:17536834-17539486 REVERSE LENGTH=519	0	93.64	GO:0006865 GO:0010075	amino acid transport; regulation of meristem growth	GO:0015171	amino acid transmembrane transporter activity	GO:0005886 GO:0016020	membrane; plasma membrane	PF01490	Transmembrane amino acid transporter protein	PTHR22950	AMINO ACID TRANSPORTER	KOG1303	Amino_acid_transporters
Glyma.01G161300	RG	1					Root_ML_30M	1	105	UniRef100_K7K454 Uncharacterized protein n=1 Tax=Glycine max RepID=K7K454_SOYBN	5e-72	100
Glyma.01G164300	RG	1							437	UniRef100_C6TGX4 Putative uncharacterized protein n=1 Tax=Glycine max RepID=C6TGX4_SOYBN	0	100	UniRef100_G3E7M4 3-dehydroquinate synthase n=1 Tax=Glycine max RepID=G3E7M4_SOYBN	0	99.77	AT5G66120.2|Symbols:|3-dehydroquinate synthase, putative|chr5:26431516-26433649 REVERSE LENGTH=442	0	82.58	GO:0006744 GO:0009073	aromatic amino acid family biosynthetic process; ubiquinone biosynthetic process	GO:0003856	3-dehydroquinate synthase activity	GO:0005737 GO:0005768 GO:0005794 GO:0005802 GO:0009507 GO:0009570	Golgi apparatus; chloroplast; chloroplast stroma; cytoplasm; endosome; trans-Golgi network	PF01761	3-dehydroquinate synthase	PTHR21090	AROM/DEHYDROQUINATE SYNTHASE
Glyma.01G166100	RG	1					Root_ML_30M	1	563	UniRef100_I1J8L2 Uncharacterized protein n=1 Tax=Glycine max RepID=I1J8L2_SOYBN	0	100	UniRef100_Q5D875 Calcium-dependent protein kinase n=1 Tax=Medicago truncatula RepID=Q5D875_MEDTR	0	100	AT5G66210.1|Symbols:CPK28|calcium-dependent protein kinase 28|chr5:26456681-26459434 REVERSE LENGTH=523	0	107.07	GO:0006468 GO:0010200	protein phosphorylation; response to chitin	GO:0004672 GO:0004674 GO:0004683 GO:0004713 GO:0005509 GO:0005524 GO:0016772	ATP binding; calcium ion binding; calmodulin-dependent protein kinase activity; protein kinase activity; protein serine/threonine kinase activity; protein tyrosine kinase activity; transferase activity, transferring phosphorus-containing groups	GO:0005886 GO:0009507	chloroplast; plasma membrane	PF00069	Protein kinase domain	PTHR24349	SERINE/THREONINE-PROTEIN KINASE	KOG0032	Ca2+/calmodulin-dependent_protein_kinase,_EF-Hand_protein_superfamily
Glyma.01G166400	RG	1					Root_ML_30M	1	3877	UniRef100_K7K483 Uncharacterized protein n=1 Tax=Glycine max RepID=K7K483_SOYBN	0	100	UniRef100_B9MXG3 FAT domain-containing family protein n=1 Tax=Populus trichocarpa RepID=B9MXG3_POPTR	0	99.87	AT2G17930.1|Symbols:|Phosphatidylinositol 3- and 4-kinase family protein with FAT domain|chr2:7784455-7802230 REVERSE LENGTH=3858	0	100.47	GO:0000226 GO:0000911 GO:0006346 GO:0009616 GO:0010050 GO:0010267 GO:0016246 GO:0035196	RNA interference; cytokinesis by cell plate formation; methylation-dependent chromatin silencing; microtubule cytoskeleton organization; production of miRNAs involved in gene silencing by miRNA; production of ta-siRNAs involved in RNA interference; vegetative phase change; virus induced gene silencing	GO:0016772 GO:0016773	phosphotransferase activity, alcohol group as acceptor; transferase activity, transferring phosphorus-containing groups	GO:0005634 GO:0009506	nucleus; plasmodesma	PF02259 PF00454	FAT domain; Phosphatidylinositol 3- and 4-kinase	PTHR11139	ATAXIA TELANGIECTASIA MUTATED (ATM)-RELATED	KOG0889	Histone_acetyltransferase_SAGA,_TRRAP/TRA1_component,_PI-3_kinase_superfamily
Glyma.01G169100	RG	1					Root_JO_TD	1	668	UniRef100_I1J8N9 Uncharacterized protein n=1 Tax=Glycine max RepID=I1J8N9_SOYBN	0	100	UniRef100_G7KGC8 Transmembrane and coiled-coil domain-containing protein n=2 Tax=Medicago truncatula RepID=G7KGC8_MEDTR	0	92.19	AT4G36210.3|Symbols:|Protein of unknown function (DUF726)|chr4:17130354-17134302 FORWARD LENGTH=672	0	98.81	GO:0008150 GO:0045892	biological process; negative regulation of transcription, DNA-dependent	GO:0003674	molecular function	GO:0009507	chloroplast	PF05277	Protein of unknown function (DUF726)	PTHR17920	UNCHARACTERIZED	KOG2385	Uncharacterized_conserved_protein
Glyma.01G171300	GmRR4	1					Root_JO_TD	1	466	UniRef100_I1J8R6 Uncharacterized protein n=1 Tax=Glycine max RepID=I1J8R6_SOYBN	0	100	UniRef100_G7KF10 Cell division protease ftsH-like protein n=1 Tax=Medicago truncatula RepID=G7KF10_MEDTR	0	93.37	AT2G18193.1|Symbols:|P-loop containing nucleoside triphosphate hydrolases superfamily protein|chr2:7917621-7919184 REVERSE LENGTH=495	4e-142	86.46			GO:0000166 GO:0005524 GO:0016887 GO:0017111	ATP binding; ATPase activity; nucleoside-triphosphatase activity; nucleotide binding	GO:0005783	endoplasmic reticulum	PF00004	ATPase family associated with various cellular activities (AAA)	PTHR23070	BCS1 AAA-TYPE ATPASE	KOG0743	AAA+-type_ATPase
Glyma.01G171400	RG	1					Root_JO_TD	1	505	UniRef100_I1J8R7 Uncharacterized protein n=1 Tax=Glycine max RepID=I1J8R7_SOYBN	0	100	UniRef100_G7KF09 Cell division protease ftsH-like protein n=1 Tax=Medicago truncatula RepID=G7KF09_MEDTR	0	82.84	AT5G17760.1|Symbols:|P-loop containing nucleoside triphosphate hydrolases superfamily protein|chr5:5860591-5862301 REVERSE LENGTH=505	3e-179	89.11	GO:0009627 GO:0009697	salicylic acid biosynthetic process; systemic acquired resistance	GO:0000166 GO:0005524 GO:0017111	ATP binding; nucleoside-triphosphatase activity; nucleotide binding	GO:0005886	plasma membrane	PF00004	ATPase family associated with various cellular activities (AAA)	PTHR23070	BCS1 AAA-TYPE ATPASE	KOG0743	AAA+-type_ATPase
Glyma.01G172000	RG	1					Root_JO_TD, Root_JO_TA	2	437	UniRef100_I1J8S3 Uncharacterized protein n=1 Tax=Glycine max RepID=I1J8S3_SOYBN	0	100	UniRef100_E4MWY4 mRNA, clone: RTFL01-19-N09 n=2 Tax=Eutrema RepID=E4MWY4_THEHA	2e-102	94.18	AT3G50910.1|Symbols:|unknown protein; BEST Arabidopsis thaliana protein match is: unknown protein (TAIR:AT5G66480.1); Has 76 Blast hits to 75 proteins in 28 species: Archae - 0; Bacteria - 10; Metazoa - 7; Fungi - 2; Plants - 49; Viruses - 0; Other Eukaryotes - 8 (source: NCBI BLink).|chr3:18920189-18921999 FORWARD LENGTH=447	1e-102	94.18	GO:0008150 GO:0009407 GO:0010200 GO:0010583	biological process; response to chitin; response to cyclopentenone; toxin catabolic process	GO:0003674	molecular function	GO:0005634	nucleus
Glyma.01G172600	RG, GmRR4, GmGLU1	3					Leaf_ML_6H, Root_ML_30M	2	319	UniRef100_I1J8T0 Uncharacterized protein n=1 Tax=Glycine max RepID=I1J8T0_SOYBN	0	100	UniRef100_O48601 NADPH:isoflavone reductase n=1 Tax=Glycine max RepID=O48601_SOYBN	0	100	AT4G39230.1|Symbols:|NmrA-like negative transcriptional regulator family protein|chr4:18266024-18267604 REVERSE LENGTH=308	8e-115	103.25	GO:0046686	response to cadmium ion	GO:0000166 GO:0032442	nucleotide binding; phenylcoumaran benzylic ether reductase activity	GO:0005737	cytoplasm	PF05368	NmrA-like family	PTHR10366	NAD DEPENDENT EPIMERASE/DEHYDRATASE
Glyma.01G172700	RG	1					Root_JO_TD, Root_JO_TA, Root_ML_30M	3	308	UniRef100_I1J8T1 Uncharacterized protein n=1 Tax=Glycine max RepID=I1J8T1_SOYBN	0	100	UniRef100_Q9SDZ1 Isoflavone reductase homolog 1 n=1 Tax=Glycine max RepID=Q9SDZ1_SOYBN	0	100	AT1G75280.1|Symbols:|NmrA-like negative transcriptional regulator family protein|chr1:28252030-28253355 FORWARD LENGTH=310	6e-141	97.74	GO:0006979 GO:0046686	response to cadmium ion; response to oxidative stress	GO:0000166	nucleotide binding	GO:0005737 GO:0005886	cytoplasm; plasma membrane	PF05368	NmrA-like family	PTHR10366	NAD DEPENDENT EPIMERASE/DEHYDRATASE
Glyma.01G172900	RG	1					Root_JO_TD	1	385	UniRef100_UPI0003DEBFEE PREDICTED: isoflavone reductase-like protein-like n=1 Tax=Glycine max RepID=UPI0003DEBFEE	0	100	UniRef100_B7FHV0 Isoflavone reductase-like protein n=1 Tax=Medicago truncatula RepID=B7FHV0_MEDTR	0	98.71	AT1G75280.1|Symbols:|NmrA-like negative transcriptional regulator family protein|chr1:28252030-28253355 FORWARD LENGTH=310	1e-145	98.06	GO:0006979 GO:0046686	response to cadmium ion; response to oxidative stress	GO:0000166	nucleotide binding	GO:0005737 GO:0005886	cytoplasm; plasma membrane	PF05368	NmrA-like family	PTHR10366	NAD DEPENDENT EPIMERASE/DEHYDRATASE
Glyma.01G175300	RG	1				SNF2	Leaf_ML_120M, Leaf_JO_TA, Leaf_LA_10DC	3	763	UniRef100_I1J8V7 Uncharacterized protein n=1 Tax=Glycine max RepID=I1J8V7_SOYBN	0	100	UniRef100_B9HEW0 DECREASED DNA METHYLATION 1 family protein n=1 Tax=Populus trichocarpa RepID=B9HEW0_POPTR	0	100.4	AT5G66750.1|Symbols:DDM1, CHR01, CHR1, CHA1, SOM4, SOM1, ATDDM1|chromatin remodeling 1|chr5:26649050-26652869 FORWARD LENGTH=764	0	99.21	GO:0006342 GO:0006344 GO:0006346 GO:0006349 GO:0008283 GO:0009294 GO:0016246 GO:0016572 GO:0031048 GO:0032197 GO:0044030 GO:0051567 GO:0051574 GO:0090241	DNA mediated transformation; RNA interference; cell proliferation; chromatin silencing; chromatin silencing by small RNA; histone H3-K9 methylation; histone phosphorylation; maintenance of chromatin silencing; methylation-dependent chromatin silencing; negative regulation of histone H4 acetylation; positive regulation of histone H3-K9 methylation; regulation of DNA methylation; regulation of gene…	GO:0003676 GO:0003677 GO:0004003 GO:0004386 GO:0005515 GO:0005524 GO:0016887	ATP-dependent DNA helicase activity; ATP binding; ATPase activity; DNA binding; helicase activity; nucleic acid binding; protein binding	GO:0000786 GO:0005634	nucleosome; nucleus	PF00176 PF00271	SNF2 family N-terminal domain; Helicase conserved C-terminal domain	PTHR10799	SWI/SNF-RELATED MATRIX-ASSOCIATED ACTIN-DEPENDENT REGULATOR OF CHROMATIN SUBFAMILY-RELATED	KOG0385	Chromatin_remodeling_complex_WSTF-ISWI,_small_subunit
Glyma.01G181800	RG, GmRR4, GmGLU1	3					Root_JO_TD, Root_JO_TA	2	531	UniRef100_K7K4I8 Uncharacterized protein n=1 Tax=Glycine max RepID=K7K4I8_SOYBN	0	100	UniRef100_O48925 CYP82C1p n=1 Tax=Glycine max RepID=O48925_SOYBN	0	99.62	AT4G31940.1|Symbols:CYP82C4|cytochrome P450, family 82, subfamily C, polypeptide 4|chr4:15452040-15453966 FORWARD LENGTH=524	0	92.94	GO:0010043 GO:0055114 GO:0071281	cellular response to iron ion; oxidation-reduction process; response to zinc ion	GO:0004497 GO:0005506 GO:0009055 GO:0016705 GO:0019825 GO:0020037	electron carrier activity; heme binding; iron ion binding; monooxygenase activity; oxidoreductase activity, acting on paired donors, with incorporation or reduction of molecular oxygen; oxygen binding	GO:0009507	chloroplast	PF00067	Cytochrome P450	PTHR24298	FAMILY NOT NAMED	KOG0156	Cytochrome_P450_CYP2_subfamily
Glyma.01G182400	RG	1					Leaf_JO_TA	1	695	UniRef100_I1J930 Uncharacterized protein n=1 Tax=Glycine max RepID=I1J930_SOYBN	0	100	UniRef100_G7K9G5 Kinase-like protein n=1 Tax=Medicago truncatula RepID=G7K9G5_MEDTR	0	99	AT2G23450.1|Symbols:|Protein kinase superfamily protein|chr2:9988926-9991244 REVERSE LENGTH=708	0	97.74	GO:0006468	protein phosphorylation	GO:0004672 GO:0004674 GO:0005524 GO:0016301 GO:0016772	ATP binding; kinase activity; protein kinase activity; protein serine/threonine kinase activity; transferase activity, transferring phosphorus-containing groups	GO:0005575	cellular component	PF00008 PF00069	EGF-like domain; Protein kinase domain	PTHR24420	LEUCINE-RICH REPEAT RECEPTOR-LIKE PROTEIN KINASE	KOG1187	Serine/threonine_protein_kinase
Glyma.01G183300	RG	1							823	UniRef100_I1J939 Uncharacterized protein n=1 Tax=Glycine max RepID=I1J939_SOYBN	0	100	UniRef100_W0M160 NBS-LRR protein n=1 Tax=Cicer arietinum RepID=W0M160_CICAR	0	97.73	AT5G66900.1|Symbols:|Disease resistance protein (CC-NBS-LRR class) family|chr5:26714931-26717757 REVERSE LENGTH=809	9e-144	100.25	GO:0006952	defense response	GO:0043531	ADP binding	GO:0005634	nucleus	PF05659 PF00560 PF00931	Arabidopsis broad-spectrum mildew resistance protein RPW8; Leucine Rich Repeat; NB-ARC domain	PTHR23155	LEUCINE-RICH REPEAT-CONTAINING PROTEIN	KOG4658	Apoptotic_ATPase
Glyma.01G185800	RG	1					Root_JO_TD	1	283	UniRef100_Q43457 Heat shock transcription factor 34 n=1 Tax=Glycine max RepID=Q43457_SOYBN	0	100	UniRef100_Q43457 Heat shock transcription factor 34 n=1 Tax=Glycine max RepID=Q43457_SOYBN	0	100	AT4G36990.1|Symbols:HSF4, HSFB1, AT-HSFB1, ATHSF4|heat shock factor 4|chr4:17440660-17441706 FORWARD LENGTH=284	4e-80	98.94	GO:0006355 GO:0006984 GO:0009407 GO:0009408 GO:0009414 GO:0009737 GO:0010583 GO:0030968 GO:0034976 GO:0042538 GO:0045892	ER-nucleus signaling pathway; endoplasmic reticulum unfolded protein response; hyperosmotic salinity response; negative regulation of transcription, DNA-dependent; regulation of transcription, DNA-dependent; response to abscisic acid stimulus; response to cyclopentenone; response to endoplasmic reticulum stress; response to heat; response to water deprivation; toxin catabolic process	GO:0003677 GO:0003700 GO:0043565	DNA binding; sequence-specific DNA binding; sequence-specific DNA binding transcription factor activity	GO:0005634	nucleus	PF00447	HSF-type DNA-binding	PTHR10015	HEAT SHOCK TRANSCRIPTION FACTOR
Glyma.01G187400	RG	1					Leaf_ML_120M, Leaf_JO_TA, Leaf_LA_10DC, Root_LA_10DC	4	1545	UniRef100_K7K4M3 DNA polymerase n=1 Tax=Glycine max RepID=K7K4M3_SOYBN	0	100	UniRef100_K7K4M3 DNA polymerase n=1 Tax=Glycine max RepID=K7K4M3_SOYBN	0	100	AT5G67100.1|Symbols:ICU2|DNA-directed DNA polymerases|chr5:26776994-26785104 FORWARD LENGTH=1524	0	101.12	GO:0000076 GO:0000278 GO:0000724 GO:0000731 GO:0000911 GO:0003002 GO:0006260 GO:0006261 GO:0006269 GO:0006270 GO:0006271 GO:0006275 GO:0006306 GO:0007155 GO:0008283 GO:0009910 GO:0009965 GO:0010090 GO:0010389 GO:0033043 GO:0042023 GO:0045010 GO:0048449 GO:0051567 GO:0051726	DNA-dependent DNA replication; DNA endoreduplication; DNA methylation; DNA replication; DNA replication, synthesis of RNA primer; DNA replication checkpoint; DNA replication initiation; DNA strand elongation involved in DNA replication; DNA synthesis involved in DNA repair; actin nucleation; cell adhesion; cell proliferation; cytokinesis by cell plate formation; double-strand break repair via hom…	GO:0000166 GO:0001882 GO:0003676 GO:0003677 GO:0003887	DNA-directed DNA polymerase activity; DNA binding; nucleic acid binding; nucleoside binding; nucleotide binding	GO:0005634 GO:0005658	alpha DNA polymerase:primase complex; nucleus	PF08996 PF00136 PF12254 PF03104	DNA Polymerase alpha zinc finger; DNA polymerase family B; DNA polymerase alpha subunit p180 N terminal; DNA polymerase family B, exonuclease domain	PTHR10322	DNA POLYMERASE CATALYTIC SUBUNIT	KOG0970	DNA_polymerase_alpha,_catalytic_subunit
Glyma.01G187700	RG	1							249	UniRef100_I1J983 Uncharacterized protein n=1 Tax=Glycine max RepID=I1J983_SOYBN	2e-180	100	UniRef100_G8XQW1 Caffeoyl-CoA-O-methyltransferase n=1 Tax=Gossypium hirsutum RepID=G8XQW1_GOSHI	2.33e-156	100	AT4G34050.1|Symbols:CCoAOMT1|S-adenosyl-L-methionine-dependent methyltransferases superfamily protein|chr4:16310844-16311973 FORWARD LENGTH=259	2e-145	93.44	GO:0006598 GO:0009611 GO:0009698 GO:0009805 GO:0009963 GO:0019344 GO:0042398 GO:0046686	cellular modified amino acid biosynthetic process; coumarin biosynthetic process; cysteine biosynthetic process; phenylpropanoid metabolic process; polyamine catabolic process; positive regulation of flavonoid biosynthetic process; response to cadmium ion; response to wounding	GO:0008171 GO:0042409	O-methyltransferase activity; caffeoyl-CoA O-methyltransferase activity	GO:0005634 GO:0005829	cytosol; nucleus	PF01596	O-methyltransferase	PTHR10509	O-METHYLTRANSFERASE-RELATED	KOG1663	O-methyltransferase
Glyma.01G189100	RG	1				WRKY			322	UniRef100_UPI000189D00F PREDICTED: probable WRKY transcription factor 15 isoform X1 n=1 Tax=Glycine max RepID=UPI000189D00F	0	100	UniRef100_B9HH88 WRKY transcription factor 15 family protein n=1 Tax=Populus trichocarpa RepID=B9HH88_POPTR	2e-152	95.82	AT2G23320.1|Symbols:WRKY15|WRKY DNA-binding protein 15|chr2:9924998-9926154 FORWARD LENGTH=317	3e-91	101.26	GO:0002679 GO:0006355 GO:0009693 GO:0010200 GO:0035556	ethylene biosynthetic process; intracellular signal transduction; regulation of transcription, DNA-dependent; respiratory burst involved in defense response; response to chitin	GO:0003700 GO:0005516 GO:0043565	calmodulin binding; sequence-specific DNA binding; sequence-specific DNA binding transcription factor activity	GO:0005634	nucleus	PF10533 PF03106	Plant zinc cluster domain; WRKY DNA -binding domain
Glyma.01G189200	RG	1					Root_ML_30M	1	494	UniRef100_I1J999 Uncharacterized protein n=1 Tax=Glycine max RepID=I1J999_SOYBN	0	100	UniRef100_Q4VZ79 Glycosyltransferase n=1 Tax=Glycine max RepID=Q4VZ79_SOYBN	0	100.41	AT5G67230.1|Symbols:IRX14-L, I14H|Nucleotide-diphospho-sugar transferases superfamily protein|chr5:26822506-26824181 FORWARD LENGTH=492	0	99.59	GO:0010417	glucuronoxylan biosynthetic process	GO:0015018 GO:0016757 GO:0042285	galactosylgalactosylxylosylprotein 3-beta-glucuronosyltransferase activity; transferase activity, transferring glycosyl groups; xylosyltransferase activity	GO:0005794 GO:0016020	Golgi apparatus; membrane	PF03360	Glycosyltransferase family 43	PTHR10896	GALACTOSYLGALACTOSYLXYLOSYLPROTEIN 3-BETA-GLUCURONOSYLTRANSFERASE (BETA-1,3-GLUCURONYLTRANSFERASE)	KOG1476	Beta-1,3-glucuronyltransferase_B3GAT1/SQV-8
Glyma.01G191300	RG, GmGLU1	2					Root_JO_TD	1	378	UniRef100_I1J9C1 Uncharacterized protein n=1 Tax=Glycine max RepID=I1J9C1_SOYBN	0	100	UniRef100_B9HMW4 Phosphatase 2C family protein n=1 Tax=Populus trichocarpa RepID=B9HMW4_POPTR	3e-178	98.43	AT4G33920.1|Symbols:|Protein phosphatase 2C family protein|chr4:16260876-16262703 FORWARD LENGTH=380	5e-177	98.95	GO:0006470 GO:0006612 GO:0006944 GO:0010200 GO:0010363 GO:0030968 GO:0043069 GO:0052542	cellular membrane fusion; defense response by callose deposition; endoplasmic reticulum unfolded protein response; negative regulation of programmed cell death; protein dephosphorylation; protein targeting to membrane; regulation of plant-type hypersensitive response; response to chitin	GO:0003824 GO:0004722	catalytic activity; protein serine/threonine phosphatase activity			PF00481	Protein phosphatase 2C	PTHR13832	PROTEIN PHOSPHATASE 2C	KOG0700	Protein_phosphatase_2C/pyruvate_dehydrogenase_(lipoamide)_phosphatase
Glyma.01G199400	RG	1					Leaf_LA_10DC	1	538	UniRef100_I1J9K0 Uncharacterized protein n=1 Tax=Glycine max RepID=I1J9K0_SOYBN	0	100	UniRef100_O49696 Aluminum-activated malate transporter 12 n=2 Tax=Arabidopsis thaliana RepID=ALMTC_ARATH	0	90.89	AT4G17970.1|Symbols:ALMT12, ATALMT12|aluminum-activated, malate transporter 12|chr4:9975482-9977722 FORWARD LENGTH=560	0	90.89	GO:0010044 GO:0010118	response to aluminum ion; stomatal movement	GO:0008509	anion transmembrane transporter activity	GO:0012505	endomembrane system	PF11744	Aluminium activated malate transporter			KOG4711	Predicted_membrane_protein
Glyma.01G200500	RG	1					Root_ML_30M	1	573	UniRef100_K7K4U7 Uncharacterized protein n=1 Tax=Glycine max RepID=K7K4U7_SOYBN	0	106.12	UniRef100_A8IDV8 Inositol-1,4,5-triphosphate-5-phosphatase n=1 Tax=Solanum lycopersicum RepID=A8IDV8_SOLLC	0	90	AT4G18010.2|Symbols:IP5PII|myo-inositol polyphosphate 5-phosphatase 2|chr4:9991194-9994099 REVERSE LENGTH=613	0	91.84	GO:0007165 GO:0009414 GO:0009611 GO:0009723 GO:0009733 GO:0009737 GO:0009738 GO:0009753 GO:0009845 GO:0032957 GO:0042538 GO:0046854 GO:0046855 GO:0052542	abscisic acid mediated signaling pathway; defense response by callose deposition; hyperosmotic salinity response; inositol phosphate dephosphorylation; inositol trisphosphate metabolic process; phosphatidylinositol phosphorylation; response to abscisic acid stimulus; response to auxin stimulus; response to ethylene stimulus; response to jasmonic acid stimulus; response to water deprivation; respo…	GO:0004445	inositol-polyphosphate 5-phosphatase activity	GO:0005737	cytoplasm	PF03372	Endonuclease/Exonuclease/phosphatase family	PTHR11200	INOSITOL 5-PHOSPHATASE	KOG0565	Inositol_polyphosphate_5-phosphatase_and_related_proteins
Glyma.01G200800	RG	1				MYB/HD-like	Root_JO_TD, Root_ML_30M	2	559	UniRef100_K7K4U9 Uncharacterized protein n=1 Tax=Glycine max RepID=K7K4U9_SOYBN	0	100	UniRef100_G7JZU4 Two-component response regulator-like protein n=1 Tax=Medicago truncatula RepID=G7JZU4_MEDTR	0	99.82	AT4G18020.6|Symbols:APRR2|CheY-like two-component responsive regulator family protein|chr4:10003738-10006682 REVERSE LENGTH=535	2e-138	102.06	GO:0000160 GO:0006355 GO:0007623 GO:0009736	circadian rhythm; cytokinin mediated signaling pathway; phosphorelay signal transduction system; regulation of transcription, DNA-dependent	GO:0000156 GO:0003700 GO:0005515	phosphorelay response regulator activity; protein binding; sequence-specific DNA binding transcription factor activity	GO:0005634	nucleus	PF00072 PF00249	Response regulator receiver domain; Myb-like DNA-binding domain
Glyma.01G201600	RG	1				TPR	Root_ML_30M	1	122	UniRef100_K7K4V3 Uncharacterized protein n=1 Tax=Glycine max RepID=K7K4V3_SOYBN	2e-85	100	UniRef100_G8A326 Photosystem I assembly protein Ycf3 n=1 Tax=Medicago truncatula RepID=G8A326_MEDTR	3e-71	99.18	ATCG00360.1|Symbols:YCF3|Tetratricopeptide repeat (TPR)-like superfamily protein|chrC:42584-43751 REVERSE LENGTH=126	6e-70	96.03	GO:0006091 GO:0006354 GO:0015979 GO:0048564	DNA-dependent transcription, elongation; generation of precursor metabolites and energy; photosynthesis; photosystem I assembly	GO:0051082	unfolded protein binding	GO:0009507	chloroplast	PF00515	Tetratricopeptide repeat	PTHR26312	FAMILY NOT NAMED
Glyma.01G202200	RG	1					Root_JO_TD, Root_JO_TA	2	176	UniRef100_I1J9N1 Uncharacterized protein n=1 Tax=Glycine max RepID=I1J9N1_SOYBN	3e-124	100	UniRef100_B9IC91 BON association protein 1 n=1 Tax=Populus trichocarpa RepID=B9IC91_POPTR	3e-47	90.76	AT2G45760.1|Symbols:BAP2, BAL|BON association protein 2|chr2:18847125-18847748 REVERSE LENGTH=207	5e-35	83.57	GO:0008150 GO:0009627 GO:0009693 GO:0009697	biological process; ethylene biosynthetic process; salicylic acid biosynthetic process; systemic acquired resistance	GO:0003674	molecular function	GO:0005575	cellular component	PF00168	C2 domain
Glyma.01G203100	RG	1					Leaf_LA_10DC	1	890	UniRef100_I1J9N9 Lon protease homolog 2, peroxisomal n=2 Tax=Glycine max RepID=I1J9N9_SOYBN	0	100	UniRef100_I1J9N9 Lon protease homolog 2, peroxisomal n=2 Tax=Glycine max RepID=I1J9N9_SOYBN	0	100	AT5G47040.1|Symbols:LON2|lon protease 2|chr5:19093356-19098678 REVERSE LENGTH=888	0	100.11	GO:0006200 GO:0006508 GO:0006515 GO:0016485 GO:0016560 GO:0038032 GO:0040007 GO:0048527	ATP catabolic process; growth; lateral root development; misfolded or incompletely synthesized protein catabolic process; protein import into peroxisome matrix, docking; protein processing; proteolysis; termination of G-protein coupled receptor signaling pathway	GO:0000166 GO:0004176 GO:0004252 GO:0005524 GO:0008236 GO:0017111 GO:0043565	ATP-dependent peptidase activity; ATP binding; nucleoside-triphosphatase activity; nucleotide binding; sequence-specific DNA binding; serine-type endopeptidase activity; serine-type peptidase activity	GO:0005777 GO:0005782 GO:0009295 GO:0043233	nucleoid; organelle lumen; peroxisomal matrix; peroxisome	PF00004 PF02190 PF05362	ATPase family associated with various cellular activities (AAA); ATP-dependent protease La (LON) domain; Lon protease (S16) C-terminal proteolytic domain	PTHR10046	ATP DEPENDENT LON PROTEASE FAMILY MEMBER	KOG2004	Mitochondrial_ATP-dependent_protease_PIM1/LON
Glyma.01G204300	RG	1							338	UniRef100_I1J9Q2 Uncharacterized protein n=1 Tax=Glycine max RepID=I1J9Q2_SOYBN	0	100	UniRef100_A2Q1W0 Peptidyl-prolyl cis-trans isomerase, cyclophilin type n=1 Tax=Medicago truncatula RepID=A2Q1W0_MEDTR	7e-129	100.92	AT4G17070.1|Symbols:|peptidyl-prolyl cis-trans isomerases|chr4:9595523-9598066 REVERSE LENGTH=343	1e-151	97.96	GO:0006457 GO:0006979	protein folding; response to oxidative stress	GO:0003755	peptidyl-prolyl cis-trans isomerase activity	GO:0005737	cytoplasm	PF00160	Cyclophilin type peptidyl-prolyl cis-trans isomerase/CLD			KOG0884	Similar_to_cyclophilin-type_peptidyl-prolyl_cis-trans_isomerase
Glyma.01G205900	RG	1							525	UniRef100_I1J9S3 Uncharacterized protein n=1 Tax=Glycine max RepID=I1J9S3_SOYBN	0	100	UniRef100_G7JXH0 Lipase n=1 Tax=Medicago truncatula RepID=G7JXH0_MEDTR	0	95.62	AT4G16820.1|Symbols:PLA-I{beta]2|alpha/beta-Hydrolases superfamily protein|chr4:9467563-9469116 FORWARD LENGTH=517	0	96.52	GO:0006629 GO:0009693	ethylene biosynthetic process; lipid metabolic process	GO:0004806 GO:0008970 GO:0047714	galactolipase activity; phosphatidylcholine 1-acylhydrolase activity; triglyceride lipase activity	GO:0009507	chloroplast	PF01764	Lipase (class 3)	PTHR21493	CGI-141-RELATED/LIPASE CONTAINING PROTEIN	KOG4569	Predicted_lipase
Glyma.01G206600	RG	1				AP2-EREBP	Leaf_JO_TA	1	275	UniRef100_V7CIT0 Uncharacterized protein n=1 Tax=Phaseolus vulgaris RepID=V7CIT0_PHAVU	5e-147	98.52	UniRef100_G8EVZ8 Ethylene response factor 11 n=1 Tax=Medicago sativa RepID=G8EVZ8_MEDSA	1e-110	97.39	AT4G17500.1|Symbols:ATERF-1, ERF-1|ethylene responsive element binding factor 1|chr4:9759405-9760211 FORWARD LENGTH=268	2e-80	91.42	GO:0002679 GO:0006355 GO:0009414 GO:0009723 GO:0009737 GO:0009738 GO:0009873 GO:0010200 GO:0035556 GO:0042538 GO:0045893	abscisic acid mediated signaling pathway; ethylene mediated signaling pathway; hyperosmotic salinity response; intracellular signal transduction; positive regulation of transcription, DNA-dependent; regulation of transcription, DNA-dependent; respiratory burst involved in defense response; response to abscisic acid stimulus; response to chitin; response to ethylene stimulus; response to water dep…	GO:0003677 GO:0003700	DNA binding; sequence-specific DNA binding transcription factor activity	GO:0005634 GO:0005643	nuclear pore; nucleus	PF00847	AP2 domain
Glyma.01G207400	RG	1							962	UniRef100_I1J9T6 Uncharacterized protein n=1 Tax=Glycine max RepID=I1J9T6_SOYBN	0	100	UniRef100_G7JXE3 E3 ubiquitin-protein ligase HOS1 n=1 Tax=Medicago truncatula RepID=G7JXE3_MEDTR	0	88.51	AT2G39810.1|Symbols:HOS1|ubiquitin-protein ligases|chr2:16612941-16617802 FORWARD LENGTH=927	0	99.14	GO:0006306 GO:0006342 GO:0006346 GO:0006355 GO:0007267 GO:0009409 GO:0009616 GO:0009640 GO:0009793 GO:0009845 GO:0009909 GO:0009933 GO:0010162 GO:0010182 GO:0010228 GO:0010267 GO:0010388 GO:0016246 GO:0016567 GO:0016571 GO:0016579 GO:0019915 GO:0035196 GO:0043687 GO:0045892 GO:0045893 GO:0050826	DNA methylation; RNA interference; cell-cell signaling; chromatin silencing; cullin deneddylation; embryo development ending in seed dormancy; histone methylation; lipid storage; meristem structural organization; methylation-dependent chromatin silencing; negative regulation of transcription, DNA-dependent; photomorphogenesis; positive regulation of transcription, DNA-dependent; post-translationa…	GO:0004842	ubiquitin-protein ligase activity	GO:0005634 GO:0005737	cytoplasm; nucleus			PTHR10044	INHIBITOR OF APOPTOSIS
Glyma.01G208800	RG	1					Root_LA_10DC	1	364	UniRef100_K7K501 Uncharacterized protein n=1 Tax=Glycine max RepID=K7K501_SOYBN	0	100	UniRef100_G7JW40 Matrix metalloproteinase-28 n=1 Tax=Medicago truncatula RepID=G7JW40_MEDTR	0	99.72	AT4G16640.1|Symbols:|Matrixin family protein|chr4:9367396-9368490 REVERSE LENGTH=364	3e-120	94.78	GO:0006508 GO:0008152	metabolic process; proteolysis	GO:0004222 GO:0008237 GO:0008270	metalloendopeptidase activity; metallopeptidase activity; zinc ion binding	GO:0005576 GO:0031012 GO:0031225	anchored to membrane; extracellular matrix; extracellular region	PF01471 PF00413	Putative peptidoglycan binding domain; Matrixin	PTHR10201	MATRIX METALLOPROTEINASE
Glyma.01G210200	RG	1					Leaf_JO_TD, Leaf_LA_10DC	2	124	UniRef100_I1J9W7 Autophagy-related protein n=2 Tax=Glycine max RepID=I1J9W7_SOYBN	2e-82	100				AT4G16520.2|Symbols:ATG8F|Ubiquitin-like superfamily protein|chr4:9306882-9308113 REVERSE LENGTH=121	1e-74	96.69	GO:0006914	autophagy	GO:0008017	microtubule binding			PF02991	Autophagy protein Atg8 ubiquitin like	PTHR10969	MICROTUBULE-ASSOCIATED PROTEINS 1A/1B LIGHT CHAIN 3-RELATED	KOG1654	Microtubule-associated_anchor_protein_involved_in_autophagy_and_membrane_trafficking
Glyma.01G210400	RG, GmRR4, GmGLU1	3					Root_JO_TD	1	353	UniRef100_I1J9W9 L-lactate dehydrogenase n=1 Tax=Glycine max RepID=I1J9W9_SOYBN	0	100	UniRef100_I1J9W9 L-lactate dehydrogenase n=1 Tax=Glycine max RepID=I1J9W9_SOYBN	0	100	AT4G17260.1|Symbols:|Lactate/malate dehydrogenase family protein|chr4:9674057-9675309 FORWARD LENGTH=353	0	98.58	GO:0005975 GO:0006096 GO:0009651 GO:0009737 GO:0044262 GO:0055114	carbohydrate metabolic process; cellular carbohydrate metabolic process; glycolysis; oxidation-reduction process; response to abscisic acid stimulus; response to salt stress	GO:0000166 GO:0003824 GO:0004457 GO:0004459 GO:0016491 GO:0016616	L-lactate dehydrogenase activity; catalytic activity; lactate dehydrogenase activity; nucleotide binding; oxidoreductase activity; oxidoreductase activity, acting on the CH-OH group of donors, NAD or NADP as acceptor	GO:0005737 GO:0005829 GO:0005886	cytoplasm; cytosol; plasma membrane	PF02866 PF00056	lactate/malate dehydrogenase, alpha/beta C-terminal domain; lactate/malate dehydrogenase, NAD binding domain	PTHR11540	MALATE AND LACTATE DEHYDROGENASE	KOG1495	Lactate_dehydrogenase
Glyma.01G211800	RG, GmRR4, GmGLU1	3					Root_JO_TD, Root_JO_TA	2	319	UniRef100_I1M622 Uncharacterized protein n=1 Tax=Glycine max RepID=I1M622_SOYBN	0	100	UniRef100_O48601 NADPH:isoflavone reductase n=1 Tax=Glycine max RepID=O48601_SOYBN	0	100	AT4G39230.1|Symbols:|NmrA-like negative transcriptional regulator family protein|chr4:18266024-18267604 REVERSE LENGTH=308	6e-115	103.25	GO:0046686	response to cadmium ion	GO:0000166 GO:0032442	nucleotide binding; phenylcoumaran benzylic ether reductase activity	GO:0005737	cytoplasm	PF05368	NmrA-like family	PTHR10366	NAD DEPENDENT EPIMERASE/DEHYDRATASE
Glyma.01G212200	RG	1					Leaf_JO_TD	1	680	UniRef100_K7K529 Uncharacterized protein n=2 Tax=Glycine max RepID=K7K529_SOYBN	0	100	UniRef100_G7JLB0 SNARE-interacting protein KEULE n=1 Tax=Medicago truncatula RepID=G7JLB0_MEDTR	0	100.15	AT1G12360.1|Symbols:KEU|Sec1/munc18-like (SM) proteins superfamily|chr1:4201172-4206144 FORWARD LENGTH=666	0	100.15	GO:0000910 GO:0006623 GO:0006904 GO:0006944 GO:0009306 GO:0010200 GO:0016192 GO:0030968 GO:0048193	Golgi vesicle transport; cellular membrane fusion; cytokinesis; endoplasmic reticulum unfolded protein response; protein secretion; protein targeting to vacuole; response to chitin; vesicle-mediated transport; vesicle docking involved in exocytosis	GO:0005515 GO:0008565	protein binding; protein transporter activity	GO:0005773 GO:0005829 GO:0005886 GO:0019898	cytosol; extrinsic to membrane; plasma membrane; vacuole	PF00995	Sec1 family	PTHR11679	VESICLE PROTEIN SORTING-ASSOCIATED	KOG1300	Vesicle_trafficking_protein_Sec1
Glyma.01G214800	RG	1				Homeodomain/HOMEOBOX	Root_ML_30M, Leaf_LA_10DC	2	282	UniRef100_I1JA22 Uncharacterized protein n=1 Tax=Glycine max RepID=I1JA22_SOYBN	0	100	UniRef100_A9P848 Homeodomain transcription factor family protein n=23 Tax=Saliceae RepID=A9P848_POPTR	0	89.7	AT1G62990.1|Symbols:KNAT7, IXR11|KNOTTED-like homeobox of Arabidopsis thaliana 7|chr1:23337468-23340348 FORWARD LENGTH=291	2e-167	96.22	GO:0006355 GO:0007155 GO:0010089 GO:0010090 GO:0010413 GO:0044036 GO:0045010 GO:0045492 GO:0045892 GO:0048513 GO:0048765 GO:0071555 GO:2000652	actin nucleation; cell adhesion; cell wall macromolecule metabolic process; cell wall organization; glucuronoxylan metabolic process; negative regulation of transcription, DNA-dependent; organ development; regulation of secondary cell wall biogenesis; regulation of transcription, DNA-dependent; root hair cell differentiation; trichome morphogenesis; xylan biosynthetic process; xylem development	GO:0003677 GO:0003700 GO:0043565	DNA binding; sequence-specific DNA binding; sequence-specific DNA binding transcription factor activity	GO:0005634	nucleus	PF03791 PF00046 PF03790 PF03789	KNOX2 domain ; Homeobox domain; KNOX1 domain ; ELK domain	PTHR11850	HOMEOBOX PROTEIN TRANSCRIPTION FACTORS	KOG0773	Transcription_factor_MEIS1_and_related_HOX_domain_proteins
Glyma.01G215100	RG, GmGLU1	2					Root_ML_30M	1	854	UniRef100_I1JA23 Phospholipase D n=1 Tax=Glycine max RepID=I1JA23_SOYBN	0	100	UniRef100_I1JA23 Phospholipase D n=1 Tax=Glycine max RepID=I1JA23_SOYBN	0	100	AT2G42010.1|Symbols:PLDBETA1, PLDBETA|phospholipase D beta 1|chr2:17533018-17537990 REVERSE LENGTH=1083	0	75.9	GO:0008152 GO:0009816 GO:0046686	defense response to bacterium, incompatible interaction; metabolic process; response to cadmium ion	GO:0003824 GO:0004630 GO:0005515 GO:0005546	catalytic activity; phosphatidylinositol-4,5-bisphosphate binding; phospholipase D activity; protein binding	GO:0005634 GO:0009506	nucleus; plasmodesma	PF00614 PF00168 PF12357	Phospholipase D Active site motif; C2 domain; Phospholipase D C terminal	PTHR18896	PHOSPHOLIPASE D	KOG1329	Phospholipase_D1
Glyma.01G215500	RG	1					Root_JO_TD, Root_JO_TA, Leaf_LA_10DC	3	472	UniRef100_I1JA26 Uncharacterized protein n=1 Tax=Glycine max RepID=I1JA26_SOYBN	0	100	UniRef100_G7KER8 Hydroxymethylglutaryl-CoA synthase n=1 Tax=Medicago truncatula RepID=G7KER8_MEDTR	0	98.3	AT4G11820.2|Symbols:MVA1, FKP1|hydroxymethylglutaryl-CoA synthase / HMG-CoA synthase / 3-hydroxy-3-methylglutaryl coenzyme A synthase|chr4:7109124-7111901 REVERSE LENGTH=461	0	101.08	GO:0006084 GO:0008152 GO:0008299 GO:0019287	acetyl-CoA metabolic process; isopentenyl diphosphate biosynthetic process, mevalonate pathway; isoprenoid biosynthetic process; metabolic process	GO:0003824 GO:0004421	catalytic activity; hydroxymethylglutaryl-CoA synthase activity	GO:0005739 GO:0005829 GO:0009506	cytosol; mitochondrion; plasmodesma	PF01154 PF08540	Hydroxymethylglutaryl-coenzyme A synthase N terminal; Hydroxymethylglutaryl-coenzyme A synthase C terminal	PTHR11877	HYDROXYMETHYLGLUTARYL-COA SYNTHASE	KOG1393	Hydroxymethylglutaryl-CoA_synthase
Glyma.01G217500	RG	1				MYB/HD-like			435	UniRef100_I1JA49 Uncharacterized protein n=1 Tax=Glycine max RepID=I1JA49_SOYBN	0	100	UniRef100_G7KDF4 Myb n=1 Tax=Medicago truncatula RepID=G7KDF4_MEDTR	4e-136	90.55	AT5G02320.2|Symbols:MYB3R-5|myb domain protein 3r-5|chr5:483445-486347 REVERSE LENGTH=548	3e-76	68.07	GO:0006355	regulation of transcription, DNA-dependent	GO:0003677 GO:0003700	DNA binding; sequence-specific DNA binding transcription factor activity	GO:0005634	nucleus	PF00249	Myb-like DNA-binding domain	PTHR10641	MYB-LIKE DNA-BINDING PROTEIN MYB	KOG0048	Transcription_factor,_Myb_superfamily
Glyma.01G217600	RG	1					Root_JO_TD, Root_JO_TA, Root_ML_30M	3	224	UniRef100_C6TDE4 Uncharacterized protein n=1 Tax=Glycine max RepID=C6TDE4_SOYBN	1e-152	99.55	UniRef100_A1IGE2 PR-5 protein n=1 Tax=Glycine max RepID=A1IGE2_SOYBN	5e-151	99.55	AT4G11650.1|Symbols:ATOSM34, OSM34|osmotin 34|chr4:7025127-7026113 REVERSE LENGTH=244	2e-101	88.93	GO:0009651 GO:0009816 GO:0009817 GO:0051707	defense response to bacterium, incompatible interaction; defense response to fungus, incompatible interaction; response to other organism; response to salt stress			GO:0005576	extracellular region	PF00314	Thaumatin family
Glyma.01G217700	RG, GmRR4, GmGLU1	3					Root_JO_TD, Root_JO_TA, Root_ML_30M, Root_LA_10DC	4	250	UniRef100_I3SIT2 Uncharacterized protein n=1 Tax=Lotus japonicus RepID=I3SIT2_LOTJA	3e-146	90.12	UniRef100_O81926 Thaumatin-like protein PR-5b (Fragment) n=1 Tax=Cicer arietinum RepID=O81926_CICAR	4e-141	92.05	AT4G11650.1|Symbols:ATOSM34, OSM34|osmotin 34|chr4:7025127-7026113 REVERSE LENGTH=244	1e-115	84.02	GO:0009651 GO:0009816 GO:0009817 GO:0051707	defense response to bacterium, incompatible interaction; defense response to fungus, incompatible interaction; response to other organism; response to salt stress			GO:0005576	extracellular region	PF00314	Thaumatin family
Glyma.01G218500	GmRR4, GmGLU1	2					Leaf_JO_TD, Root_JO_TD, Root_JO_TA	3	49	UniRef100_UPI0003DE91BE PREDICTED: vesicular inhibitory amino acid transporter-like isoform X3 n=1 Tax=Glycine max RepID=UPI0003DE91BE	3e-22	9.56	UniRef100_G7KQT1 Proton-coupled amino acid transporter n=2 Tax=Medicago truncatula RepID=G7KQT1_MEDTR	1e-09	8.29	AT2G41190.1|Symbols:|Transmembrane amino acid transporter family protein|chr2:17167561-17170145 REVERSE LENGTH=536	4e-12	8.96	GO:0006865	amino acid transport	GO:0015171	amino acid transmembrane transporter activity	GO:0005774 GO:0005886 GO:0016020	membrane; plasma membrane; vacuolar membrane
Glyma.01G219500	RG	1					Leaf_ML_120M, Leaf_JO_TA, Leaf_JO_TD, Root_JO_TD, Leaf_LA_10DC	5	80	UniRef100_K7K572 Uncharacterized protein n=1 Tax=Glycine max RepID=K7K572_SOYBN	1e-49	100	UniRef100_C6T333 Glutathione peroxidase n=1 Tax=Glycine max RepID=C6T333_SOYBN	6e-24	29.34	AT1G63460.1|Symbols:GPX8, ATGPX8|glutathione peroxidase 8|chr1:23535118-23536326 FORWARD LENGTH=167	3e-23	29.34	GO:0006979 GO:0009407	response to oxidative stress; toxin catabolic process	GO:0004601 GO:0004602	glutathione peroxidase activity; peroxidase activity	GO:0005634 GO:0005829	cytosol; nucleus			PTHR11592	GLUTATHIONE PEROXIDASE
Glyma.01G221200	RG, GmRR4, GmGLU1	3							209	UniRef100_I1JA85 Uncharacterized protein n=1 Tax=Glycine max RepID=I1JA85_SOYBN	9e-152	100	UniRef100_V5NAU3 Hydroxyproline-rich glycoprotein family protein n=1 Tax=Phaseolus vulgaris RepID=V5NAU3_PHAVU	5e-139	79.09	AT4G23470.3|Symbols:|PLAC8 family protein|chr4:12249289-12251079 FORWARD LENGTH=233	5e-120	87.98	GO:0006970 GO:0009697 GO:0009863 GO:0010167 GO:0015706 GO:0031348 GO:0045087 GO:0046686 GO:0048767	innate immune response; negative regulation of defense response; nitrate transport; response to cadmium ion; response to nitrate; response to osmotic stress; root hair elongation; salicylic acid biosynthetic process; salicylic acid mediated signaling pathway			GO:0005634	nucleus	PF04749	PLAC8 family
Glyma.01G221800	RG	1							99	UniRef100_C6T687 Uncharacterized protein n=1 Tax=Glycine max RepID=C6T687_SOYBN	2e-64	100				AT4G23493.1|Symbols:|unknown protein; Has 30201 Blast hits to 17322 proteins in 780 species: Archae - 12; Bacteria - 1396; Metazoa - 17338; Fungi - 3422; Plants - 5037; Viruses - 0; Other Eukaryotes - 2996 (source: NCBI BLink).|chr4:12256327-12256693 REVERSE LENGTH=87	2e-10	83.91	GO:0006457 GO:0008150 GO:0009408 GO:0009644 GO:0042542	biological process; protein folding; response to heat; response to high light intensity; response to hydrogen peroxide	GO:0003674	molecular function	GO:0005634	nucleus
Glyma.01G222600	RG, GmRR4	2					Leaf_JO_TD	1	228	UniRef100_I1JAA0 Uncharacterized protein n=1 Tax=Glycine max RepID=I1JAA0_SOYBN	1e-167	100				AT5G41590.1|Symbols:|Protein of unknown function (DUF567)|chr5:16632221-16633896 REVERSE LENGTH=221	1e-56	101.81	GO:0008150	biological process	GO:0003674	molecular function	GO:0005575	cellular component	PF04525	Tubby C 2	PTHR10233	TRANSLATION INITIATION FACTOR EIF-2B
Glyma.01G224600	RG	1							170	UniRef100_K7K5A9 Uncharacterized protein n=1 Tax=Glycine max RepID=K7K5A9_SOYBN	7e-117	100	UniRef100_Q9FQZ4 Avr9/Cf-9 rapidly elicited protein 194 n=1 Tax=Nicotiana tabacum RepID=Q9FQZ4_TOBAC	2e-32	98.06	AT5G41810.2|Symbols:|unknown protein; BEST Arabidopsis thaliana protein match is: unknown protein (TAIR:AT1G64340.1); Has 514 Blast hits to 437 proteins in 98 species: Archae - 0; Bacteria - 21; Metazoa - 115; Fungi - 53; Plants - 52; Viruses - 5; Other Eukaryotes - 268 (source: NCBI BLink).|chr5:16738302-16739474 FORWARD LENGTH=279	6e-34	55.2	GO:0008150	biological process	GO:0003674	molecular function	GO:0005634	nucleus
Glyma.01G224800	RG, GmRR4	2				WRKY	Leaf_ML_6H, Root_JO_TA	2	323	UniRef100_I1JAC7 Uncharacterized protein n=1 Tax=Glycine max RepID=I1JAC7_SOYBN	0	100	UniRef100_A7LHF9 WRKY12 (Fragment) n=1 Tax=Glycine max RepID=A7LHF9_SOYBN	1e-138	100	AT4G11070.1|Symbols:WRKY41, AtWRKY41|WRKY family transcription factor|chr4:6759303-6760763 FORWARD LENGTH=313	1e-58	100	GO:0006355	regulation of transcription, DNA-dependent	GO:0003700 GO:0043565	sequence-specific DNA binding; sequence-specific DNA binding transcription factor activity	GO:0005634	nucleus	PF03106	WRKY DNA -binding domain
Glyma.01G225400	RG	1							81	UniRef100_I1JAD8 Uncharacterized protein n=1 Tax=Glycine max RepID=I1JAD8_SOYBN	4e-49	100				AT4G23885.1|Symbols:|unknown protein; BEST Arabidopsis thaliana protein match is: unknown protein (TAIR:AT5G24165.1); Has 30201 Blast hits to 17322 proteins in 780 species: Archae - 12; Bacteria - 1396; Metazoa - 17338; Fungi - 3422; Plants - 5037; Viruses - 0; Other Eukaryotes - 2996 (source: NCBI BLink).|chr4:12419472-12420240 FORWARD LENGTH=77	8e-22	103.9	GO:0008150	biological process	GO:0003674	molecular function	GO:0005739 GO:0009507	chloroplast; mitochondrion
Glyma.01G228700	RG, GmRR4	2					Root_JO_TD, Root_JO_TA, Root_ML_30M	3	390	UniRef100_P30081 Chalcone synthase 7 n=1 Tax=Glycine max RepID=CHS7_SOYBN	0	100	UniRef100_P30081 Chalcone synthase 7 n=1 Tax=Glycine max RepID=CHS7_SOYBN	0	100	AT5G13930.1|Symbols:CHS, TT4, ATCHS|Chalcone and stilbene synthase family protein|chr5:4488762-4490035 FORWARD LENGTH=395	0	97.97	GO:0006979 GO:0008152 GO:0009058 GO:0009411 GO:0009611 GO:0009629 GO:0009715 GO:0009718 GO:0009733 GO:0009744 GO:0009753 GO:0009813 GO:0009926 GO:0010224 GO:0031540	anthocyanin-containing compound biosynthetic process; auxin polar transport; biosynthetic process; chalcone biosynthetic process; flavonoid biosynthetic process; metabolic process; regulation of anthocyanin biosynthetic process; response to UV; response to UV-B; response to auxin stimulus; response to gravity; response to jasmonic acid stimulus; response to oxidative stress; response to sucrose s…	GO:0003824 GO:0005515 GO:0016210 GO:0016746 GO:0016747	catalytic activity; naringenin-chalcone synthase activity; protein binding; transferase activity, transferring acyl groups; transferase activity, transferring acyl groups other than amino-acyl groups	GO:0005634 GO:0005737 GO:0005783 GO:0009705	cytoplasm; endoplasmic reticulum; nucleus; plant-type vacuole membrane	PF00195 PF02797	Chalcone and stilbene synthases, N-terminal domain; Chalcone and stilbene synthases, C-terminal domain	PTHR11877	HYDROXYMETHYLGLUTARYL-COA SYNTHASE
Glyma.01G231400	RG	1					Root_LA_10DC	1	504	UniRef100_I1JAK5 Peptidyl-prolyl cis-trans isomerase n=1 Tax=Glycine max RepID=I1JAK5_SOYBN	0	100	UniRef100_I1JAK5 Peptidyl-prolyl cis-trans isomerase n=1 Tax=Glycine max RepID=I1JAK5_SOYBN	0	100	AT4G25340.1|Symbols:FKBP53, ATFKBP53|FK506 BINDING PROTEIN 53|chr4:12959657-12962632 REVERSE LENGTH=477	5e-113	105.03	GO:0000412 GO:0001510 GO:0006334 GO:0006457 GO:0018208 GO:0034976	RNA methylation; histone peptidyl-prolyl isomerization; nucleosome assembly; peptidyl-proline modification; protein folding; response to endoplasmic reticulum stress	GO:0003755 GO:0005528 GO:0042393	FK506 binding; histone binding; peptidyl-prolyl cis-trans isomerase activity	GO:0005634 GO:0005730 GO:0005829 GO:0016020	cytosol; membrane; nucleolus; nucleus	PF00254	FKBP-type peptidyl-prolyl cis-trans isomerase	PTHR10516	PEPTIDYL-PROLYL CIS-TRANS ISOMERASE	KOG0552	FKBP-type_peptidyl-prolyl_cis-trans_isomerase
Glyma.01G233800	RG	1							98	UniRef100_K7K5G8 Uncharacterized protein n=1 Tax=Glycine max RepID=K7K5G8_SOYBN	4e-66	100
Glyma.01G234000	RG, GmRR4	2				PLATZ			252	UniRef100_I1JAN7 Uncharacterized protein n=1 Tax=Glycine max RepID=I1JAN7_SOYBN	5e-173	99.57	UniRef100_I0B672 PLATZ n=1 Tax=Gossypium hirsutum RepID=I0B672_GOSHI	1e-110	97.2	AT1G32700.1|Symbols:|PLATZ transcription factor family protein|chr1:11827588-11829444 FORWARD LENGTH=213	6e-98	98.12					GO:0005634	nucleus	PF04640	PLATZ transcription factor
Glyma.01G235200	RG	1							887	UniRef100_K7K5I1 Uncharacterized protein n=1 Tax=Glycine max RepID=K7K5I1_SOYBN	0	100	UniRef100_UPI000193DB85 hypothetical protein POPTRDRAFT_789212 n=1 Tax=Populus trichocarpa RepID=UPI000193DB85	0	98.32	AT1G05460.1|Symbols:SDE3|P-loop containing nucleoside triphosphate hydrolases superfamily protein|chr1:1601357-1604658 REVERSE LENGTH=1002	0	88.42	GO:0009616 GO:0035194	posttranscriptional gene silencing by RNA; virus induced gene silencing	GO:0003724 GO:0005515	RNA helicase activity; protein binding	GO:0005737	cytoplasm	PF04851	Type III restriction enzyme, res subunit	PTHR10887	DNA2/NAM7 HELICASE FAMILY	KOG1804	RNA_helicase
Glyma.01G235600	RG, GmRR4	2					Root_JO_TD, Root_JO_TA	2	403	UniRef100_I1JAQ7 Uncharacterized protein n=2 Tax=Glycine max RepID=I1JAQ7_SOYBN	0	100	UniRef100_G7K3S4 12-oxophytodienoate reductase n=1 Tax=Medicago truncatula RepID=G7K3S4_MEDTR	0	97.29	AT1G76690.1|Symbols:OPR2, ATOPR2|12-oxophytodienoate reductase 2|chr1:28778976-28780355 FORWARD LENGTH=374	0	95.99	GO:0009611 GO:0055114	oxidation-reduction process; response to wounding	GO:0003824 GO:0010181 GO:0016491 GO:0016629	12-oxophytodienoate reductase activity; FMN binding; catalytic activity; oxidoreductase activity	GO:0005737	cytoplasm	PF00724	NADH:flavin oxidoreductase / NADH oxidase family	PTHR22893	NADH OXIDOREDUCTASE-RELATED	KOG0134	NADH:_flavin_oxidoreductase/12-oxophytodienoate_reductase
Glyma.01G236100	RG	1							388	UniRef100_I1JAR3 Uncharacterized protein n=2 Tax=Glycine max RepID=I1JAR3_SOYBN	0	100	UniRef100_G7K3Q2 Kinase-like protein n=1 Tax=Medicago truncatula RepID=G7K3Q2_MEDTR	0	99.23	AT3G22750.1|Symbols:|Protein kinase superfamily protein|chr3:8037364-8039096 REVERSE LENGTH=378	0	96.83	GO:0006468	protein phosphorylation	GO:0004672 GO:0004674 GO:0005524 GO:0016301 GO:0016772	ATP binding; kinase activity; protein kinase activity; protein serine/threonine kinase activity; transferase activity, transferring phosphorus-containing groups	GO:0005634 GO:0005886	nucleus; plasma membrane	PF07714	Protein tyrosine kinase	PTHR23257	SERINE-THREONINE PROTEIN KINASE	KOG0192	Tyrosine_kinase_specific_for_activated_(GTP-bound)_p21cdc42Hs
Glyma.01G236400	RG	1					Root_JO_TD	1	1744	UniRef100_I1JAR7 Uncharacterized protein n=1 Tax=Glycine max RepID=I1JAR7_SOYBN	0	100	UniRef100_B9HUS3 M protein repeat-containing n=2 Tax=Populus trichocarpa RepID=B9HUS3_POPTR	0	93.56	AT3G22790.1|Symbols:|Kinase interacting (KIP1-like) family protein|chr3:8052446-8057888 REVERSE LENGTH=1728	0	100.87	GO:0000226 GO:0000911 GO:0008150 GO:0009855 GO:0009965 GO:0010014 GO:0010073 GO:0010089 GO:0042127 GO:0044036	biological process; cell wall macromolecule metabolic process; cytokinesis by cell plate formation; determination of bilateral symmetry; leaf morphogenesis; meristem initiation; meristem maintenance; microtubule cytoskeleton organization; regulation of cell proliferation; xylem development	GO:0051015	actin filament binding	GO:0005884 GO:0005886 GO:0009506	actin filament; plasma membrane; plasmodesma	PF07765	KIP1-like protein	PTHR13140	MYOSIN	KOG0978	E3_ubiquitin_ligase_involved_in_syntaxin_degradation
Glyma.01G237800	RG	1							156	UniRef100_K7K5J1 Uncharacterized protein n=1 Tax=Glycine max RepID=K7K5J1_SOYBN	5e-105	100	UniRef100_D7MBA8 Protein translocase n=1 Tax=Arabidopsis lyrata subsp. lyrata RepID=D7MBA8_ARALL	1e-29	54.24	AT4G14870.1|Symbols:SECE1|secE/sec61-gamma protein transport protein|chr4:8517248-8517781 FORWARD LENGTH=177	6e-32	54.24	GO:0006605 GO:0006886 GO:0009306 GO:0010027	intracellular protein transport; protein secretion; protein targeting; thylakoid membrane organization	GO:0005515 GO:0015450	P-P-bond-hydrolysis-driven protein transmembrane transporter activity; protein binding	GO:0009507 GO:0009535 GO:0016020 GO:0016021	chloroplast; chloroplast thylakoid membrane; integral to membrane; membrane
Glyma.01G238800	RG, GmRR4	2					Leaf_JO_TA, Leaf_JO_TD, Root_JO_TD, Leaf_LA_10DC	4	523	UniRef100_UPI00018C69A7 PREDICTED: sugar transport protein 13 n=1 Tax=Glycine max RepID=UPI00018C69A7	0	100	UniRef100_W0TSU6 Hexose transporter n=1 Tax=Acacia mangium RepID=W0TSU6_ACAMN	0	97.14	AT5G26340.1|Symbols:MSS1, STP13, ATSTP13|Major facilitator superfamily protein|chr5:9243851-9246994 REVERSE LENGTH=526	0	99.24	GO:0009414 GO:0009651 GO:0009737 GO:0015749 GO:0016310 GO:0043090	amino acid import; monosaccharide transport; phosphorylation; response to abscisic acid stimulus; response to salt stress; response to water deprivation	GO:0005351 GO:0005358 GO:0009679 GO:0015144 GO:0015145	carbohydrate transmembrane transporter activity; hexose:hydrogen symporter activity; high-affinity hydrogen:glucose symporter activity; monosaccharide transmembrane transporter activity; sugar:hydrogen symporter activity	GO:0005737 GO:0005886 GO:0009506 GO:0016020	cytoplasm; membrane; plasma membrane; plasmodesma	PF00083	Sugar (and other) transporter	PTHR24063	FAMILY NOT NAMED	KOG0254	Predicted_transporter_(major_facilitator_superfamily)
Glyma.01G239500	RG	1					Root_ML_30M	1	321	UniRef100_I1JAV0 Uncharacterized protein n=1 Tax=Glycine max RepID=I1JAV0_SOYBN	0	100	UniRef100_Q5NUF4 2-hydroxyisoflavanone dehydratase n=1 Tax=Glycyrrhiza echinata RepID=HIDM_GLYEC	5e-128	94.21	AT1G47480.1|Symbols:|alpha/beta-Hydrolases superfamily protein|chr1:17417623-17419296 FORWARD LENGTH=314	5e-83	99.68	GO:0008152 GO:0048765	metabolic process; root hair cell differentiation	GO:0016787	hydrolase activity	GO:0005634	nucleus	PF07859	alpha/beta hydrolase fold	PTHR23024	MEMBER OF 'GDXG' FAMILY OF LIPOLYTIC ENZYMES	KOG1515	Arylacetamide_deacetylase
Glyma.01G239600	RG, GmRR4	2					Leaf_JO_TA, Root_JO_TD, Root_JO_TA	3	320	UniRef100_Q5NUF3 2-hydroxyisoflavanone dehydratase n=1 Tax=Glycine max RepID=HIDH_SOYBN	0	100	UniRef100_Q5NUF3 2-hydroxyisoflavanone dehydratase n=1 Tax=Glycine max RepID=HIDH_SOYBN	0	100	AT1G47480.1|Symbols:|alpha/beta-Hydrolases superfamily protein|chr1:17417623-17419296 FORWARD LENGTH=314	5e-79	100.64	GO:0008152 GO:0048765	metabolic process; root hair cell differentiation	GO:0016787	hydrolase activity	GO:0005634	nucleus	PF07859	alpha/beta hydrolase fold	PTHR23024	MEMBER OF 'GDXG' FAMILY OF LIPOLYTIC ENZYMES	KOG1515	Arylacetamide_deacetylase
Glyma.01G241000	RG	1					Root_JO_TD, Root_JO_TA, Root_ML_30M	3	670	UniRef100_C6ZRN5 Cysteine-rich protein n=1 Tax=Glycine max RepID=C6ZRN5_SOYBN	0	100	UniRef100_C6ZRN5 Cysteine-rich protein n=1 Tax=Glycine max RepID=C6ZRN5_SOYBN	0	100	AT4G23180.1|Symbols:CRK10, RLK4|cysteine-rich RLK (RECEPTOR-like protein kinase) 10|chr4:12138171-12140780 FORWARD LENGTH=669	0	95.67	GO:0006468 GO:0006995	cellular response to nitrogen starvation; protein phosphorylation	GO:0004672 GO:0004674 GO:0004713 GO:0005524 GO:0016301 GO:0016772	ATP binding; kinase activity; protein kinase activity; protein serine/threonine kinase activity; protein tyrosine kinase activity; transferase activity, transferring phosphorus-containing groups	GO:0005886	plasma membrane	PF07714 PF01657	Protein tyrosine kinase; Salt stress response/antifungal	PTHR24420	LEUCINE-RICH REPEAT RECEPTOR-LIKE PROTEIN KINASE	KOG1187	Serine/threonine_protein_kinase
Glyma.01G241200	RG	1					Leaf_ML_6H, Leaf_ML_120M	2	417	UniRef100_I1JAW8 Uncharacterized protein n=1 Tax=Glycine max RepID=I1JAW8_SOYBN	0	100				AT1G10020.1|Symbols:|Protein of unknown function (DUF1005)|chr1:3269939-3271732 REVERSE LENGTH=461	1e-122	89.8	GO:0008150	biological process	GO:0003674	molecular function	GO:0005634	nucleus	PF06219	Protein of unknown function (DUF1005)
Glyma.01G241300	RG	1							2469	UniRef100_I1JAW9 Uncharacterized protein n=1 Tax=Glycine max RepID=I1JAW9_SOYBN	0	100	UniRef100_B9GIN6 TARGET OF RAPAMYCIN family protein n=2 Tax=Populus trichocarpa RepID=B9GIN6_POPTR	0	99.4	AT1G50030.1|Symbols:TOR|target of rapamycin|chr1:18522626-18539619 REVERSE LENGTH=2481	0	99.48	GO:0000911 GO:0007062 GO:0007131 GO:0007155 GO:0009303 GO:0009407 GO:0009790 GO:0009791 GO:0009793 GO:0009880 GO:0009887 GO:0009888 GO:0010072 GO:0010090 GO:0010228 GO:0010431 GO:0010507 GO:0010638 GO:0030307 GO:0033044 GO:0040019 GO:0042138 GO:0045010 GO:0045132 GO:0045595 GO:0045893 GO:0048316 GO:0048765 GO:0051301 GO:0071555 GO:2000234	actin nucleation; cell adhesion; cell division; cell wall organization; cytokinesis by cell plate formation; embryo development; embryo development ending in seed dormancy; embryonic pattern specification; meiotic DNA double-strand break formation; meiotic chromosome segregation; negative regulation of autophagy; organ morphogenesis; positive regulation of cell growth; positive regulation of embr…	GO:0000975 GO:0005515 GO:0016303 GO:0016772 GO:0016773 GO:0042802 GO:0043621	1-phosphatidylinositol-3-kinase activity; identical protein binding; phosphotransferase activity, alcohol group as acceptor; protein binding; protein self-association; regulatory region DNA binding; transferase activity, transferring phosphorus-containing groups	GO:0005634 GO:0005737 GO:0005886	cytoplasm; nucleus; plasma membrane	PF02260 PF02259 PF11865 PF08771 PF00454	FATC domain; FAT domain; Domain of unknown function (DUF3385); Rapamycin binding domain; Phosphatidylinositol 3- and 4-kinase	PTHR11139	ATAXIA TELANGIECTASIA MUTATED (ATM)-RELATED	KOG0891	DNA-dependent_protein_kinase
Glyma.01G242200	RG	1							107	UniRef100_I1JAY1 Uncharacterized protein n=1 Tax=Glycine max RepID=I1JAY1_SOYBN	1e-58	100	UniRef100_Q8L8M2 Adhesive/proline-rich protein homolog n=1 Tax=Arabidopsis thaliana RepID=Q8L8M2_ARATH	5e-12	125.61	AT2G32190.1|Symbols:|unknown protein; BEST Arabidopsis thaliana protein match is: unknown protein (TAIR:AT2G32210.1); Has 218 Blast hits to 218 proteins in 24 species: Archae - 0; Bacteria - 0; Metazoa - 0; Fungi - 16; Plants - 202; Viruses - 0; Other Eukaryotes - 0 (source: NCBI BLink).|chr2:13674588-13675092 FORWARD LENGTH=71	7e-09	56.34	GO:0008150 GO:0010200	biological process; response to chitin	GO:0003674	molecular function
Glyma.01G242800	RG	1							644	UniRef100_I1JAY8 Uncharacterized protein n=1 Tax=Glycine max RepID=I1JAY8_SOYBN	0	100	UniRef100_P93484 Vacuolar-sorting receptor 1 n=1 Tax=Pisum sativum RepID=VSR1_PEA	0	100.48	AT2G14740.2|Symbols:ATVSR3, VSR3, VSR2;2, BP80-2;2|vaculolar sorting receptor 3|chr2:6308895-6312303 FORWARD LENGTH=628	0	96.34	GO:0006623 GO:0006886	intracellular protein transport; protein targeting to vacuole	GO:0005509	calcium ion binding	GO:0005768 GO:0005794 GO:0005802 GO:0005887 GO:0016020 GO:0017119	Golgi apparatus; Golgi transport complex; endosome; integral to plasma membrane; membrane; trans-Golgi network	PF02225	PA domain	PTHR22765	RING FINGER AND PROTEASE ASSOCIATED DOMAIN-CONTAINING
Glyma.02G000400	RG	1							626	UniRef100_I1JB35 Uncharacterized protein n=1 Tax=Glycine max RepID=I1JB35_SOYBN	0	100	UniRef100_G7JWJ0 Cysteine-rich receptor-like protein kinase n=1 Tax=Medicago truncatula RepID=G7JWJ0_MEDTR	0	94.09	AT2G23770.1|Symbols:|protein kinase family protein / peptidoglycan-binding LysM domain-containing protein|chr2:10120242-10122080 REVERSE LENGTH=612	1e-81	97.39	GO:0045087 GO:0071219 GO:0071323	cellular response to chitin; cellular response to molecule of bacterial origin; innate immune response	GO:0008061 GO:0016301	chitin binding; kinase activity	GO:0005886 GO:0009507	chloroplast; plasma membrane	PF00069 PF01476	Protein kinase domain; LysM domain	PTHR24420	LEUCINE-RICH REPEAT RECEPTOR-LIKE PROTEIN KINASE	KOG1187	Serine/threonine_protein_kinase
Glyma.02G001100	RG, GmRR4, GmGLU1	3							460	UniRef100_UPI00018C6FED PREDICTED: benzyl alcohol O-benzoyltransferase n=1 Tax=Glycine max RepID=UPI00018C6FED	0	100	UniRef100_Q6E593 Benzoyl coenzyme A: benzyl alcohol benzoyl transferase n=1 Tax=Petunia hybrida RepID=Q6E593_PETHY	0	95	AT5G17540.1|Symbols:|HXXXD-type acyl-transferase family protein|chr5:5782061-5783682 REVERSE LENGTH=461	0	99.57			GO:0016747	transferase activity, transferring acyl groups other than amino-acyl groups	GO:0005737	cytoplasm	PF02458	Transferase family
Glyma.02G001700	RG	1							367	UniRef100_I1JB50 Uncharacterized protein n=1 Tax=Glycine max RepID=I1JB50_SOYBN	0	100				AT3G22970.1|Symbols:|Protein of unknown function (DUF506) _x0001_|chr3:8152592-8153881 FORWARD LENGTH=370	3e-110	98.11	GO:0008150	biological process	GO:0003674	molecular function	GO:0005634 GO:0009507	chloroplast; nucleus	PF04720	Protein of unknown function (DUF506)
Glyma.02G005400	RG	1					Leaf_JO_TA, Root_JO_TD	2	208	UniRef100_K7K5S8 Uncharacterized protein n=1 Tax=Glycine max RepID=K7K5S8_SOYBN	3e-152	100				AT4G14380.1|Symbols:|unknown protein; Has 22 Blast hits to 22 proteins in 8 species: Archae - 0; Bacteria - 0; Metazoa - 1; Fungi - 1; Plants - 18; Viruses - 0; Other Eukaryotes - 2 (source: NCBI BLink).|chr4:8285815-8286417 FORWARD LENGTH=200	1e-21	103	GO:0008150 GO:0016132	biological process; brassinosteroid biosynthetic process	GO:0003674	molecular function	GO:0005634	nucleus
Glyma.02G007000	RG	1				bHLH			181	UniRef100_K7K5T8 Uncharacterized protein n=2 Tax=Glycine max RepID=K7K5T8_SOYBN	2e-127	100	UniRef100_G7KUN6 Transcription factor SPATULA n=1 Tax=Medicago truncatula RepID=G7KUN6_MEDTR	1e-26	33.24	AT1G09530.2|Symbols:PIF3, POC1, PAP3|phytochrome interacting factor 3|chr1:3077216-3079367 FORWARD LENGTH=524	2e-16	8.78	GO:0006355 GO:0007165 GO:0007623 GO:0009630 GO:0009639 GO:0009704 GO:0009740 GO:0010017 GO:0031539	circadian rhythm; de-etiolation; gibberellic acid mediated signaling pathway; gravitropism; positive regulation of anthocyanin metabolic process; red or far-red light signaling pathway; regulation of transcription, DNA-dependent; response to red or far red light; signal transduction	GO:0003677 GO:0003700 GO:0005515 GO:0042802	DNA binding; identical protein binding; protein binding; sequence-specific DNA binding transcription factor activity	GO:0005634	nucleus			PTHR12565	STEROL REGULATORY ELEMENT-BINDING PROTEIN
Glyma.02G009000	RG	1							227	UniRef100_UPI0001BA939F PREDICTED: uncharacterized protein LOC100790710 n=1 Tax=Glycine max RepID=UPI0001BA939F	7e-150	105.12	UniRef100_B6T2Z5 Cyclase/dehydrase n=1 Tax=Zea mays RepID=B6T2Z5_MAIZE	5e-75	69.43	AT1G02475.1|Symbols:|Polyketide cyclase/dehydrase and lipid transport superfamily protein|chr1:514110-515331 REVERSE LENGTH=219	6e-79	73.97	GO:0008150	biological process	GO:0003674	molecular function	GO:0005634	nucleus	PF03364	Polyketide cyclase / dehydrase and lipid transport
Glyma.02G009400	RG	1							117	UniRef100_C6T5J0 Uncharacterized protein n=1 Tax=Glycine max RepID=C6T5J0_SOYBN	1e-77	100	UniRef100_B9GSX8 NPR1/NIM1-interacting protein 1 n=1 Tax=Populus trichocarpa RepID=B9GSX8_POPTR	8e-06	82.76
Glyma.02G009500	RG	1					Root_ML_30M	1	124	UniRef100_C6T024 Uncharacterized protein n=1 Tax=Glycine max RepID=C6T024_SOYBN	1e-83	100	UniRef100_B9GSX8 NPR1/NIM1-interacting protein 1 n=1 Tax=Populus trichocarpa RepID=B9GSX8_POPTR	2e-09	100.86	AT1G02450.1|Symbols:NIMIN1, NIMIN-1|NIM1-interacting 1|chr1:498052-498480 REVERSE LENGTH=142	2e-06	74.65	GO:0000165 GO:0001666 GO:0006355 GO:0006612 GO:0009595 GO:0009617 GO:0009697 GO:0009862 GO:0009867 GO:0010112 GO:0010200 GO:0010310 GO:0010363 GO:0016045 GO:0031347 GO:0031348 GO:0035304 GO:0042742 GO:0043900 GO:0045087 GO:0045088 GO:0045892 GO:0050776 GO:0050832	MAPK cascade; defense response to bacterium; defense response to fungus; detection of bacterium; detection of biotic stimulus; innate immune response; jasmonic acid mediated signaling pathway; negative regulation of defense response; negative regulation of transcription, DNA-dependent; protein targeting to membrane; regulation of defense response; regulation of hydrogen peroxide metabolic process…	GO:0005515	protein binding	GO:0005634	nucleus
Glyma.02G009800	RG	1				MYB/HD-like	Root_JO_TD, Root_JO_TA	2	261	UniRef100_Q0PJK7 MYB transcription factor MYB76 n=1 Tax=Glycine max RepID=Q0PJK7_SOYBN	0	100	UniRef100_Q0PJK7 MYB transcription factor MYB76 n=1 Tax=Glycine max RepID=Q0PJK7_SOYBN	0	100	AT2G47190.1|Symbols:ATMYB2, MYB2|myb domain protein 2|chr2:19376284-19377297 FORWARD LENGTH=273	5e-74	90.11	GO:0007165 GO:0009409 GO:0009414 GO:0009611 GO:0009651 GO:0009723 GO:0009733 GO:0009737 GO:0009738 GO:0009751 GO:0009753 GO:0010260 GO:0016036 GO:0042538 GO:0045893 GO:0046686	abscisic acid mediated signaling pathway; cellular response to phosphate starvation; hyperosmotic salinity response; organ senescence; positive regulation of transcription, DNA-dependent; response to abscisic acid stimulus; response to auxin stimulus; response to cadmium ion; response to cold; response to ethylene stimulus; response to jasmonic acid stimulus; response to salicylic acid stimulus; …	GO:0001046 GO:0003677 GO:0003700 GO:0005516	DNA binding; calmodulin binding; core promoter sequence-specific DNA binding; sequence-specific DNA binding transcription factor activity	GO:0005634	nucleus	PF00249	Myb-like DNA-binding domain	PTHR10641	MYB-LIKE DNA-BINDING PROTEIN MYB	KOG0048	Transcription_factor,_Myb_superfamily
Glyma.02G010500	RG	1							723	UniRef100_I1JBE2 Uncharacterized protein n=2 Tax=Glycine max RepID=I1JBE2_SOYBN	0	100	UniRef100_G7ICV1 ATP-dependent RNA helicase-like protein n=1 Tax=Medicago truncatula RepID=G7ICV1_MEDTR	0	100.14	AT3G62310.1|Symbols:|RNA helicase family protein|chr3:23057516-23060561 REVERSE LENGTH=726	0	99.45	GO:0009560	embryo sac egg cell differentiation	GO:0003676 GO:0003724 GO:0004386 GO:0005524 GO:0008026	ATP-dependent helicase activity; ATP binding; RNA helicase activity; helicase activity; nucleic acid binding	GO:0005634 GO:0005730 GO:0005829	cytosol; nucleolus; nucleus	PF00271 PF07717 PF00270 PF04408	Helicase conserved C-terminal domain; Oligonucleotide/oligosaccharide-binding (OB)-fold; DEAD/DEAH box helicase; Helicase associated domain (HA2)	PTHR18934	ATP-DEPENDENT RNA HELICASE	KOG0925	mRNA_splicing_factor_ATP-dependent_RNA_helicase
Glyma.02G011100	RG	1					Root_JO_TD	1	398	UniRef100_I1JBE8 Uncharacterized protein n=1 Tax=Glycine max RepID=I1JBE8_SOYBN	0	100	UniRef100_Q9LZQ3 Heme binding protein n=3 Tax=Arabidopsis thaliana RepID=Q9LZQ3_ARATH	0	100.55	AT3G62370.1|Symbols:|heme binding|chr3:23080789-23083234 FORWARD LENGTH=361	0	100.55			GO:0020037	heme binding	GO:0005768 GO:0005794 GO:0005802	Golgi apparatus; endosome; trans-Golgi network	PF09459	Ethylbenzene dehydrogenase
Glyma.02G013600	RG	1					Root_JO_TD, Root_JO_TA	2	238	UniRef100_I1JBH2 Proteasome subunit alpha type n=1 Tax=Glycine max RepID=I1JBH2_SOYBN	5e-174	100	UniRef100_I1JBH2 Proteasome subunit alpha type n=1 Tax=Glycine max RepID=I1JBH2_SOYBN	5e-174	100	AT3G14290.1|Symbols:PAE2|20S proteasome alpha subunit E2|chr3:4764364-4766381 FORWARD LENGTH=237	4e-173	100	GO:0006511 GO:0006635 GO:0009853 GO:0051603	fatty acid beta-oxidation; photorespiration; proteolysis involved in cellular protein catabolic process; ubiquitin-dependent protein catabolic process	GO:0004175 GO:0004298 GO:0004540 GO:0008233	endopeptidase activity; peptidase activity; ribonuclease activity; threonine-type endopeptidase activity	GO:0000502 GO:0005737 GO:0005829 GO:0005839 GO:0019773 GO:0022626	cytoplasm; cytosol; cytosolic ribosome; proteasome complex; proteasome core complex; proteasome core complex, alpha-subunit complex	PF00227 PF10584	Proteasome subunit; Proteasome subunit A N-terminal signature	PTHR11599	PROTEASOME SUBUNIT ALPHA/BETA	KOG0176	20S_proteasome,_regulatory_subunit_alpha_type_PSMA5/PUP2
Glyma.02G014000	RG	1					Root_JO_TD, Root_JO_TA	2	369	UniRef100_I1JBH6 Uncharacterized protein n=1 Tax=Glycine max RepID=I1JBH6_SOYBN	0	100	UniRef100_I7GEK3 Protein disulfide isomerase-like protein n=1 Tax=Glycine max RepID=I7GEK3_SOYBN	0	101.1	AT2G47470.1|Symbols:ATPDIL2-1, UNE5, MEE30, PDI11, ATPDI11|thioredoxin family protein|chr2:19481503-19483683 FORWARD LENGTH=361	0	93.07	GO:0006094 GO:0006096 GO:0006662 GO:0009553 GO:0009567 GO:0009627 GO:0009651 GO:0009793 GO:0034976 GO:0045454 GO:0046686 GO:0048868	cell redox homeostasis; double fertilization forming a zygote and endosperm; embryo development ending in seed dormancy; embryo sac development; gluconeogenesis; glycerol ether metabolic process; glycolysis; pollen tube development; response to cadmium ion; response to endoplasmic reticulum stress; response to salt stress; systemic acquired resistance	GO:0003756 GO:0009055 GO:0015035 GO:0016853	electron carrier activity; isomerase activity; protein disulfide isomerase activity; protein disulfide oxidoreductase activity	GO:0005576 GO:0005774 GO:0005783 GO:0009505	endoplasmic reticulum; extracellular region; plant-type cell wall; vacuolar membrane	PF00085 PF07749	Thioredoxin; Endoplasmic reticulum protein ERp29, C-terminal domain	PTHR18929	PROTEIN DISULFIDE ISOMERASE	KOG0191	Thioredoxin/protein_disulfide_isomerase
Glyma.02G015700	RG	1							496	UniRef100_UPI0001890B02 PREDICTED: fumarate hydratase 1, mitochondrial n=1 Tax=Glycine max RepID=UPI0001890B02	0	100	UniRef100_B9GSD7 Fumarate hydratase 1 family protein n=1 Tax=Populus trichocarpa RepID=B9GSD7_POPTR	0	101.02	AT2G47510.2|Symbols:FUM1|fumarase 1|chr2:19498614-19502020 FORWARD LENGTH=492	0	100.61	GO:0006099 GO:0006106 GO:0006979 GO:0009651 GO:0048868	fumarate metabolic process; pollen tube development; response to oxidative stress; response to salt stress; tricarboxylic acid cycle	GO:0003824 GO:0004333 GO:0005515 GO:0016829	catalytic activity; fumarate hydratase activity; lyase activity; protein binding	GO:0005739 GO:0045239	mitochondrion; tricarboxylic acid cycle enzyme complex	PF10415 PF00206	Fumarase C C-terminus; Lyase	PTHR11444	ASPARTATEAMMONIA/ARGININOSUCCINATE/ADENYLOSUCCINATE LYASE	KOG1317	Fumarase
Glyma.02G018000	RG, GmRR4	2					Leaf_JO_TA	1	380	UniRef100_I1JBL3 Uncharacterized protein n=1 Tax=Glycine max RepID=I1JBL3_SOYBN	0	100	UniRef100_G7IF53 UDP-glucuronic acid decarboxylase n=1 Tax=Medicago truncatula RepID=G7IF53_MEDTR	0	88.14	AT3G62830.2|Symbols:UXS2, ATUXS2|NAD(P)-binding Rossmann-fold superfamily protein|chr3:23232539-23235353 FORWARD LENGTH=445	0	84.04	GO:0009225 GO:0019305 GO:0042732	D-xylose metabolic process; dTDP-rhamnose biosynthetic process; nucleotide-sugar metabolic process	GO:0003824 GO:0008460 GO:0048040	UDP-glucuronate decarboxylase activity; catalytic activity; dTDP-glucose 4,6-dehydratase activity	GO:0000139 GO:0005768 GO:0005794 GO:0005802 GO:0005886 GO:0016020	Golgi apparatus; Golgi membrane; endosome; membrane; plasma membrane; trans-Golgi network	PF01370	NAD dependent epimerase/dehydratase family	PTHR10366	NAD DEPENDENT EPIMERASE/DEHYDRATASE	KOG1429	dTDP-glucose_4-6-dehydratase/UDP-glucuronic_acid_decarboxylase
Glyma.02G019400	RG	1					Root_JO_TD, Root_JO_TA	2	331	UniRef100_I1JBN2 Uncharacterized protein n=1 Tax=Glycine max RepID=I1JBN2_SOYBN	0	100	UniRef100_Q2HTW1 Solute carrier family protein n=2 Tax=Medicago truncatula RepID=Q2HTW1_MEDTR	0	95.48	AT1G14360.1|Symbols:ATUTR3, UTR3|UDP-galactose transporter 3|chr1:4911362-4913029 REVERSE LENGTH=331	0	99.4	GO:0006457 GO:0009408 GO:0009553 GO:0009555 GO:0009627 GO:0009644 GO:0030968 GO:0034976 GO:0042542 GO:0055085	embryo sac development; endoplasmic reticulum unfolded protein response; pollen development; protein folding; response to endoplasmic reticulum stress; response to heat; response to high light intensity; response to hydrogen peroxide; systemic acquired resistance; transmembrane transport	GO:0005460 GO:0015165	UDP-glucose transmembrane transporter activity; pyrimidine nucleotide-sugar transmembrane transporter activity	GO:0030173 GO:0030176	integral to Golgi membrane; integral to endoplasmic reticulum membrane	PF08449	UAA transporter family	PTHR10778	SOLUTE CARRIER FAMILY 35 MEMBER B	KOG1581	UDP-galactose_transporter_related_protein
Glyma.02G023900	RG, GmGLU1	2					Root_JO_TA, Root_LA_10DC	2	264	UniRef100_C6T158 Putative uncharacterized protein (Fragment) n=1 Tax=Glycine max RepID=C6T158_SOYBN	0	100	UniRef100_C6ZS34 TIR-NBS-LRR type disease resistance protein n=1 Tax=Glycine max RepID=C6ZS34_SOYBN	2e-125	100	AT1G72950.1|Symbols:|Disease resistance protein (TIR-NBS class)|chr1:27444585-27445814 FORWARD LENGTH=379	1e-41	48.55	GO:0006952 GO:0007165	defense response; signal transduction	GO:0043531	ADP binding	GO:0005622	intracellular	PF01582	TIR domain	PTHR23155	LEUCINE-RICH REPEAT-CONTAINING PROTEIN
Glyma.02G026300	RG	1				MYB/HD-like			301	UniRef100_Q0PJI4 MYB transcription factor MYB138 n=1 Tax=Glycine max RepID=Q0PJI4_SOYBN	0	101.35	UniRef100_Q0PJI4 MYB transcription factor MYB138 n=1 Tax=Glycine max RepID=Q0PJI4_SOYBN	0	101.35	AT1G70000.2|Symbols:|myb-like transcription factor family protein|chr1:26363674-26364635 REVERSE LENGTH=261	4e-77	114.94	GO:0006355 GO:0009651 GO:0009723 GO:0009733 GO:0009737 GO:0009739 GO:0009751 GO:0009753 GO:0046686 GO:0080167	regulation of transcription, DNA-dependent; response to abscisic acid stimulus; response to auxin stimulus; response to cadmium ion; response to ethylene stimulus; response to gibberellin stimulus; response to jasmonic acid stimulus; response to karrikin; response to salicylic acid stimulus; response to salt stress	GO:0003676 GO:0003677 GO:0003700 GO:0008270	DNA binding; nucleic acid binding; sequence-specific DNA binding transcription factor activity; zinc ion binding	GO:0005634	nucleus	PF00249	Myb-like DNA-binding domain	PTHR12374	TRANSCRIPTIONAL ADAPTOR 2 (ADA2)-RELATED
Glyma.02G026700	RG	1					Root_ML_30M	1	1431	UniRef100_K7K633 Uncharacterized protein n=1 Tax=Glycine max RepID=K7K633_SOYBN	0	100	UniRef100_D9ZJF7 WRKY domain class transcription factor n=1 Tax=Malus domestica RepID=D9ZJF7_MALDO	0	100.63	AT1G70060.1|Symbols:SNL4|SIN3-like 4|chr1:26383789-26389568 FORWARD LENGTH=1326	0	105.28	GO:0006355 GO:0010048 GO:0043481 GO:0048440	anthocyanin accumulation in tissues in response to UV light; carpel development; regulation of transcription, DNA-dependent; vernalization response			GO:0005634	nucleus	PF02671 PF08295	Paired amphipathic helix repeat; Sin3 family co-repressor	PTHR12346	SIN3B-RELATED	KOG4204	Histone_deacetylase_complex,_SIN3_component
Glyma.02G027600	RG	1							521	UniRef100_K7K638 Uncharacterized protein n=1 Tax=Glycine max RepID=K7K638_SOYBN	0	100	UniRef100_E4MW90 mRNA, clone: RTFL01-05-M08 n=1 Tax=Thellungiella halophila RepID=E4MW90_THEHA	0	94.63	AT1G70160.1|Symbols:|unknown protein; FUNCTIONS IN: molecular_function unknown; INVOLVED IN: biological_process unknown; LOCATED IN: endomembrane system; EXPRESSED IN: 24 plant structures; EXPRESSED DURING: 15 growth stages; BEST Arabidopsis thaliana protein match is: unknown protein (TAIR:AT4G27020.1); Has 108 Blast hits to 108 proteins in 20 species: Archae - 0; Bacteria - 0; Metazoa - 0; Fungi…	0	96.18	GO:0008150	biological process	GO:0003674	molecular function	GO:0005576	extracellular region
Glyma.02G027800	RG, GmRR4, GmGLU1	3					Root_JO_TD, Root_JO_TA, Root_ML_30M, Root_LA_2DC	4	380	UniRef100_K7K640 Uncharacterized protein n=1 Tax=Glycine max RepID=K7K640_SOYBN	0	100	UniRef100_G7K5L1 Matrix metalloproteinase-9 n=1 Tax=Medicago truncatula RepID=G7K5L1_MEDTR	5e-180	90.84	AT1G24140.1|Symbols:|Matrixin family protein|chr1:8536131-8537285 REVERSE LENGTH=384	4e-132	94.27	GO:0006508 GO:0008152 GO:0009693 GO:0010200 GO:0030968	endoplasmic reticulum unfolded protein response; ethylene biosynthetic process; metabolic process; proteolysis; response to chitin	GO:0004222 GO:0008237 GO:0008270	metalloendopeptidase activity; metallopeptidase activity; zinc ion binding	GO:0005576 GO:0031012 GO:0031225	anchored to membrane; extracellular matrix; extracellular region	PF00413 PF01471	Matrixin; Putative peptidoglycan binding domain	PTHR10201	MATRIX METALLOPROTEINASE
Glyma.02G028000	RG	1					Leaf_ML_60M, Leaf_ML_120M, Leaf_JO_TA, Leaf_LA_10DC	4	357	UniRef100_I1JBW6 Uncharacterized protein n=1 Tax=Glycine max RepID=I1JBW6_SOYBN	0	100	UniRef100_B6CAM2 Matrix metalloproteinase n=1 Tax=Glycine max RepID=B6CAM2_SOYBN	0	90.59	AT1G59970.1|Symbols:|Matrixin family protein|chr1:22073601-22074683 FORWARD LENGTH=360	3e-36	70.28	GO:0006508 GO:0008152	metabolic process; proteolysis	GO:0004222 GO:0008237 GO:0008270	metalloendopeptidase activity; metallopeptidase activity; zinc ion binding	GO:0005576 GO:0005886 GO:0031012 GO:0031225	anchored to membrane; extracellular matrix; extracellular region; plasma membrane	PF01471 PF00413	Putative peptidoglycan binding domain; Matrixin	PTHR10201	MATRIX METALLOPROTEINASE
Glyma.02G028100	RG, GmRR4, GmGLU1	3					Leaf_ML_120M, Leaf_LA_10DC	2	394	UniRef100_I1JBW7 Uncharacterized protein n=1 Tax=Glycine max RepID=I1JBW7_SOYBN	0	100	UniRef100_B6CAM2 Matrix metalloproteinase n=1 Tax=Glycine max RepID=B6CAM2_SOYBN	0	100	AT1G59970.1|Symbols:|Matrixin family protein|chr1:22073601-22074683 FORWARD LENGTH=360	4e-39	74.72	GO:0006508 GO:0008152	metabolic process; proteolysis	GO:0004222 GO:0008237 GO:0008270	metalloendopeptidase activity; metallopeptidase activity; zinc ion binding	GO:0005576 GO:0005886 GO:0031012 GO:0031225	anchored to membrane; extracellular matrix; extracellular region; plasma membrane	PF01471 PF00413	Putative peptidoglycan binding domain; Matrixin	PTHR10201	MATRIX METALLOPROTEINASE
Glyma.02G028200	RG, GmGLU1	2					Root_JO_TD	1	387	UniRef100_I1JBW8 Uncharacterized protein n=1 Tax=Glycine max RepID=I1JBW8_SOYBN	0	100	UniRef100_B6CAM2 Matrix metalloproteinase n=1 Tax=Glycine max RepID=B6CAM2_SOYBN	0	98.22	AT1G59970.1|Symbols:|Matrixin family protein|chr1:22073601-22074683 FORWARD LENGTH=360	1e-41	68.06	GO:0006508 GO:0008152	metabolic process; proteolysis	GO:0004222 GO:0008237 GO:0008270	metalloendopeptidase activity; metallopeptidase activity; zinc ion binding	GO:0005576 GO:0005886 GO:0031012 GO:0031225	anchored to membrane; extracellular matrix; extracellular region; plasma membrane	PF01471 PF00413	Putative peptidoglycan binding domain; Matrixin	PTHR10201	MATRIX METALLOPROTEINASE
Glyma.02G028400	RG, GmGLU1	2					Leaf_ML_120M, Leaf_JO_TA, Leaf_LA_10DC	3	117	UniRef100_C6TFW0 Uncharacterized protein n=1 Tax=Glycine max RepID=C6TFW0_SOYBN	8e-77	100	UniRef100_B6CAM2 Matrix metalloproteinase n=1 Tax=Glycine max RepID=B6CAM2_SOYBN	5e-09	15.27
Glyma.02G028700	RG, GmGLU1	2					Leaf_ML_120M, Root_JO_TD, Leaf_LA_10DC	3	391	UniRef100_K7K643 Uncharacterized protein n=2 Tax=Glycine max RepID=K7K643_SOYBN	0	51.38	UniRef100_B6CAM2 Matrix metalloproteinase n=1 Tax=Glycine max RepID=B6CAM2_SOYBN	0	99.24	AT1G59970.1|Symbols:|Matrixin family protein|chr1:22073601-22074683 FORWARD LENGTH=360	3e-41	75	GO:0006508 GO:0008152	metabolic process; proteolysis	GO:0004222 GO:0008237 GO:0008270	metalloendopeptidase activity; metallopeptidase activity; zinc ion binding	GO:0005576 GO:0005886 GO:0031012 GO:0031225	anchored to membrane; extracellular matrix; extracellular region; plasma membrane	PF01471 PF00413	Putative peptidoglycan binding domain; Matrixin	PTHR10201	MATRIX METALLOPROTEINASE
Glyma.02G028800	RG, GmGLU1	2					Leaf_ML_120M, Leaf_LA_10DC	2	389	UniRef100_I1JBX3 Uncharacterized protein n=1 Tax=Glycine max RepID=I1JBX3_SOYBN	0	100	UniRef100_B6CAM2 Matrix metalloproteinase n=1 Tax=Glycine max RepID=B6CAM2_SOYBN	0	98.73	AT1G59970.1|Symbols:|Matrixin family protein|chr1:22073601-22074683 FORWARD LENGTH=360	9e-37	68.89	GO:0006508 GO:0008152	metabolic process; proteolysis	GO:0004222 GO:0008237 GO:0008270	metalloendopeptidase activity; metallopeptidase activity; zinc ion binding	GO:0005576 GO:0005886 GO:0031012 GO:0031225	anchored to membrane; extracellular matrix; extracellular region; plasma membrane	PF01471 PF00413	Putative peptidoglycan binding domain; Matrixin	PTHR10201	MATRIX METALLOPROTEINASE
Glyma.02G029900	RG, GmRR4	2					Leaf_ML_120M	1	458	UniRef100_I1JBY1 Uncharacterized protein n=2 Tax=Glycine max RepID=I1JBY1_SOYBN	0	95.01	UniRef100_G7K464 N-hydroxythioamide S-beta-glucosyltransferase n=1 Tax=Medicago truncatula RepID=G7K464_MEDTR	0	97.64	AT1G24100.1|Symbols:UGT74B1|UDP-glucosyl transferase 74B1|chr1:8525547-8527010 REVERSE LENGTH=460	1e-164	96.52	GO:0006569 GO:0008152 GO:0009684 GO:0019761 GO:0042742 GO:0048767 GO:0052544	defense response by callose deposition in cell wall; defense response to bacterium; glucosinolate biosynthetic process; indoleacetic acid biosynthetic process; metabolic process; root hair elongation; tryptophan catabolic process	GO:0008194 GO:0016757 GO:0016758 GO:0047251	UDP-glycosyltransferase activity; thiohydroximate beta-D-glucosyltransferase activity; transferase activity, transferring glycosyl groups; transferase activity, transferring hexosyl groups	GO:0005634	nucleus	PF00201	UDP-glucoronosyl and UDP-glucosyl transferase	PTHR11926	GLUCOSYL/GLUCURONOSYL TRANSFERASES	KOG1192	UDP-glucuronosyl_and_UDP-glucosyl_transferase
Glyma.02G031700	RG	1					Root_JO_TD	1	467	UniRef100_I1JBZ9 Uncharacterized protein n=1 Tax=Glycine max RepID=I1JBZ9_SOYBN	0	100	UniRef100_O04523 Protein ALTERED XYLOGLUCAN 4 n=1 Tax=Arabidopsis thaliana RepID=TBL27_ARATH	5e-122	85.1	AT1G70230.1|Symbols:TBL27|TRICHOME BIREFRINGENCE-LIKE 27|chr1:26450389-26451724 FORWARD LENGTH=416	5e-125	85.1	GO:0010167 GO:0010411 GO:0015706	nitrate transport; response to nitrate; xyloglucan metabolic process			GO:0005634 GO:0005794	Golgi apparatus; nucleus	PF03005	PF03005	PTHR13533	FAMILY NOT NAMED
Glyma.02G034000	RG, GmRR4, GmGLU1	3					Root_JO_TD, Root_JO_TA	2	540	UniRef100_I1JC17 Uncharacterized protein n=1 Tax=Glycine max RepID=I1JC17_SOYBN	0	100	UniRef100_C7A2A0 Mitochondrial benzaldehyde dehydrogenase n=1 Tax=Antirrhinum majus RepID=C7A2A0_ANTMA	0	100	AT1G23800.1|Symbols:ALDH2B7, ALDH2B|aldehyde dehydrogenase 2B7|chr1:8412238-8414804 REVERSE LENGTH=534	0	94.94	GO:0008152 GO:0010228 GO:0016926 GO:0050665 GO:0055114	hydrogen peroxide biosynthetic process; metabolic process; oxidation-reduction process; protein desumoylation; vegetative to reproductive phase transition of meristem	GO:0004028 GO:0004029 GO:0016491	3-chloroallyl aldehyde dehydrogenase activity; aldehyde dehydrogenase (NAD) activity; oxidoreductase activity	GO:0009507	chloroplast	PF00171	Aldehyde dehydrogenase family	PTHR11699	ALDEHYDE DEHYDROGENASE-RELATED	KOG2450	Aldehyde_dehydrogenase
Glyma.02G034400	RG	1							472	UniRef100_K7K683 Uncharacterized protein n=1 Tax=Glycine max RepID=K7K683_SOYBN	0	100	UniRef100_G7K1E7 SAM domain and HD domain-containing protein n=1 Tax=Medicago truncatula RepID=G7K1E7_MEDTR	0	99.78	AT5G40270.1|Symbols:|HD domain-containing metal-dependent phosphohydrolase family protein|chr5:16093394-16097093 REVERSE LENGTH=473	0	97.46			GO:0003824 GO:0008081 GO:0046872	catalytic activity; metal ion binding; phosphoric diester hydrolase activity	GO:0005634	nucleus	PF01966	HD domain	PTHR11373	SAM DOMAIN AND HD DOMAIN-CONTAINING PROTEIN-RELATED	KOG2681	Metal-dependent_phosphohydrolase
Glyma.02G036300	RG	1							424	UniRef100_I1JC43 Uncharacterized protein n=1 Tax=Glycine max RepID=I1JC43_SOYBN	0	100	UniRef100_Q93YH3 ATP citrate lyase b-subunit n=1 Tax=Lupinus albus RepID=Q93YH3_LUPAL	0	100	AT1G10670.4|Symbols:ACLA-1|ATP-citrate lyase A-1|chr1:3535787-3538098 FORWARD LENGTH=423	0	100	GO:0000271 GO:0006084 GO:0006085 GO:0006633 GO:0007568 GO:0009825 GO:0009911 GO:0009932 GO:0010025 GO:0010817 GO:0015995 GO:0016117 GO:0019252 GO:0019344 GO:0030244 GO:0043481 GO:0045793 GO:0045995 GO:0048193 GO:0048366 GO:0048767 GO:0071555	Golgi vesicle transport; acetyl-CoA biosynthetic process; acetyl-CoA metabolic process; aging; anthocyanin accumulation in tissues in response to UV light; carotenoid biosynthetic process; cell tip growth; cell wall organization; cellulose biosynthetic process; chlorophyll biosynthetic process; cysteine biosynthetic process; fatty acid biosynthetic process; leaf development; multidimensional cell…	GO:0003878 GO:0005524 GO:0016874	ATP binding; ATP citrate synthase activity; ligase activity	GO:0005737 GO:0005829 GO:0009346	citrate lyase complex; cytoplasm; cytosol	PF08442	ATP-grasp domain	PTHR23118	ATP-CITRATE SYNTHASE	KOG1254	ATP-citrate_lyase
Glyma.02G036500	RG	1							625	UniRef100_I1JC46 Uncharacterized protein n=1 Tax=Glycine max RepID=I1JC46_SOYBN	0	100	UniRef100_E2IXG6 Leucine-rich repeat receptor-like kinase n=1 Tax=Medicago truncatula RepID=E2IXG6_MEDTR	0	96.8	AT1G60800.1|Symbols:NIK3|NSP-interacting kinase 3|chr1:22383601-22386931 REVERSE LENGTH=632	0	97.78	GO:0006468 GO:0007020 GO:0010075 GO:0048653	anther development; microtubule nucleation; protein phosphorylation; regulation of meristem growth	GO:0004672 GO:0004674 GO:0005524 GO:0016301 GO:0016772	ATP binding; kinase activity; protein kinase activity; protein serine/threonine kinase activity; transferase activity, transferring phosphorus-containing groups	GO:0005576 GO:0005886	extracellular region; plasma membrane	PF00069 PF00560 PF08263	Protein kinase domain; Leucine Rich Repeat; Leucine rich repeat N-terminal domain	PTHR24420	LEUCINE-RICH REPEAT RECEPTOR-LIKE PROTEIN KINASE	KOG1187	Serine/threonine_protein_kinase
Glyma.02G037100	RG	1					Root_JO_TA, Root_ML_30M	2	653	UniRef100_K7K6A2 Uncharacterized protein n=3 Tax=Glycine max RepID=K7K6A2_SOYBN	0	100	UniRef100_G7K057 Cysteine-rich receptor-like protein kinase n=1 Tax=Medicago truncatula RepID=G7K057_MEDTR	0	100.62	AT1G70520.1|Symbols:CRK2|cysteine-rich RLK (RECEPTOR-like protein kinase) 2|chr1:26584888-26587334 REVERSE LENGTH=649	0	98.15	GO:0006457 GO:0006468 GO:0006857 GO:0009408 GO:0009644 GO:0010193 GO:0034976 GO:0042542 GO:0046777	oligopeptide transport; protein autophosphorylation; protein folding; protein phosphorylation; response to endoplasmic reticulum stress; response to heat; response to high light intensity; response to hydrogen peroxide; response to ozone	GO:0004672 GO:0004674 GO:0005524 GO:0016301 GO:0016772	ATP binding; kinase activity; protein kinase activity; protein serine/threonine kinase activity; transferase activity, transferring phosphorus-containing groups	GO:0005576 GO:0005886 GO:0009506	extracellular region; plasma membrane; plasmodesma	PF00069 PF01657	Protein kinase domain; Salt stress response/antifungal	PTHR24420	LEUCINE-RICH REPEAT RECEPTOR-LIKE PROTEIN KINASE	KOG1187	Serine/threonine_protein_kinase
Glyma.02G037700	RG	1							429	UniRef100_I1JC59 Uncharacterized protein n=1 Tax=Glycine max RepID=I1JC59_SOYBN	0	100	UniRef100_G7K043 AP-1 complex subunit mu n=1 Tax=Medicago truncatula RepID=G7K043_MEDTR	0	100	AT1G60780.1|Symbols:HAP13|Clathrin adaptor complexes medium subunit family protein|chr1:22369289-22371885 REVERSE LENGTH=428	0	100	GO:0006810 GO:0006886 GO:0016192	intracellular protein transport; transport; vesicle-mediated transport			GO:0005829 GO:0030125 GO:0030131	clathrin adaptor complex; clathrin vesicle coat; cytosol	PF01217 PF00928	Clathrin adaptor complex small chain; Adaptor complexes medium subunit family	PTHR11998	CLATHRIN COAT ASSEMBLY PROTEIN	KOG0937	Adaptor_complexes_medium_subunit_family
Glyma.02G039900	RG	1					Root_JO_TD	1	349	UniRef100_K7K6C1 Uncharacterized protein n=2 Tax=Glycine max RepID=K7K6C1_SOYBN	0	100	UniRef100_G7ILG9 Lysine ketoglutarate reductase trans-splicing-like protein n=1 Tax=Medicago truncatula RepID=G7ILG9_MEDTR	0	97.75	AT1G11170.1|Symbols:|Protein of unknown function (DUF707)|chr1:3741724-3744459 FORWARD LENGTH=438	2e-156	76.03	GO:0008150	biological process	GO:0016757	transferase activity, transferring glycosyl groups	GO:0005739	mitochondrion	PF05212	Protein of unknown function (DUF707)
Glyma.02G042100	RG	1					Leaf_ML_120M	1	365	UniRef100_I1JCB1 Uncharacterized protein n=1 Tax=Glycine max RepID=I1JCB1_SOYBN	0	100	UniRef100_G7L9H2 Isocitrate dehydrogenase n=1 Tax=Medicago truncatula RepID=G7L9H2_MEDTR	0	97.57	AT4G35260.1|Symbols:IDH1, IDH-I|isocitrate dehydrogenase 1|chr4:16774494-16776233 REVERSE LENGTH=367	0	99.18	GO:0006096 GO:0006098 GO:0006099 GO:0006102 GO:0008152 GO:0009060 GO:0009651 GO:0009853 GO:0046686 GO:0055114	aerobic respiration; glycolysis; isocitrate metabolic process; metabolic process; oxidation-reduction process; pentose-phosphate shunt; photorespiration; response to cadmium ion; response to salt stress; tricarboxylic acid cycle	GO:0000287 GO:0004449 GO:0008270 GO:0016616 GO:0051287	NAD binding; isocitrate dehydrogenase (NAD+) activity; magnesium ion binding; oxidoreductase activity, acting on the CH-OH group of donors, NAD or NADP as acceptor; zinc ion binding	GO:0005739	mitochondrion	PF00180	Isocitrate/isopropylmalate dehydrogenase	PTHR11835	DECARBOXYLATING DEHYDROGENASES-ISOCITRATE, ISOPROPYLMALATE, TARTRATE	KOG0784	Isocitrate_dehydrogenase,_gamma_subunit
Glyma.02G042500	RG, GmRR4	2					Root_JO_TD, Root_JO_TA, Root_ML_6H	3	321	UniRef100_Q9SDY6 Chitinase class I n=2 Tax=Glycine max RepID=Q9SDY6_SOYBN	0	100	UniRef100_Q9SDY6 Chitinase class I n=2 Tax=Glycine max RepID=Q9SDY6_SOYBN	0	100	AT3G12500.1|Symbols:ATHCHIB, PR3, PR-3, CHI-B, B-CHI, HCHIB|basic chitinase|chr3:3962501-3963984 REVERSE LENGTH=335	8e-144	88.96	GO:0005975 GO:0009871 GO:0010167 GO:0015706 GO:0016998 GO:0046686 GO:0050832	carbohydrate metabolic process; cell wall macromolecule catabolic process; defense response to fungus; jasmonic acid and ethylene-dependent systemic resistance, ethylene mediated signaling pathway; nitrate transport; response to cadmium ion; response to nitrate	GO:0004568 GO:0008061	chitin binding; chitinase activity	GO:0005576 GO:0005773 GO:0005774 GO:0005829	cytosol; extracellular region; vacuolar membrane; vacuole	PF00182 PF00187	Chitinase class I; Chitin recognition protein	PTHR22595	CHITINASE-RELATED	KOG4742	Predicted_chitinase
Glyma.02G043500	RG	1					Root_JO_TD	1	380	UniRef100_I1JCC6 Uncharacterized protein n=1 Tax=Glycine max RepID=I1JCC6_SOYBN	0	100	UniRef100_G7LA96 F-box family protein n=1 Tax=Medicago truncatula RepID=G7LA96_MEDTR	0	94.46	AT2G17030.1|Symbols:|F-box family protein with a domain of unknown function (DUF295)|chr2:7399108-7400650 FORWARD LENGTH=407	1e-40	87.22	GO:0008150	biological process	GO:0003674	molecular function	GO:0005634	nucleus	PF03478	Protein of unknown function (DUF295)	PTHR13710	DNA HELICASE RECQ FAMILY MEMBER
Glyma.02G045100	RG	1					Leaf_ML_120M, Leaf_JO_TA, Leaf_JO_TD, Root_JO_TD, Root_JO_TA, Root_ML_30M, Leaf_LA_10DC	7	603	UniRef100_I1JCE1 Uncharacterized protein n=2 Tax=Glycine max RepID=I1JCE1_SOYBN	0	100	UniRef100_G7LB59 Aspartic proteinase-like protein n=1 Tax=Medicago truncatula RepID=G7LB59_MEDTR	0	90.44	AT2G17760.1|Symbols:|Eukaryotic aspartyl protease family protein|chr2:7713488-7716269 FORWARD LENGTH=513	6e-170	88.69	GO:0006508 GO:0006865	amino acid transport; proteolysis	GO:0004190	aspartic-type endopeptidase activity	GO:0031225	anchored to membrane	PF00026	Eukaryotic aspartyl protease	PTHR13683	ASPARTYL PROTEASES	KOG1339	Aspartyl_protease
Glyma.02G049200	RG, GmRR4	2					Leaf_ML_120M, Leaf_LA_10DC	2	108	UniRef100_C6T3Q1 Uncharacterized protein n=1 Tax=Glycine max RepID=C6T3Q1_SOYBN	4e-74	100	UniRef100_G7JW58 Auxin-induced protein 6B n=1 Tax=Medicago truncatula RepID=G7JW58_MEDTR	7e-62	102.88	AT4G34760.1|Symbols:|SAUR-like auxin-responsive protein family|chr4:16582471-16582794 REVERSE LENGTH=107	2e-53	100	GO:0009733	response to auxin stimulus	GO:0003674	molecular function	GO:0005739	mitochondrion	PF02519	Auxin responsive protein
Glyma.02G049400	RG	1							251	UniRef100_I1JCI6 Uncharacterized protein n=1 Tax=Glycine max RepID=I1JCI6_SOYBN	0	100	UniRef100_G7LCY5 Peptide methionine sulfoxide reductase msrA n=1 Tax=Medicago truncatula RepID=G7LCY5_MEDTR	1e-150	99.21	AT2G18030.1|Symbols:|Peptide methionine sulfoxide reductase family protein|chr2:7840207-7841496 FORWARD LENGTH=254	2e-119	93.31	GO:0006464 GO:0019538 GO:0055114	cellular protein modification process; oxidation-reduction process; protein metabolic process	GO:0008113 GO:0016671	oxidoreductase activity, acting on a sulfur group of donors, disulfide as acceptor; peptide-methionine (S)-S-oxide reductase activity	GO:0009507	chloroplast	PF01625	Peptide methionine sulfoxide reductase	PTHR10173	METHIONINE SULFOXIDE REDUCTASE	KOG1635	Peptide_methionine_sulfoxide_reductase
Glyma.02G051100	RG	1				C2C2 (Zn) GATA	Leaf_LA_10DC	1	352	UniRef100_K7K6I9 Uncharacterized protein n=1 Tax=Glycine max RepID=K7K6I9_SOYBN	0	100	UniRef100_G7LD10 GATA transcription factor n=2 Tax=Medicago truncatula RepID=G7LD10_MEDTR	3e-85	99.31	AT5G66320.2|Symbols:GATA5|GATA transcription factor 5|chr5:26496208-26497309 REVERSE LENGTH=339	3e-65	87.91	GO:0006355 GO:0045893	positive regulation of transcription, DNA-dependent; regulation of transcription, DNA-dependent	GO:0003677 GO:0003700 GO:0008270 GO:0043565	DNA binding; sequence-specific DNA binding; sequence-specific DNA binding transcription factor activity; zinc ion binding	GO:0005634	nucleus	PF00320	GATA zinc finger	PTHR10071	TRANSCRIPTION FACTOR GATA (GATA BINDING FACTOR)	KOG1601	GATA-4/5/6_transcription_factors
Glyma.02G051400	RG	1				FHA			611	UniRef100_I1JCK3 Uncharacterized protein n=1 Tax=Glycine max RepID=I1JCK3_SOYBN	0	100	UniRef100_G7LD19 Microspherule protein n=1 Tax=Medicago truncatula RepID=G7LD19_MEDTR	4e-132	81.26	AT3G54350.3|Symbols:emb1967|Forkhead-associated (FHA) domain-containing protein|chr3:20122298-20126031 REVERSE LENGTH=702	1e-51	25.07	GO:0006312 GO:0006346 GO:0009560 GO:0009630 GO:0009793 GO:0016246	RNA interference; embryo development ending in seed dormancy; embryo sac egg cell differentiation; gravitropism; methylation-dependent chromatin silencing; mitotic recombination	GO:0003674	molecular function	GO:0005634	nucleus	PF00498	FHA domain	PTHR13233	MICROSPHERULE PROTEIN 1
Glyma.02G051800	RG	1							660	UniRef100_K7MH31 Uncharacterized protein n=1 Tax=Glycine max RepID=K7MH31_SOYBN	0	104.44	UniRef100_Q84WV6 Compromised recognition of TCV 1 protein n=2 Tax=Arabidopsis thaliana RepID=Q84WV6_ARATH	0	92.44	AT4G36290.1|Symbols:CRT1|compromised recognition of TCV 1|chr4:17169669-17173187 REVERSE LENGTH=635	0	92.44	GO:0009626 GO:0009816 GO:0031935	defense response to bacterium, incompatible interaction; plant-type hypersensitive response; regulation of chromatin silencing	GO:0005515 GO:0005524	ATP binding; protein binding	GO:0005634 GO:0005768	endosome; nucleus	PF02518	Histidine kinase-, DNA gyrase B-, and HSP90-like ATPase	PTHR23336	ZINC FINGER CW-TYPE COILED-COIL DOMAIN PROTEIN 3.	KOG1845	MORC_family_ATPases
Glyma.02G053600	RG	1					Root_JO_TD, Root_JO_TA	2	499	UniRef100_I1JCM4 Uncharacterized protein n=1 Tax=Glycine max RepID=I1JCM4_SOYBN	0	100	UniRef100_G7LDW0 Mitochondrial chaperone BCS1 n=1 Tax=Medicago truncatula RepID=G7LDW0_MEDTR	0	95.6	AT3G50930.1|Symbols:BCS1|cytochrome BC1 synthesis|chr3:18929817-18931547 FORWARD LENGTH=576	0	81.42	GO:0009611 GO:0009612 GO:0009627 GO:0009697 GO:0010200 GO:0052542	defense response by callose deposition; response to chitin; response to mechanical stimulus; response to wounding; salicylic acid biosynthetic process; systemic acquired resistance	GO:0000166 GO:0005524 GO:0016887 GO:0017111	ATP binding; ATPase activity; nucleoside-triphosphatase activity; nucleotide binding	GO:0005739 GO:0005886	mitochondrion; plasma membrane	PF00004	ATPase family associated with various cellular activities (AAA)	PTHR23070	BCS1 AAA-TYPE ATPASE	KOG0743	AAA+-type_ATPase
Glyma.02G054200	RG, GmRR4, GmGLU1	3					Root_ML_1H	1	371	UniRef100_I1JCM8 Uncharacterized protein n=1 Tax=Glycine max RepID=I1JCM8_SOYBN	0	100	UniRef100_B5A7G5 Salicylic acid methyl transferase-like protein n=1 Tax=Glycine max RepID=B5A7G5_SOYBN	0	100	AT1G19640.1|Symbols:JMT|jasmonic acid carboxyl methyltransferase|chr1:6789166-6791708 REVERSE LENGTH=389	5e-103	94.6	GO:0006612 GO:0007165 GO:0009414 GO:0009611 GO:0009620 GO:0009694 GO:0009695 GO:0009723 GO:0009733 GO:0009738 GO:0009753 GO:0009863 GO:0009867 GO:0010363 GO:0042538	abscisic acid mediated signaling pathway; hyperosmotic salinity response; jasmonic acid biosynthetic process; jasmonic acid mediated signaling pathway; jasmonic acid metabolic process; protein targeting to membrane; regulation of plant-type hypersensitive response; response to auxin stimulus; response to ethylene stimulus; response to fungus; response to jasmonic acid stimulus; response to water …	GO:0008168 GO:0030795	jasmonate O-methyltransferase activity; methyltransferase activity	GO:0005634 GO:0005737	cytoplasm; nucleus	PF03492	SAM dependent carboxyl methyltransferase
Glyma.02G055900	RG, GmRR4	2				MYB/HD-like	Leaf_ML_120M, Leaf_JO_TA, Leaf_LA_10DC	3	74	UniRef100_I1JCP4 Uncharacterized protein n=1 Tax=Glycine max RepID=I1JCP4_SOYBN	5e-47	100	UniRef100_G7LDY7 MYB transcription factor MYB164 n=1 Tax=Medicago truncatula RepID=G7LDY7_MEDTR	2e-39	100	AT4G39250.1|Symbols:ATRL1, RSM2, RL1|RAD-like 1|chr4:18271457-18271857 REVERSE LENGTH=100	1e-26	65	GO:0006355	regulation of transcription, DNA-dependent	GO:0003677 GO:0003700	DNA binding; sequence-specific DNA binding transcription factor activity	GO:0005634	nucleus			PTHR25040	FAMILY NOT NAMED
Glyma.02G057200	RG	1					Root_JO_TD	1	297	UniRef100_C6TKS2 Uncharacterized protein n=1 Tax=Glycine max RepID=C6TKS2_SOYBN	0	100	UniRef100_G7LES9 Phosphatidylinositol transfer protein PDR17 n=2 Tax=Medicago truncatula RepID=G7LES9_MEDTR	7e-174	90.88	AT4G36640.1|Symbols:|Sec14p-like phosphatidylinositol transfer family protein|chr4:17277187-17278447 REVERSE LENGTH=294	7e-143	97.62	GO:0006810 GO:0009611 GO:0009805	coumarin biosynthetic process; response to wounding; transport	GO:0005215	transporter activity	GO:0005622 GO:0005794	Golgi apparatus; intracellular	PF03765 PF00650	CRAL/TRIO, N-terminal domain; CRAL/TRIO domain	PTHR10174	RETINALDEHYDE BINDING PROTEIN-RELATED	KOG1470	Phosphatidylinositol_transfer_protein_PDR16_and_related_proteins
Glyma.02G058000	RG, GmRR4	2					Root_JO_TD, Root_JO_TA	2	489	UniRef100_I1JCR3 Uncharacterized protein n=1 Tax=Glycine max RepID=I1JCR3_SOYBN	0	100	UniRef100_B9HEV0 Mannitol transporter family protein n=1 Tax=Populus trichocarpa RepID=B9HEV0_POPTR	0	97.39	AT2G18480.1|Symbols:|Major facilitator superfamily protein|chr2:8009582-8011243 REVERSE LENGTH=508	0	92.91	GO:0006810 GO:0055085	transmembrane transport; transport	GO:0005215 GO:0005351 GO:0015144 GO:0022857 GO:0022891	carbohydrate transmembrane transporter activity; substrate-specific transmembrane transporter activity; sugar:hydrogen symporter activity; transmembrane transporter activity; transporter activity	GO:0005886 GO:0016020 GO:0016021	integral to membrane; membrane; plasma membrane	PF00083	Sugar (and other) transporter	PTHR24063	FAMILY NOT NAMED	KOG0254	Predicted_transporter_(major_facilitator_superfamily)
Glyma.02G059600	RG	1					Root_JO_TA	1	194	UniRef100_I1JCT4 Uncharacterized protein n=1 Tax=Glycine max RepID=I1JCT4_SOYBN	3e-138	100	UniRef100_B9HEM5 Calmodulin-like gene family protein n=1 Tax=Populus trichocarpa RepID=B9HEM5_POPTR	8e-64	102.66	AT3G50770.1|Symbols:CML41|calmodulin-like 41|chr3:18873987-18874604 FORWARD LENGTH=205	2e-60	94.15	GO:0008150 GO:0043090	amino acid import; biological process	GO:0005509	calcium ion binding			PF00036	EF hand	PTHR10891	EF-HAND CALCIUM-BINDING DOMAIN CONTAINING PROTEIN	KOG0027	Calmodulin_and_related_proteins_(EF-Hand_superfamily)
Glyma.02G061700	RG	1							709	UniRef100_K7K6Q9 Uncharacterized protein n=1 Tax=Glycine max RepID=K7K6Q9_SOYBN	0	100	UniRef100_G7K9G5 Kinase-like protein n=1 Tax=Medicago truncatula RepID=G7K9G5_MEDTR	0	101.14	AT2G23450.1|Symbols:|Protein kinase superfamily protein|chr2:9988926-9991244 REVERSE LENGTH=708	0	99.72	GO:0006468	protein phosphorylation	GO:0004672 GO:0004674 GO:0005524 GO:0016301 GO:0016772	ATP binding; kinase activity; protein kinase activity; protein serine/threonine kinase activity; transferase activity, transferring phosphorus-containing groups	GO:0005575	cellular component	PF00069	Protein kinase domain	PTHR24420	LEUCINE-RICH REPEAT RECEPTOR-LIKE PROTEIN KINASE	KOG1187	Serine/threonine_protein_kinase
Glyma.02G069100	RG	1							457	UniRef100_K7K6U9 Uncharacterized protein n=1 Tax=Glycine max RepID=K7K6U9_SOYBN	0	100	UniRef100_V5N8L7 Omega-hydroxypalmitate O-feruloyl transferase n=1 Tax=Phaseolus vulgaris RepID=V5N8L7_PHAVU	0	99.12	AT1G65450.1|Symbols:|HXXXD-type acyl-transferase family protein|chr1:24315875-24318895 FORWARD LENGTH=450	0	98	GO:0009567	double fertilization forming a zygote and endosperm	GO:0016740 GO:0016747	transferase activity; transferase activity, transferring acyl groups other than amino-acyl groups	GO:0005634 GO:0005737	cytoplasm; nucleus	PF02458	Transferase family
Glyma.02G072000	RG	1					Leaf_JO_TA, Root_JO_TD	2	631	UniRef100_K7K6W6 Uncharacterized protein n=1 Tax=Glycine max RepID=K7K6W6_SOYBN	0	89.87	UniRef100_G7KZG0 YTH domain family protein n=1 Tax=Medicago truncatula RepID=G7KZG0_MEDTR	0	95.3	AT3G13460.1|Symbols:ECT2|evolutionarily conserved C-terminal region 2|chr3:4385274-4388220 REVERSE LENGTH=667	2e-120	86.51			GO:0005515	protein binding	GO:0005634 GO:0005737 GO:0005829	cytoplasm; cytosol; nucleus	PF04146	YT521-B-like domain	PTHR12357	YTH (YT521-B HOMOLOGY) DOMAIN-CONTAINING	KOG1901	Uncharacterized_high-glucose-regulated_protein
Glyma.02G072200	RG	1					Root_JO_TD, Root_JO_TA	2	412	UniRef100_I1JD54 Glutamate dehydrogenase n=1 Tax=Glycine max RepID=I1JD54_SOYBN	0	100	UniRef100_I1JD54 Glutamate dehydrogenase n=1 Tax=Glycine max RepID=I1JD54_SOYBN	0	100	AT5G18170.1|Symbols:GDH1|glutamate dehydrogenase 1|chr5:6006172-6008248 FORWARD LENGTH=411	0	100	GO:0006520 GO:0006807 GO:0009646 GO:0009651 GO:0046686 GO:0055114	cellular amino acid metabolic process; nitrogen compound metabolic process; oxidation-reduction process; response to absence of light; response to cadmium ion; response to salt stress	GO:0000166 GO:0004353 GO:0005507 GO:0005524 GO:0008270 GO:0016491 GO:0016639 GO:0050897	ATP binding; cobalt ion binding; copper ion binding; glutamate dehydrogenase [NAD(P)+] activity; nucleotide binding; oxidoreductase activity; oxidoreductase activity, acting on the CH-NH2 group of donors, NAD or NADP as acceptor; zinc ion binding	GO:0005739	mitochondrion	PF02812 PF00208	Glu/Leu/Phe/Val dehydrogenase, dimerisation domain; Glutamate/Leucine/Phenylalanine/Valine dehydrogenase	PTHR11606	GLUTAMATE DEHYDROGENASE	KOG2250	Glutamate/leucine/phenylalanine/valine_dehydrogenases
Glyma.02G075600	RG	1					Leaf_JO_TA	1	837	UniRef100_K7K6Z0 Serine/threonine-protein kinase n=1 Tax=Glycine max RepID=K7K6Z0_SOYBN	0	100	UniRef100_K7K6Z0 Serine/threonine-protein kinase n=1 Tax=Glycine max RepID=K7K6Z0_SOYBN	0	100	AT1G34300.1|Symbols:|lectin protein kinase family protein|chr1:12503450-12505939 FORWARD LENGTH=829	0	95.3	GO:0006468 GO:0006487 GO:0048544	protein N-linked glycosylation; protein phosphorylation; recognition of pollen	GO:0004672 GO:0004674 GO:0005524 GO:0016301 GO:0016772 GO:0030246	ATP binding; carbohydrate binding; kinase activity; protein kinase activity; protein serine/threonine kinase activity; transferase activity, transferring phosphorus-containing groups	GO:0005886	plasma membrane	PF00954 PF00069 PF01453	S-locus glycoprotein family; Protein kinase domain; D-mannose binding lectin	PTHR24420	LEUCINE-RICH REPEAT RECEPTOR-LIKE PROTEIN KINASE	KOG1187	Serine/threonine_protein_kinase
Glyma.02G076500	RG	1					Root_ML_30M	1	362	UniRef100_I1JD96 Uncharacterized protein n=1 Tax=Glycine max RepID=I1JD96_SOYBN	0	100	UniRef100_B9H7Z4 Oxidoreductase family protein n=1 Tax=Populus trichocarpa RepID=B9H7Z4_POPTR	0	100.28	AT4G09670.1|Symbols:|Oxidoreductase family protein|chr4:6107382-6109049 REVERSE LENGTH=362	0	99.17	GO:0008152 GO:0055114	metabolic process; oxidation-reduction process	GO:0000166 GO:0016491	nucleotide binding; oxidoreductase activity	GO:0005829	cytosol	PF02894 PF01408	Oxidoreductase family, C-terminal alpha/beta domain; Oxidoreductase family, NAD-binding Rossmann fold	PTHR22604	OXIDOREDUCTASES	KOG2741	Dimeric_dihydrodiol_dehydrogenase
Glyma.02G077200	RG	1					Leaf_JO_TA	1	729	UniRef100_K7K701 Uncharacterized protein n=1 Tax=Glycine max RepID=K7K701_SOYBN	0	100	UniRef100_G7KQ72 Programmed cell death protein n=1 Tax=Medicago truncatula RepID=G7KQ72_MEDTR	0	102.39	AT1G22730.1|Symbols:|MA3 domain-containing protein|chr1:8046511-8048769 FORWARD LENGTH=693	0	102.74	GO:0008150	biological process	GO:0003674	molecular function	GO:0005634	nucleus	PF02847	MA3 domain	PTHR12626	PROGRAMMED CELL DEATH 4	KOG0403	Neoplastic_transformation_suppressor_Pdcd4/MA-3,_contains_MA3_domain
Glyma.02G080200	RG	1				AP2-EREBP	Root_JO_TD, Root_JO_TA	2	496	UniRef100_K7K715 Uncharacterized protein n=1 Tax=Glycine max RepID=K7K715_SOYBN	0	100	UniRef100_B3IX37 Transcription factor AP2-EREBP n=1 Tax=Lotus japonicus RepID=B3IX37_LOTJA	1e-70	104.27	AT2G33710.1|Symbols:|Integrase-type DNA-binding superfamily protein|chr2:14259271-14260652 REVERSE LENGTH=218	1e-31	31.19	GO:0002679 GO:0006355 GO:0009723 GO:0010200 GO:0035556	intracellular signal transduction; regulation of transcription, DNA-dependent; respiratory burst involved in defense response; response to chitin; response to ethylene stimulus	GO:0003677 GO:0003700	DNA binding; sequence-specific DNA binding transcription factor activity	GO:0005634 GO:0005730	nucleolus; nucleus	PF00847	AP2 domain
Glyma.02G083700	RG	1					Root_JO_TD, Root_ML_30M	2	149
Glyma.02G084400	RG	1							359	UniRef100_K7K747 Uncharacterized protein n=1 Tax=Glycine max RepID=K7K747_SOYBN	0	100	UniRef100_G8A030 Gibberellin 20 oxidase 1-B n=1 Tax=Medicago truncatula RepID=G8A030_MEDTR	2e-173	94.35	AT1G03400.1|Symbols:|2-oxoglutarate (2OG) and Fe(II)-dependent oxygenase superfamily protein|chr1:842895-844158 REVERSE LENGTH=351	5e-106	96.87	GO:0055114	oxidation-reduction process	GO:0009815 GO:0016491 GO:0016706	1-aminocyclopropane-1-carboxylate oxidase activity; oxidoreductase activity; oxidoreductase activity, acting on paired donors, with incorporation or reduction of molecular oxygen, 2-oxoglutarate as one donor, and incorporation of one atom each of oxygen into both donors	GO:0005737	cytoplasm	PF03171	2OG-Fe(II) oxygenase superfamily	PTHR10209	OXIDOREDUCTASE, 2OG-FE(II) OXYGENASE FAMILY PROTEIN	KOG0143	Iron/ascorbate_family_oxidoreductases
Glyma.02G086100	RG	1				C2H2 (Zn)	Leaf_ML_120M, Root_JO_TD, Root_ML_30M	3	1126	UniRef100_K7K760 Uncharacterized protein n=1 Tax=Glycine max RepID=K7K760_SOYBN	0	100	UniRef100_B9HJH7 RNA-directed RNA Polymerase family protein n=1 Tax=Populus trichocarpa RepID=B9HJH7_POPTR	0	99.29	AT1G14790.1|Symbols:RDR1, ATRDRP1|RNA-dependent RNA polymerase 1|chr1:5094317-5097817 REVERSE LENGTH=1107	0	100.45	GO:0000165 GO:0006355 GO:0006612 GO:0009615 GO:0009617 GO:0009751 GO:0009862 GO:0009867 GO:0010025 GO:0010310 GO:0010363 GO:0016441 GO:0031348 GO:0035304 GO:0060148	MAPK cascade; jasmonic acid mediated signaling pathway; negative regulation of defense response; positive regulation of posttranscriptional gene silencing; posttranscriptional gene silencing; protein targeting to membrane; regulation of hydrogen peroxide metabolic process; regulation of plant-type hypersensitive response; regulation of protein dephosphorylation; regulation of transcription, DNA-d…	GO:0003676 GO:0003968	RNA-directed RNA polymerase activity; nucleic acid binding	GO:0005634	nucleus	PF05183	RNA dependent RNA polymerase	PTHR23079	RNA-DEPENDENT RNA POLYMERASE	KOG0988	RNA-directed_RNA_polymerase_QDE-1_required_for_posttranscriptional_gene_silencing_and_RNA_interference
Glyma.02G087000	RG	1					Leaf_JO_TD, Root_JO_TD, Root_JO_TA	3	1020	UniRef100_K7K767 Uncharacterized protein n=1 Tax=Glycine max RepID=K7K767_SOYBN	0	100	UniRef100_A3QVR9 Histidine kinase 2 n=1 Tax=Lotus japonicus RepID=A3QVR9_LOTJA	0	102.31	AT2G01830.1|Symbols:WOL, CRE1, WOL1, AHK4, ATCRE1|CHASE domain containing histidine kinase protein|chr2:363332-367429 REVERSE LENGTH=1057	0	95.46	GO:0000160 GO:0006468 GO:0007231 GO:0008272 GO:0009414 GO:0009736 GO:0009744 GO:0009749 GO:0009750 GO:0010029 GO:0010086 GO:0016036 GO:0031537 GO:0033500 GO:0042742 GO:0048509 GO:0048831 GO:0071329	carbohydrate homeostasis; cellular response to phosphate starvation; cellular response to sucrose stimulus; cytokinin mediated signaling pathway; defense response to bacterium; embryonic root morphogenesis; osmosensory signaling pathway; phosphorelay signal transduction system; protein phosphorylation; regulation of anthocyanin metabolic process; regulation of meristem development; regulation of …	GO:0000155 GO:0000156 GO:0004673 GO:0004721 GO:0004871 GO:0005034 GO:0005515 GO:0005524 GO:0009884 GO:0009885 GO:0016772 GO:0019899 GO:0019901 GO:0019955 GO:0043424	ATP binding; cytokine binding; cytokinin receptor activity; enzyme binding; osmosensor activity; phosphoprotein phosphatase activity; phosphorelay response regulator activity; phosphorelay sensor kinase activity; protein binding; protein histidine kinase activity; protein histidine kinase binding; protein kinase binding; signal transducer activity; transferase activity, transferring phosphorus-co…	GO:0005783 GO:0005886 GO:0016020	endoplasmic reticulum; membrane; plasma membrane	PF00512 PF03924 PF00072 PF02518	His Kinase A (phospho-acceptor) domain; CHASE domain; Response regulator receiver domain; Histidine kinase-, DNA gyrase B-, and HSP90-like ATPase	PTHR24423	TWO-COMPONENT SENSOR HISTIDINE KINASE	KOG0519	Sensory_transduction_histidine_kinase
Glyma.02G087900	RG, GmRR4	2					Root_JO_TD	1	441	UniRef100_I1JDK2 Uncharacterized protein n=1 Tax=Glycine max RepID=I1JDK2_SOYBN	0	100	UniRef100_B9GK77 Cys/Met metabolism pyridoxal-phosphate-dependent enzyme family protein n=2 Tax=Populus trichocarpa RepID=B9GK77_POPTR	0	94.49	AT1G64660.1|Symbols:ATMGL, MGL|methionine gamma-lyase|chr1:24028977-24030537 FORWARD LENGTH=441	0	96.6	GO:0006520 GO:0006730 GO:0009970 GO:0019458 GO:0042631 GO:0051289	cellular amino acid metabolic process; cellular response to sulfate starvation; cellular response to water deprivation; methionine catabolic process via 2-oxobutanoate; one-carbon metabolic process; protein homotetramerization	GO:0003824 GO:0018826	catalytic activity; methionine gamma-lyase activity	GO:0005737 GO:0005829	cytoplasm; cytosol	PF01053	Cys/Met metabolism PLP-dependent enzyme	PTHR11808	TRANS-SULFURATION ENZYME FAMILY MEMBER	KOG0053	Cystathionine_beta-lyases/cystathionine_gamma-synthases
Glyma.02G088900	RG	1					Leaf_ML_120M, Root_JO_TD, Leaf_LA_10DC	3	96	UniRef100_C6SZ93 Uncharacterized protein n=1 Tax=Glycine max RepID=C6SZ93_SOYBN	2e-59	100	UniRef100_Q43681 Probable non-specific lipid-transfer protein AKCS9 n=1 Tax=Vigna unguiculata RepID=NLTP_VIGUN	2e-31	80.81	AT3G18280.1|Symbols:|Bifunctional inhibitor/lipid-transfer protein/seed storage 2S albumin superfamily protein|chr3:6267102-6267392 FORWARD LENGTH=96	3e-31	98.96	GO:0006612 GO:0006869 GO:0009963 GO:0010363	lipid transport; positive regulation of flavonoid biosynthetic process; protein targeting to membrane; regulation of plant-type hypersensitive response	GO:0008289	lipid binding	GO:0005576	extracellular region	PF00234	Protease inhibitor/seed storage/LTP family
Glyma.02G089500	RG	1					Leaf_JO_TA, Root_JO_TD, Leaf_LA_10DC	3	141	UniRef100_C6T3H3 Uncharacterized protein n=1 Tax=Glycine max RepID=C6T3H3_SOYBN	3e-98	100				AT2G47485.1|Symbols:|unknown protein; BEST Arabidopsis thaliana protein match is: unknown protein (TAIR:AT3G62650.1); Has 35333 Blast hits to 34131 proteins in 2444 species: Archae - 798; Bacteria - 22429; Metazoa - 974; Fungi - 991; Plants - 531; Viruses - 0; Other Eukaryotes - 9610 (source: NCBI BLink).|chr2:19486004-19486429 FORWARD LENGTH=141	3e-08	50.35					GO:0005739	mitochondrion
Glyma.02G091500	RG	1					Root_JO_TD, Root_JO_TA	2	309	UniRef100_I1JDN4 Uncharacterized protein n=1 Tax=Glycine max RepID=I1JDN4_SOYBN	0	100	UniRef100_B4FP41 Plant-specific domain TIGR01615 family protein n=1 Tax=Zea mays RepID=B4FP41_MAIZE	1e-92	74.42	AT2G39650.1|Symbols:|Protein of unknown function (DUF506) _x0001_|chr2:16528094-16529274 REVERSE LENGTH=291	3e-97	98.97	GO:0002679 GO:0008150 GO:0009611 GO:0009612 GO:0009693 GO:0010200 GO:0030968 GO:0035556 GO:0052542	biological process; defense response by callose deposition; endoplasmic reticulum unfolded protein response; ethylene biosynthetic process; intracellular signal transduction; respiratory burst involved in defense response; response to chitin; response to mechanical stimulus; response to wounding	GO:0003674	molecular function	GO:0005634	nucleus	PF04720	Protein of unknown function (DUF506)
Glyma.02G092500	RG, GmRR4, GmGLU1	3					Root_ML_30M	1	170	UniRef100_C6T1Z6 CASP-like protein 12 n=1 Tax=Glycine max RepID=CSPLC_SOYBN	2e-113	100	UniRef100_C6T1Z6 CASP-like protein 12 n=1 Tax=Glycine max RepID=CSPLC_SOYBN	2e-113	100	AT2G39530.1|Symbols:|Uncharacterised protein family (UPF0497)|chr2:16498659-16499401 REVERSE LENGTH=178	3e-29	77.53	GO:0006865 GO:0006888 GO:0008150 GO:0043090	ER to Golgi vesicle-mediated transport; amino acid import; amino acid transport; biological process	GO:0003674	molecular function	GO:0009507 GO:0016020	chloroplast; membrane	PF04535	Domain of unknown function (DUF588)
Glyma.02G095400	RG	1							397	UniRef100_I1JDS7 Uncharacterized protein n=1 Tax=Glycine max RepID=I1JDS7_SOYBN	0	100	UniRef100_G7KVN9 Metal tolerance protein n=1 Tax=Medicago truncatula RepID=G7KVN9_MEDTR	0	99	AT2G39450.1|Symbols:MTP11, ATMTP11|Cation efflux family protein|chr2:16471744-16473735 REVERSE LENGTH=394	0	100.51	GO:0006812 GO:0010042 GO:0010264 GO:0030026 GO:0046688 GO:0055085	cation transport; cellular manganese ion homeostasis; myo-inositol hexakisphosphate biosynthetic process; response to copper ion; response to manganese ion; transmembrane transport	GO:0005384 GO:0008324 GO:0010486	cation transmembrane transporter activity; manganese:hydrogen antiporter activity; manganese ion transmembrane transporter activity	GO:0005634 GO:0005770 GO:0005794 GO:0016020 GO:0016021	Golgi apparatus; integral to membrane; late endosome; membrane; nucleus	PF01545	Cation efflux family	PTHR11562	CATION EFFLUX PROTEIN/ ZINC TRANSPORTER	KOG1485	Mitochondrial_Fe2+_transporter_MMT1_and_related_transporters_(cation_diffusion_facilitator_superfamily)
Glyma.02G095500	RG, GmRR4	2					Root_JO_TD, Root_ML_30M	2	703	UniRef100_I1JDS8 Uncharacterized protein n=2 Tax=Glycine max RepID=I1JDS8_SOYBN	0	100	UniRef100_G7KVN8 Sulfate transporter n=1 Tax=Medicago truncatula RepID=G7KVN8_MEDTR	0	58.65	AT5G13550.1|Symbols:SULTR4;1|sulfate transporter 4.1|chr5:4355412-4359490 REVERSE LENGTH=685	0	96.5	GO:0006810 GO:0008272 GO:0055085	sulfate transport; transmembrane transport; transport	GO:0005215 GO:0008271 GO:0015116	secondary active sulfate transmembrane transporter activity; sulfate transmembrane transporter activity; transporter activity	GO:0016020 GO:0016021	integral to membrane; membrane	PF01740 PF00916	STAS domain; Sulfate transporter family	PTHR11814	SULFATE TRANSPORTER	KOG0236	Sulfate/bicarbonate/oxalate_exchanger_SAT-1_and_related_transporters_(SLC26_family)
Glyma.02G095700	RG	1							114	UniRef100_UPI0003DED71B PREDICTED: uncharacterized protein LOC100795820 isoform X2 n=1 Tax=Glycine max RepID=UPI0003DED71B	4e-75	100	UniRef100_G7KVN5 Plant-specific domain TIGR01589 family protein n=1 Tax=Medicago truncatula RepID=G7KVN5_MEDTR	2e-47	81.37	AT3G55240.1|Symbols:|Plant protein 1589 of unknown function|chr3:20473876-20474705 REVERSE LENGTH=95	1e-47	94.74	GO:0032502	developmental process	GO:0003674	molecular function	GO:0009507	chloroplast	PF09713	Plant protein 1589 of unknown function (A thal 3526)
Glyma.02G097400	GmRR4	1					Root_JO_TD, Root_JO_TA	2	1008	UniRef100_I1JDU5 Uncharacterized protein n=1 Tax=Glycine max RepID=I1JDU5_SOYBN	0	100	UniRef100_G7KUQ1 Probably inactive leucine-rich repeat receptor-like protein kinase n=1 Tax=Medicago truncatula RepID=G7KUQ1_MEDTR	0	98.62	AT3G28040.1|Symbols:|Leucine-rich receptor-like protein kinase family protein|chr3:10435139-10438268 FORWARD LENGTH=1016	0	97.83	GO:0002237 GO:0006468 GO:0007165 GO:0007169 GO:0010103 GO:0048443	protein phosphorylation; response to molecule of bacterial origin; signal transduction; stamen development; stomatal complex morphogenesis; transmembrane receptor protein tyrosine kinase signaling pathway	GO:0004672 GO:0004674 GO:0005524 GO:0016301 GO:0016772	ATP binding; kinase activity; protein kinase activity; protein serine/threonine kinase activity; transferase activity, transferring phosphorus-containing groups	GO:0005886	plasma membrane	PF00069 PF00560 PF08263	Protein kinase domain; Leucine Rich Repeat; Leucine rich repeat N-terminal domain	PTHR24420	LEUCINE-RICH REPEAT RECEPTOR-LIKE PROTEIN KINASE	KOG1187	Serine/threonine_protein_kinase
Glyma.02G099200	RG, GmRR4	2					Root_JO_TD	1	256	UniRef100_I1JDW4 Uncharacterized protein n=1 Tax=Glycine max RepID=I1JDW4_SOYBN	0	100	UniRef100_F6KBT2 Allene oxide cyclase 2 n=1 Tax=Glycine max RepID=F6KBT2_SOYBN	0	100	AT1G13280.1|Symbols:AOC4|allene oxide cyclase 4|chr1:4547624-4548552 FORWARD LENGTH=254	5e-92	82.28	GO:0009695	jasmonic acid biosynthetic process	GO:0016853 GO:0046423	allene-oxide cyclase activity; isomerase activity	GO:0005886 GO:0009507	chloroplast; plasma membrane	PF06351	Allene oxide cyclase
Glyma.02G099500	RG	1				AP2-EREBP	Root_JO_TD	1	402	UniRef100_I1JDW7 Uncharacterized protein n=1 Tax=Glycine max RepID=I1JDW7_SOYBN	0	100	UniRef100_G7JY94 AP2 domain-containing transcription factor n=1 Tax=Medicago truncatula RepID=G7JY94_MEDTR	0	97.33	AT1G25560.1|Symbols:TEM1, EDF1|AP2/B3 transcription factor family protein|chr1:8981891-8982976 REVERSE LENGTH=361	2e-144	109.97	GO:0006355 GO:0009873 GO:0030003 GO:0048573 GO:0070838	cellular cation homeostasis; divalent metal ion transport; ethylene mediated signaling pathway; photoperiodism, flowering; regulation of transcription, DNA-dependent	GO:0003677 GO:0003700	DNA binding; sequence-specific DNA binding transcription factor activity	GO:0005634	nucleus	PF02362 PF00847	B3 DNA binding domain; AP2 domain
Glyma.02G103500	RG	1					Root_JO_TD, Root_LA_10DC	2	326	UniRef100_I1JE07 Uncharacterized protein n=2 Tax=Fabaceae RepID=I1JE07_SOYBN	0	100	UniRef100_Q0N3X1 Caffeoyl coenzyme A 3-O-methyltransferase 1 n=2 Tax=Leucaena leucocephala RepID=Q0N3X1_LEULE	1e-170	100.82	AT4G34050.1|Symbols:CCoAOMT1|S-adenosyl-L-methionine-dependent methyltransferases superfamily protein|chr4:16310844-16311973 FORWARD LENGTH=259	6e-165	94.21	GO:0006598 GO:0009611 GO:0009698 GO:0009805 GO:0009963 GO:0019344 GO:0042398 GO:0046686	cellular modified amino acid biosynthetic process; coumarin biosynthetic process; cysteine biosynthetic process; phenylpropanoid metabolic process; polyamine catabolic process; positive regulation of flavonoid biosynthetic process; response to cadmium ion; response to wounding	GO:0008171 GO:0042409	O-methyltransferase activity; caffeoyl-CoA O-methyltransferase activity	GO:0005634 GO:0005829	cytosol; nucleus	PF01596	O-methyltransferase	PTHR10509	O-METHYLTRANSFERASE-RELATED	KOG1663	O-methyltransferase
Glyma.02G104200	RG, GmRR4	2					Root_ML_30M	1	226	UniRef100_I1JE13 Uncharacterized protein n=1 Tax=Glycine max RepID=I1JE13_SOYBN	4e-161	100	UniRef100_B9GHB5 CBS domain-containing family protein n=1 Tax=Populus trichocarpa RepID=B9GHB5_POPTR	8e-90	87.29	AT4G36910.1|Symbols:LEJ2, CDCP2|Cystathionine beta-synthase (CBS) family protein|chr4:17391016-17393218 REVERSE LENGTH=236	1e-88	84.32	GO:0045454	cell redox homeostasis	GO:0003674	molecular function	GO:0009507	chloroplast	PF00571	CBS domain	PTHR11911	INOSINE-5-MONOPHOSPHATE DEHYDROGENASE RELATED
Glyma.02G104300	RG	1					Root_JO_TD, Root_JO_TA	2	476	UniRef100_I1JE14 Uncharacterized protein n=1 Tax=Glycine max RepID=I1JE14_SOYBN	0	100	UniRef100_Q8W3P8 Abscisate beta-glucosyltransferase n=1 Tax=Phaseolus angularis RepID=AOG_PHAAN	0	99.16	AT2G15490.3|Symbols:UGT73B4|UDP-glycosyltransferase 73B4|chr2:6761750-6763398 FORWARD LENGTH=481	8e-131	96.26	GO:0008152 GO:0009407 GO:0009723 GO:0010583 GO:0051707	metabolic process; response to cyclopentenone; response to ethylene stimulus; response to other organism; toxin catabolic process	GO:0008194 GO:0016757 GO:0016758 GO:0035251 GO:0080043 GO:0080044	UDP-glucosyltransferase activity; UDP-glycosyltransferase activity; quercetin 3-O-glucosyltransferase activity; quercetin 7-O-glucosyltransferase activity; transferase activity, transferring glycosyl groups; transferase activity, transferring hexosyl groups	GO:0005829	cytosol	PF00201	UDP-glucoronosyl and UDP-glucosyl transferase	PTHR11926	GLUCOSYL/GLUCURONOSYL TRANSFERASES	KOG1192	UDP-glucuronosyl_and_UDP-glucosyl_transferase
Glyma.02G104600	RG	1					Leaf_ML_6H, Root_JO_TD, Root_JO_TA, Root_LA_10DC	4	476	UniRef100_I1JE17 Uncharacterized protein n=1 Tax=Glycine max RepID=I1JE17_SOYBN	0	100	UniRef100_E9M5F4 Glycosyltransferase GT14A05 n=1 Tax=Pueraria montana var. lobata RepID=E9M5F4_PUEML	0	99.79	AT4G34131.1|Symbols:UGT73B3|UDP-glucosyl transferase 73B3|chr4:16343268-16344713 REVERSE LENGTH=481	0	97.3	GO:0008152 GO:0051707	metabolic process; response to other organism	GO:0008194 GO:0016758 GO:0035251 GO:0080043	UDP-glucosyltransferase activity; UDP-glycosyltransferase activity; quercetin 3-O-glucosyltransferase activity; transferase activity, transferring hexosyl groups			PF00201	UDP-glucoronosyl and UDP-glucosyl transferase	PTHR11926	GLUCOSYL/GLUCURONOSYL TRANSFERASES	KOG1192	UDP-glucuronosyl_and_UDP-glucosyl_transferase
Glyma.02G104900	RG	1					Root_JO_TD, Root_JO_TA, Root_ML_30M	3	482	UniRef100_K7K7J9 Uncharacterized protein n=1 Tax=Glycine max RepID=K7K7J9_SOYBN	0	100	UniRef100_B9NG81 UDP-glucoronosyl/UDP-glucosyl transferase family protein n=1 Tax=Populus trichocarpa RepID=B9NG81_POPTR	0	98.35	AT4G34131.1|Symbols:UGT73B3|UDP-glucosyl transferase 73B3|chr4:16343268-16344713 REVERSE LENGTH=481	1e-177	99.38	GO:0008152 GO:0051707	metabolic process; response to other organism	GO:0008194 GO:0016758 GO:0035251 GO:0080043	UDP-glucosyltransferase activity; UDP-glycosyltransferase activity; quercetin 3-O-glucosyltransferase activity; transferase activity, transferring hexosyl groups			PF00201	UDP-glucoronosyl and UDP-glucosyl transferase	PTHR11926	GLUCOSYL/GLUCURONOSYL TRANSFERASES	KOG1192	UDP-glucuronosyl_and_UDP-glucosyl_transferase
Glyma.02G108500	RG	1				MYB/HD-like	Root_ML_30M	1	352	UniRef100_I1JE55 Uncharacterized protein n=1 Tax=Glycine max RepID=I1JE55_SOYBN	0	100	UniRef100_G7KGL2 Myb family transcription factor APL n=2 Tax=Medicago truncatula RepID=G7KGL2_MEDTR	7e-150	98.02	AT1G69580.1|Symbols:|Homeodomain-like superfamily protein|chr1:26172127-26173612 FORWARD LENGTH=336	8e-77	88.39	GO:0006355 GO:0009736	cytokinin mediated signaling pathway; regulation of transcription, DNA-dependent	GO:0003700	sequence-specific DNA binding transcription factor activity	GO:0005634	nucleus	PF00249	Myb-like DNA-binding domain
Glyma.02G108700	RG	1							151	UniRef100_I1JE57 Uncharacterized protein n=1 Tax=Glycine max RepID=I1JE57_SOYBN	2e-102	100	UniRef100_G7JG95 Calmodulin n=1 Tax=Medicago truncatula RepID=G7JG95_MEDTR	2e-34	56.78	AT3G29000.1|Symbols:|Calcium-binding EF-hand family protein|chr3:11005791-11006375 FORWARD LENGTH=194	1e-21	56.19	GO:0008150	biological process	GO:0005509	calcium ion binding	GO:0005886	plasma membrane	PF00036	EF hand	PTHR10891	EF-HAND CALCIUM-BINDING DOMAIN CONTAINING PROTEIN	KOG0027	Calmodulin_and_related_proteins_(EF-Hand_superfamily)
Glyma.02G111800	RG	1				DHHC (Zn)	Root_JO_TD	1	626	UniRef100_I1JE91 S-acyltransferase n=1 Tax=Glycine max RepID=I1JE91_SOYBN	0	100	UniRef100_I1JE91 S-acyltransferase n=1 Tax=Glycine max RepID=I1JE91_SOYBN	0	100	AT1G69420.1|Symbols:|DHHC-type zinc finger family protein|chr1:26093690-26096736 FORWARD LENGTH=596	0	99.66	GO:0007020 GO:0008150 GO:0009664 GO:0009832 GO:0010075	biological process; microtubule nucleation; plant-type cell wall biogenesis; plant-type cell wall organization; regulation of meristem growth	GO:0008270	zinc ion binding			PF01529	DHHC palmitoyltransferase	PTHR13433	No Available Panther Description
Glyma.02G112100	RG, GmRR4	2				WRKY			456	UniRef100_I1JE94 Uncharacterized protein n=1 Tax=Glycine max RepID=I1JE94_SOYBN	0	100	UniRef100_G7JWM9 WRKY transcription factor n=2 Tax=rosids RepID=G7JWM9_MEDTR	0	103.46	AT1G13960.1|Symbols:WRKY4|WRKY DNA-binding protein 4|chr1:4776622-4779043 FORWARD LENGTH=514	9e-148	85.41	GO:0006355	regulation of transcription, DNA-dependent	GO:0003677 GO:0003700 GO:0043565	DNA binding; sequence-specific DNA binding; sequence-specific DNA binding transcription factor activity	GO:0005634	nucleus	PF03106	WRKY DNA -binding domain
Glyma.02G115900	RG	1					Leaf_LA_10DC	1	260	UniRef100_E9KNA5 SGF14f n=1 Tax=Glycine max RepID=E9KNA5_SOYBN	0	100	UniRef100_E9KNA5 SGF14f n=1 Tax=Glycine max RepID=E9KNA5_SOYBN	0	100	AT1G26480.1|Symbols:GRF12, GF14 IOTA|general regulatory factor 12|chr1:9156573-9157845 REVERSE LENGTH=268	5e-161	93.28			GO:0019904 GO:0045309	protein domain specific binding; protein phosphorylated amino acid binding	GO:0005737	cytoplasm	PF00244	14-3-3 protein	PTHR18860	14-3-3 PROTEIN	KOG0841	Multifunctional_chaperone_(14-3-3_family)
Glyma.02G116500	RG	1							698	UniRef100_I1JEF0 Uncharacterized protein n=1 Tax=Glycine max RepID=I1JEF0_SOYBN	0	100	UniRef100_G7JZ32 Pentatricopeptide repeat-containing protein n=1 Tax=Medicago truncatula RepID=G7JZ32_MEDTR	0	98.99	AT5G50280.1|Symbols:EMB1006|Pentatricopeptide repeat (PPR) superfamily protein|chr5:20459238-20461504 FORWARD LENGTH=723	0	83.4	GO:0009793	embryo development ending in seed dormancy			GO:0009507	chloroplast	PF01535	PPR repeat	PTHR24015	FAMILY NOT NAMED
Glyma.02G118500	RG	1					Root_JO_TD, Root_JO_TA	2	412	UniRef100_I1JEF6 Uncharacterized protein n=1 Tax=Glycine max RepID=I1JEF6_SOYBN	0	100	UniRef100_V5KZR9 Ninja-family protein AFP1-like protein n=1 Tax=Solanum nigrum RepID=V5KZR9_SOLNI	4e-87	71.14	AT1G13740.1|Symbols:AFP2|ABI five binding protein 2|chr1:4713969-4715158 FORWARD LENGTH=348	8e-76	109.48	GO:0009414 GO:0009737 GO:0009738 GO:0045893	abscisic acid mediated signaling pathway; positive regulation of transcription, DNA-dependent; response to abscisic acid stimulus; response to water deprivation	GO:0005515	protein binding	GO:0005634	nucleus	PF07897	Protein of unknown function (DUF1675)
Glyma.02G119400	RG	1							58
Glyma.02G119500	RG	1					Leaf_JO_TA	1	116	UniRef100_K7K7V1 Uncharacterized protein n=1 Tax=Glycine max RepID=K7K7V1_SOYBN	2e-80	100	UniRef100_B9S3F1 Ubiquinone biosynthesis protein COQ4 homolog, mitochondrial n=1 Tax=Ricinus communis RepID=B9S3F1_RICCO	8e-65	49.57	AT2G03690.1|Symbols:|coenzyme Q biosynthesis Coq4 family protein / ubiquinone biosynthesis Coq4 family protein|chr2:1122122-1123011 REVERSE LENGTH=226	2e-60	49.56	GO:0006744	ubiquinone biosynthetic process	GO:0003674	molecular function	GO:0005739	mitochondrion	PF05019	Coenzyme Q (ubiquinone) biosynthesis protein Coq4	PTHR12922	UBIQUINONE BIOSYNTHESIS PROTEIN
Glyma.02G120200	GmRR4	1							262	UniRef100_I1JEH1 Uncharacterized protein n=1 Tax=Glycine max RepID=I1JEH1_SOYBN	0	100	UniRef100_B9HXI3 Glucosamine/galactosamine-6-phosphate isomerase family protein n=1 Tax=Populus trichocarpa RepID=B9HXI3_POPTR	1e-154	95.11	AT1G13700.1|Symbols:PGL1|6-phosphogluconolactonase 1|chr1:4694475-4695600 REVERSE LENGTH=268	9e-126	94.4	GO:0005975 GO:0006098	carbohydrate metabolic process; pentose-phosphate shunt	GO:0003824 GO:0017057	6-phosphogluconolactonase activity; catalytic activity	GO:0009507	chloroplast	PF01182	Glucosamine-6-phosphate isomerases/6-phosphogluconolactonase	PTHR11054	6-PHOSPHOGLUCONOLACTONASE	KOG3147	6-phosphogluconolactonase_-_like_protein
Glyma.02G124700	RG, GmRR4	2							359	UniRef100_I1JEL8 Uncharacterized protein n=1 Tax=Glycine max RepID=I1JEL8_SOYBN	0	100	UniRef100_G7K0G3 Protein SRG1 n=1 Tax=Medicago truncatula RepID=G7K0G3_MEDTR	0	99.15	AT1G17020.1|Symbols:SRG1, ATSRG1|senescence-related gene 1|chr1:5820258-5821741 FORWARD LENGTH=358	1e-138	96.09	GO:0009737 GO:0009793 GO:0009813 GO:0009830 GO:0009845 GO:0010162 GO:0010260 GO:0055114	cell wall modification involved in abscission; embryo development ending in seed dormancy; flavonoid biosynthetic process; organ senescence; oxidation-reduction process; response to abscisic acid stimulus; seed dormancy process; seed germination	GO:0016491 GO:0016682 GO:0016706	oxidoreductase activity; oxidoreductase activity, acting on diphenols and related substances as donors, oxygen as acceptor; oxidoreductase activity, acting on paired donors, with incorporation or reduction of molecular oxygen, 2-oxoglutarate as one donor, and incorporation of one atom each of oxygen into both donors	GO:0005737	cytoplasm	PF03171	2OG-Fe(II) oxygenase superfamily	PTHR10209	OXIDOREDUCTASE, 2OG-FE(II) OXYGENASE FAMILY PROTEIN	KOG0143	Iron/ascorbate_family_oxidoreductases
Glyma.02G125100	RG	1					Root_JO_TD	1	365	UniRef100_I1JEM3 Uncharacterized protein n=1 Tax=Glycine max RepID=I1JEM3_SOYBN	0	100	UniRef100_G7K0G4 SRG1-like protein n=2 Tax=Medicago truncatula RepID=G7K0G4_MEDTR	0	99.15	AT1G17020.1|Symbols:SRG1, ATSRG1|senescence-related gene 1|chr1:5820258-5821741 FORWARD LENGTH=358	7e-144	96.93	GO:0009737 GO:0009793 GO:0009813 GO:0009830 GO:0009845 GO:0010162 GO:0010260 GO:0055114	cell wall modification involved in abscission; embryo development ending in seed dormancy; flavonoid biosynthetic process; organ senescence; oxidation-reduction process; response to abscisic acid stimulus; seed dormancy process; seed germination	GO:0016491 GO:0016682 GO:0016706	oxidoreductase activity; oxidoreductase activity, acting on diphenols and related substances as donors, oxygen as acceptor; oxidoreductase activity, acting on paired donors, with incorporation or reduction of molecular oxygen, 2-oxoglutarate as one donor, and incorporation of one atom each of oxygen into both donors	GO:0005737	cytoplasm	PF03171	2OG-Fe(II) oxygenase superfamily	PTHR10209	OXIDOREDUCTASE, 2OG-FE(II) OXYGENASE FAMILY PROTEIN	KOG0143	Iron/ascorbate_family_oxidoreductases
Glyma.02G125200	RG	1				bHLH			552	UniRef100_I1JEM4 Uncharacterized protein n=1 Tax=Glycine max RepID=I1JEM4_SOYBN	0	100	UniRef100_B9HWS9 Basic helix-loop-helix family protein n=1 Tax=Populus trichocarpa RepID=B9HWS9_POPTR	0	98.04	AT1G68920.3|Symbols:|basic helix-loop-helix (bHLH) DNA-binding superfamily protein|chr1:25915620-25917675 FORWARD LENGTH=485	5e-113	108.66	GO:0006355	regulation of transcription, DNA-dependent	GO:0003700	sequence-specific DNA binding transcription factor activity	GO:0005634	nucleus	PF00010	Helix-loop-helix DNA-binding domain	PTHR12565	STEROL REGULATORY ELEMENT-BINDING PROTEIN
Glyma.02G128000	RG	1							356	UniRef100_Q8S3F8 S-adenosylmethionine decarboxylase proenzyme n=2 Tax=Glycine max RepID=Q8S3F8_SOYBN	0	100	UniRef100_Q8S3F8 S-adenosylmethionine decarboxylase proenzyme n=2 Tax=Glycine max RepID=Q8S3F8_SOYBN	0	100	AT3G25570.2|Symbols:|Adenosylmethionine decarboxylase family protein|chr3:9287413-9288462 REVERSE LENGTH=349	3e-172	98.28	GO:0006597 GO:0008295	spermidine biosynthetic process; spermine biosynthetic process	GO:0004014	adenosylmethionine decarboxylase activity	GO:0005575	cellular component	PF01536	Adenosylmethionine decarboxylase	PTHR11570	S-ADENOSYLMETHIONINE DECARBOXYLASE	KOG0788	S-adenosylmethionine_decarboxylase
Glyma.02G128900	RG	1					Root_ML_60M, Root_ML_30M	2	800	UniRef100_I1JEQ2 Uncharacterized protein n=1 Tax=Glycine max RepID=I1JEQ2_SOYBN	0	78.93	UniRef100_F4IE40 Importin-beta N-terminal domain-containing protein n=1 Tax=Arabidopsis thaliana RepID=F4IE40_ARATH	0	77.69	AT1G26170.1|Symbols:|ARM repeat superfamily protein|chr1:9047539-9054438 REVERSE LENGTH=1022	0	77.69	GO:0000059 GO:0000226 GO:0000911 GO:0006886	cytokinesis by cell plate formation; intracellular protein transport; microtubule cytoskeleton organization; protein import into nucleus, docking	GO:0008565	protein transporter activity	GO:0005634 GO:0005643 GO:0005737	cytoplasm; nuclear pore; nucleus	PF03810	Importin-beta N-terminal domain	PTHR10997	IMPORTIN-7, 8, 11	KOG2274	Predicted_importin_9
Glyma.02G129500	RG	1					Root_JO_TD, Root_ML_30M	2	1199	UniRef100_I1JEQ6 Uncharacterized protein n=1 Tax=Glycine max RepID=I1JEQ6_SOYBN	0	100	UniRef100_Q9LI83 Phospholipid-transporting ATPase 10 n=1 Tax=Arabidopsis thaliana RepID=ALA10_ARATH	0	97.25	AT1G68710.1|Symbols:|ATPase E1-E2 type family protein / haloacid dehalogenase-like hydrolase family protein|chr1:25793498-25797975 REVERSE LENGTH=1200	0	98.17	GO:0006812 GO:0008152 GO:0015914	cation transport; metabolic process; phospholipid transport	GO:0000166 GO:0000287 GO:0003824 GO:0004012 GO:0005524 GO:0015662 GO:0016820 GO:0046872	ATP binding; ATPase activity, coupled to transmembrane movement of ions, phosphorylative mechanism; catalytic activity; hydrolase activity, acting on acid anhydrides, catalyzing transmembrane movement of substances; magnesium ion binding; metal ion binding; nucleotide binding; phospholipid-translocating ATPase activity	GO:0016020 GO:0016021	integral to membrane; membrane	PF00122 PF00702	E1-E2 ATPase; haloacid dehalogenase-like hydrolase	PTHR24092	FAMILY NOT NAMED	KOG0206	P-type_ATPase
Glyma.02G132100	RG	1					Leaf_ML_1H, Leaf_JO_TD, Root_JO_TD, Root_JO_TA, Root_LA_2DC, Root_LA_10DC	6	606	UniRef100_I1JET9 Nitrite and sulphite reductase n=1 Tax=Glycine max RepID=I1JET9_SOYBN	0	100	UniRef100_I1JET9 Nitrite and sulphite reductase n=1 Tax=Glycine max RepID=I1JET9_SOYBN	0	100	AT2G15620.1|Symbols:NIR1, NIR, ATHNIR|nitrite reductase 1|chr2:6810552-6812666 FORWARD LENGTH=586	0	101.19	GO:0010167 GO:0015706 GO:0019344 GO:0055114	cysteine biosynthetic process; nitrate transport; oxidation-reduction process; response to nitrate	GO:0016491 GO:0020037 GO:0047889 GO:0050421 GO:0051536	ferredoxin-nitrate reductase activity; heme binding; iron-sulfur cluster binding; nitrite reductase (NO-forming) activity; oxidoreductase activity	GO:0005739 GO:0009507 GO:0009570 GO:0016020 GO:0048046	apoplast; chloroplast; chloroplast stroma; membrane; mitochondrion	PF01077 PF03460	Nitrite and sulphite reductase 4Fe-4S domain; Nitrite/Sulfite reductase ferredoxin-like half domain	PTHR11493	FAMILY NOT NAMED	KOG0560	Sulfite_reductase_(ferredoxin)
Glyma.02G134000	RG, GmGLU1	2							334	UniRef100_I1JEV8 Uncharacterized protein n=1 Tax=Glycine max RepID=I1JEV8_SOYBN	0	100	UniRef100_G7JMF3 Hormone-sensitive lipase n=1 Tax=Medicago truncatula RepID=G7JMF3_MEDTR	4e-171	103.74	AT1G47480.1|Symbols:|alpha/beta-Hydrolases superfamily protein|chr1:17417623-17419296 FORWARD LENGTH=314	8e-101	105.73	GO:0008152 GO:0048765	metabolic process; root hair cell differentiation	GO:0016787	hydrolase activity	GO:0005634	nucleus	PF07859	alpha/beta hydrolase fold	PTHR23024	MEMBER OF 'GDXG' FAMILY OF LIPOLYTIC ENZYMES	KOG1515	Arylacetamide_deacetylase
Glyma.02G134400	RG	1							432	UniRef100_I1JEW3 Uncharacterized protein n=1 Tax=Glycine max RepID=I1JEW3_SOYBN	0	100	UniRef100_G7JMG2 RNA Binding Protein n=1 Tax=Medicago truncatula RepID=G7JMG2_MEDTR	0	86.12	AT3G19130.1|Symbols:ATRBP47B, RBP47B|RNA-binding protein 47B|chr3:6611398-6613823 REVERSE LENGTH=435	1e-167	82.53	GO:0042991	transcription factor import into nucleus	GO:0000166 GO:0003676 GO:0003723 GO:0008143	RNA binding; nucleic acid binding; nucleotide binding; poly(A) RNA binding	GO:0005634 GO:0005829	cytosol; nucleus	PF00076	RNA recognition motif. (a.k.a. RRM, RBD, or RNP domain)	PTHR24012	FAMILY NOT NAMED	KOG0148	Apoptosis-promoting_RNA-binding_protein_TIA-1/TIAR_(RRM_superfamily)
Glyma.02G134600	RG	1					Root_LA_10DC	1	599	UniRef100_I1JEW5 Uncharacterized protein n=1 Tax=Glycine max RepID=I1JEW5_SOYBN	0	100	UniRef100_G7JMG6 Calcium/calmodulin-dependent protein kinase CaMK3 n=1 Tax=Medicago truncatula RepID=G7JMG6_MEDTR	0	101.01	AT3G50530.1|Symbols:CRK|CDPK-related kinase|chr3:18753833-18756487 FORWARD LENGTH=601	0	98.84	GO:0006468 GO:0006499 GO:0010228 GO:0016926 GO:0050665	N-terminal protein myristoylation; hydrogen peroxide biosynthetic process; protein desumoylation; protein phosphorylation; vegetative to reproductive phase transition of meristem	GO:0004672 GO:0004674 GO:0004713 GO:0004723 GO:0005509 GO:0005524 GO:0016301 GO:0016772	ATP binding; calcium-dependent protein serine/threonine phosphatase activity; calcium ion binding; kinase activity; protein kinase activity; protein serine/threonine kinase activity; protein tyrosine kinase activity; transferase activity, transferring phosphorus-containing groups	GO:0005886	plasma membrane	PF00069	Protein kinase domain	PTHR24349	SERINE/THREONINE-PROTEIN KINASE	KOG0032	Ca2+/calmodulin-dependent_protein_kinase,_EF-Hand_protein_superfamily
Glyma.02G136000	RG, GmRR4	2					Leaf_JO_TD	1	353	UniRef100_C6TAL1 Putative uncharacterized protein n=1 Tax=Glycine max RepID=C6TAL1_SOYBN	0	100	UniRef100_A3QRM3 Senescence-associated nodulin 1A n=1 Tax=Glycine max RepID=A3QRM3_SOYBN	0	100	AT3G19010.1|Symbols:|2-oxoglutarate (2OG) and Fe(II)-dependent oxygenase superfamily protein|chr3:6556306-6557862 REVERSE LENGTH=349	1e-133	100.57	GO:0006612 GO:0009813 GO:0009963 GO:0010363 GO:0030003 GO:0055114 GO:0070838	cellular cation homeostasis; divalent metal ion transport; flavonoid biosynthetic process; oxidation-reduction process; positive regulation of flavonoid biosynthetic process; protein targeting to membrane; regulation of plant-type hypersensitive response	GO:0005506 GO:0016491 GO:0016706 GO:0045431	flavonol synthase activity; iron ion binding; oxidoreductase activity; oxidoreductase activity, acting on paired donors, with incorporation or reduction of molecular oxygen, 2-oxoglutarate as one donor, and incorporation of one atom each of oxygen into both donors	GO:0005737	cytoplasm	PF03171	2OG-Fe(II) oxygenase superfamily	PTHR10209	OXIDOREDUCTASE, 2OG-FE(II) OXYGENASE FAMILY PROTEIN	KOG0143	Iron/ascorbate_family_oxidoreductases
Glyma.02G136300	RG, GmRR4	2					Leaf_JO_TD, Root_ML_30M	2	353	UniRef100_I1JEY3 Uncharacterized protein n=1 Tax=Glycine max RepID=I1JEY3_SOYBN	0	100	UniRef100_A3QRM3 Senescence-associated nodulin 1A n=1 Tax=Glycine max RepID=A3QRM3_SOYBN	0	100	AT3G19010.1|Symbols:|2-oxoglutarate (2OG) and Fe(II)-dependent oxygenase superfamily protein|chr3:6556306-6557862 REVERSE LENGTH=349	1e-133	100.57	GO:0006612 GO:0009813 GO:0009963 GO:0010363 GO:0030003 GO:0055114 GO:0070838	cellular cation homeostasis; divalent metal ion transport; flavonoid biosynthetic process; oxidation-reduction process; positive regulation of flavonoid biosynthetic process; protein targeting to membrane; regulation of plant-type hypersensitive response	GO:0005506 GO:0016491 GO:0016706 GO:0045431	flavonol synthase activity; iron ion binding; oxidoreductase activity; oxidoreductase activity, acting on paired donors, with incorporation or reduction of molecular oxygen, 2-oxoglutarate as one donor, and incorporation of one atom each of oxygen into both donors	GO:0005737	cytoplasm	PF03171	2OG-Fe(II) oxygenase superfamily	PTHR10209	OXIDOREDUCTASE, 2OG-FE(II) OXYGENASE FAMILY PROTEIN	KOG0143	Iron/ascorbate_family_oxidoreductases
Glyma.02G137400	RG	1				bHLH	Leaf_ML_120M, Root_ML_30M	2	168	UniRef100_C6T509 Uncharacterized protein n=1 Tax=Glycine max RepID=C6T509_SOYBN	4e-119	100	UniRef100_G7JNL3 Transcription factor bHLH n=2 Tax=Medicago truncatula RepID=G7JNL3_MEDTR	4e-99	100.61	AT1G05710.5|Symbols:|basic helix-loop-helix (bHLH) DNA-binding superfamily protein|chr1:1716198-1717023 FORWARD LENGTH=149	9e-60	98.66	GO:0009723	response to ethylene stimulus	GO:0003700	sequence-specific DNA binding transcription factor activity	GO:0005634	nucleus
Glyma.02G143100	RG	1					Root_LA_10DC	1	360	UniRef100_I1JF56 Uncharacterized protein n=1 Tax=Glycine max RepID=I1JF56_SOYBN	0	100				AT3G22970.1|Symbols:|Protein of unknown function (DUF506) _x0001_|chr3:8152592-8153881 FORWARD LENGTH=370	1e-112	77.57	GO:0008150	biological process	GO:0003674	molecular function	GO:0005634 GO:0009507	chloroplast; nucleus	PF04720	Protein of unknown function (DUF506)
Glyma.02G144900	RG	1							421	UniRef100_I1JF77 Uncharacterized protein n=2 Tax=Glycine max RepID=I1JF77_SOYBN	0	100	UniRef100_Q8VYD7 2-oxoglutarate (2OG) and Fe(II)-dependent oxygenase superfamily protein n=2 Tax=Arabidopsis thaliana RepID=Q8VYD7_ARATH	3e-131	97.52	AT3G63290.1|Symbols:|2-oxoglutarate (2OG) and Fe(II)-dependent oxygenase superfamily protein|chr3:23381713-23383059 FORWARD LENGTH=403	4e-134	97.52	GO:0009555 GO:0055114	oxidation-reduction process; pollen development	GO:0016491 GO:0016706	oxidoreductase activity; oxidoreductase activity, acting on paired donors, with incorporation or reduction of molecular oxygen, 2-oxoglutarate as one donor, and incorporation of one atom each of oxygen into both donors	GO:0009506	plasmodesma			PTHR10209	OXIDOREDUCTASE, 2OG-FE(II) OXYGENASE FAMILY PROTEIN
Glyma.02G146100	RG	1					Root_JO_TA	1	264	UniRef100_I1JF91 Uncharacterized protein n=1 Tax=Glycine max RepID=I1JF91_SOYBN	0	100	UniRef100_G7IDN1 Senescence-associated protein SAG102 n=1 Tax=Medicago truncatula RepID=G7IDN1_MEDTR	3e-82	108.44	AT3G22550.1|Symbols:|Protein of unknown function (DUF581)|chr3:7991827-7992805 REVERSE LENGTH=267	9e-43	93.63			GO:0003674	molecular function	GO:0005634	nucleus	PF04570	Protein of unknown function (DUF581)
Glyma.02G146700	RG	1					Root_JO_TD, Root_ML_30M	2	302	UniRef100_I1JF98 Uncharacterized protein n=1 Tax=Glycine max RepID=I1JF98_SOYBN	0	100				AT5G28150.1|Symbols:|Plant protein of unknown function (DUF868)|chr5:10135826-10136695 FORWARD LENGTH=289	6e-122	104.15	GO:0008150	biological process			GO:0005634	nucleus	PF05910	Plant protein of unknown function (DUF868)
Glyma.02G146900	RG	1							1215	UniRef100_I1JFA0 Uncharacterized protein n=1 Tax=Glycine max RepID=I1JFA0_SOYBN	0	100	UniRef100_G7IEC0 Protein TIME FOR COFFEE n=1 Tax=Medicago truncatula RepID=G7IEC0_MEDTR	0	92.73	AT3G63180.1|Symbols:ATTKL, TKL|TIC-like|chr3:23336318-23340161 REVERSE LENGTH=978	1e-62	124.13					GO:0005634	nucleus
Glyma.02G148200	RG	1					Root_JO_TD, Root_ML_30M	2	436	UniRef100_UPI00018C6C6E PREDICTED: basic 7S globulin n=1 Tax=Glycine max RepID=UPI00018C6C6E	0	100	UniRef100_G7IEE7 Xyloglucan-specific endoglucanase inhibitor protein n=1 Tax=Medicago truncatula RepID=G7IEE7_MEDTR	0	100	AT1G03220.1|Symbols:|Eukaryotic aspartyl protease family protein|chr1:787143-788444 FORWARD LENGTH=433	0	97.92	GO:0006508 GO:0009651	proteolysis; response to salt stress	GO:0004190	aspartic-type endopeptidase activity	GO:0005576 GO:0005618 GO:0005794 GO:0005886 GO:0009505 GO:0009506 GO:0016020	Golgi apparatus; cell wall; extracellular region; membrane; plant-type cell wall; plasma membrane; plasmodesma			PTHR13683	ASPARTYL PROTEASES	KOG1339	Aspartyl_protease
Glyma.02G148400	RG, GmRR4, GmGLU1	3					Root_JO_TD	1	303	UniRef100_I1JFB7 Uncharacterized protein n=1 Tax=Glycine max RepID=I1JFB7_SOYBN	0	100	UniRef100_B9HYD6 Phenazine biosynthesis PhzC/PhzF family protein n=1 Tax=Populus trichocarpa RepID=B9HYD6_POPTR	1e-139	101.69	AT4G02860.1|Symbols:|Phenazine biosynthesis PhzC/PhzF protein|chr4:1268952-1270508 REVERSE LENGTH=313	5e-113	95.21	GO:0009058	biosynthetic process	GO:0003824	catalytic activity	GO:0005634 GO:0005829	cytosol; nucleus	PF02567	Phenazine biosynthesis-like protein	PTHR13774	PHENAZINE BIOSYNTHESIS PROTEIN	KOG3033	Predicted_PhzC/PhzF-type_epimerase
Glyma.02G150100	RG	1					Leaf_JO_TA, Root_ML_30M	2	192	UniRef100_K7K8F7 Uncharacterized protein n=1 Tax=Glycine max RepID=K7K8F7_SOYBN	2e-139	100	UniRef100_B6VB01 Auxin binding protein 1 n=1 Tax=Arachis hypogaea RepID=B6VB01_ARAHY	7e-110	94.3	AT4G02980.1|Symbols:ABP1, ABP|endoplasmic reticulum auxin binding protein 1|chr4:1319902-1321449 REVERSE LENGTH=198	1e-98	93.94	GO:0000910 GO:0009826 GO:0032877 GO:0045793 GO:0051781	cytokinesis; positive regulation of DNA endoreduplication; positive regulation of cell division; positive regulation of cell size; unidimensional cell growth	GO:0004872 GO:0010011	auxin binding; receptor activity	GO:0005788 GO:0009507	chloroplast; endoplasmic reticulum lumen	PF02041	Auxin binding protein
Glyma.02G150200	RG	1							2483	UniRef100_K7K8F8 Uncharacterized protein n=2 Tax=Glycine max RepID=K7K8F8_SOYBN	0	100	UniRef100_G7KZQ3 Protein FAM38B n=2 Tax=Medicago truncatula RepID=G7KZQ3_MEDTR	0	83.85	AT2G48060.1|Symbols:|unknown protein; FUNCTIONS IN: molecular_function unknown; INVOLVED IN: biological_process unknown; LOCATED IN: endomembrane system; EXPRESSED IN: shoot, sperm cell; CONTAINS InterPro DOMAIN/s: Protein of unknown function DUF3595 (InterPro:IPR021999); Has 533 Blast hits to 341 proteins in 95 species: Archae - 2; Bacteria - 15; Metazoa - 318; Fungi - 0; Plants - 93; Viruses - …	0	100.81	GO:0008150	biological process	GO:0003674	molecular function	GO:0009507	chloroplast	PF12166	Protein of unknown function (DUF3595)	PTHR13167	UNCHARACTERIZED	KOG1893	Uncharacterized_conserved_protein
Glyma.02G150700	RG	1							424	UniRef100_I1JFE1 Uncharacterized protein n=1 Tax=Glycine max RepID=I1JFE1_SOYBN	0	100	UniRef100_C1L343 Rop-interacting receptor-like cytoplasmic kinase 2 n=1 Tax=Medicago truncatula RepID=C1L343_MEDTR	0	102.42	AT5G35960.1|Symbols:|Protein kinase family protein|chr5:14108524-14110536 REVERSE LENGTH=429	0	97.2	GO:0006468	protein phosphorylation	GO:0004672 GO:0004674 GO:0005524 GO:0016301 GO:0016772	ATP binding; kinase activity; protein kinase activity; protein serine/threonine kinase activity; transferase activity, transferring phosphorus-containing groups	GO:0005576	extracellular region	PF00069	Protein kinase domain	PTHR24420	LEUCINE-RICH REPEAT RECEPTOR-LIKE PROTEIN KINASE	KOG1187	Serine/threonine_protein_kinase
Glyma.02G157800	RG	1					Leaf_JO_TA, Leaf_LA_10DC	2	454	UniRef100_I1JFK5 Uncharacterized protein n=1 Tax=Glycine max RepID=I1JFK5_SOYBN	0	100	UniRef100_Q9FHK9 Probable mediator of RNA polymerase II transcription subunit 26b n=1 Tax=Arabidopsis thaliana RepID=MD26B_ARATH	4e-119	102.75	AT5G05140.1|Symbols:|Transcription elongation factor (TFIIS) family protein|chr5:1520353-1522297 FORWARD LENGTH=436	5e-122	102.75	GO:0006351 GO:0006355 GO:0009611 GO:0009620 GO:0009695 GO:0009753 GO:0010200	jasmonic acid biosynthetic process; regulation of transcription, DNA-dependent; response to chitin; response to fungus; response to jasmonic acid stimulus; response to wounding; transcription, DNA-dependent	GO:0003677	DNA binding	GO:0005634 GO:0016021	integral to membrane; nucleus	PF08711	TFIIS helical bundle-like domain	PTHR15141	TRANSCRIPTION ELONGATION FACTOR B POLYPEPTIDE 3
Glyma.02G157900	RG, GmGLU1	2					Root_JO_TD, Root_JO_TA, Root_ML_30M	3	122	UniRef100_C6T3S8 Uncharacterized protein n=1 Tax=Glycine max RepID=C6T3S8_SOYBN	2e-55	100				AT4G39235.1|Symbols:|unknown protein; BEST Arabidopsis thaliana protein match is: unknown protein (TAIR:AT3G05570.1); Has 30201 Blast hits to 17322 proteins in 780 species: Archae - 12; Bacteria - 1396; Metazoa - 17338; Fungi - 3422; Plants - 5037; Viruses - 0; Other Eukaryotes - 2996 (source: NCBI BLink).|chr4:18268514-18269034 FORWARD LENGTH=86	3e-32	98.84	GO:0008150	biological process	GO:0003674	molecular function	GO:0005634	nucleus
Glyma.02G167600	RG	1					Root_JO_TD	1	361	UniRef100_I1JFX1 Uncharacterized protein n=1 Tax=Glycine max RepID=I1JFX1_SOYBN	0	100	UniRef100_G7LEE7 Ubiquitin carboxyl-terminal hydrolase family protein n=1 Tax=Medicago truncatula RepID=G7LEE7_MEDTR	8e-48	95.34	AT5G06600.3|Symbols:UBP12|ubiquitin-specific protease 12|chr5:2020682-2027834 REVERSE LENGTH=985	3e-26	12.59	GO:0006007 GO:0006511	glucose catabolic process; ubiquitin-dependent protein catabolic process	GO:0004221 GO:0004843	ubiquitin-specific protease activity; ubiquitin thiolesterase activity	GO:0005634 GO:0005829	cytosol; nucleus	PF00917	MATH domain
Glyma.02G171300	GmRR4	1				Homeodomain/HOMEOBOX	Leaf_ML_120M, Root_JO_TD, Leaf_LA_10DC	3	330	UniRef100_UPI000189DA3A PREDICTED: homeobox-leucine zipper protein HAT14 n=1 Tax=Glycine max RepID=UPI000189DA3A	0	100	UniRef100_G7KVF5 Homeobox-leucine zipper protein HOX27 n=1 Tax=Medicago truncatula RepID=G7KVF5_MEDTR	3e-115	95.61	AT5G06710.1|Symbols:HAT14|homeobox from Arabidopsis thaliana|chr5:2068305-2070284 REVERSE LENGTH=336	4e-87	92.86	GO:0006355	regulation of transcription, DNA-dependent	GO:0003677 GO:0003700 GO:0043565	DNA binding; sequence-specific DNA binding; sequence-specific DNA binding transcription factor activity	GO:0005634	nucleus	PF02183 PF00046	Homeobox associated leucine zipper; Homeobox domain	PTHR24326	FAMILY NOT NAMED	KOG0483	Transcription_factor_HEX,_contains_HOX_and_HALZ_domains
Glyma.02G177300	RG	1							89	UniRef100_K7K965 Uncharacterized protein n=1 Tax=Glycine max RepID=K7K965_SOYBN	2e-54	100	UniRef100_U5ZHW8 Hypothetical chloroplast RF19 n=1 Tax=Glycine soja RepID=U5ZHW8_GLYSO	6e-33	3.85	ATCG01130.1|Symbols:YCF1.2|Ycf1 protein|chrC:123884-129244 REVERSE LENGTH=1786	2e-08	4.14	GO:0045037	protein import into chloroplast stroma	GO:0005515 GO:0008565	protein binding; protein transporter activity	GO:0009507 GO:0009536 GO:0009706 GO:0009941 GO:0016020	chloroplast; chloroplast envelope; chloroplast inner membrane; membrane; plastid	PF05758	Ycf1
Glyma.02G178300	RG	1							583	UniRef100_K7K978 Uncharacterized protein n=1 Tax=Glycine max RepID=K7K978_SOYBN	0	100	UniRef100_B9ICR0 Ankyrin repeat family protein n=1 Tax=Populus trichocarpa RepID=B9ICR0_POPTR	2e-144	73.08	AT3G54070.1|Symbols:|Ankyrin repeat family protein|chr3:20021330-20023603 REVERSE LENGTH=574	2e-109	93.38	GO:0008150	biological process			GO:0005575	cellular component
Glyma.02G181200	RG	1					Leaf_JO_TA	1	1289	UniRef100_I1L9X1 DNA-directed RNA polymerase n=1 Tax=Glycine max RepID=I1L9X1_SOYBN	0	67.72	UniRef100_I1L9X1 DNA-directed RNA polymerase n=1 Tax=Glycine max RepID=I1L9X1_SOYBN	0	67.72	AT3G57660.1|Symbols:NRPA1|nuclear RNA polymerase A1|chr3:21353746-21362814 FORWARD LENGTH=1670	0	66.95	GO:0006351 GO:0006354 GO:0006406 GO:0006606	DNA-dependent transcription, elongation; mRNA export from nucleus; protein import into nucleus; transcription, DNA-dependent	GO:0003677 GO:0003899 GO:0008270	DNA-directed RNA polymerase activity; DNA binding; zinc ion binding	GO:0005634 GO:0009506	nucleus; plasmodesma	PF05000 PF04983 PF04997 PF04998 PF00623	RNA polymerase Rpb1, domain 4; RNA polymerase Rpb1, domain 3; RNA polymerase Rpb1, domain 1; RNA polymerase Rpb1, domain 5; RNA polymerase Rpb1, domain 2	PTHR19376	DNA-DIRECTED RNA POLYMERASE	KOG0262	RNA_polymerase_I,_large_subunit
Glyma.02G181500	RG, GmGLU1	2							796	UniRef100_I1JG73 Uncharacterized protein n=1 Tax=Glycine max RepID=I1JG73_SOYBN	0	100	UniRef100_B9HA65 Exostosin family protein n=1 Tax=Populus trichocarpa RepID=B9HA65_POPTR	0	99.37	AT3G57630.1|Symbols:|exostosin family protein|chr3:21339543-21343080 REVERSE LENGTH=793	0	99.37			GO:0003824	catalytic activity	GO:0016020	membrane	PF03016 PF07974	Exostosin family; EGF-like domain	PTHR11062	EXOSTOSIN (HEPARAN SULFATE GLYCOSYLTRANSFERASE)-RELATED	KOG1021	Acetylglucosaminyltransferase_EXT1/exostosin_1
Glyma.02G182600	RG	1					Root_ML_30M	1	300	UniRef100_K7K9B1 Uncharacterized protein n=1 Tax=Glycine max RepID=K7K9B1_SOYBN	0	100	UniRef100_E6NUF3 JMS10C05.6 protein n=1 Tax=Jatropha curcas RepID=E6NUF3_JATCU	2e-96	109.12	AT2G41870.1|Symbols:|Remorin family protein|chr2:17471119-17472519 REVERSE LENGTH=274	2e-76	99.64	GO:0008150	biological process	GO:0003677	DNA binding	GO:0005737	cytoplasm	PF03763	Remorin, C-terminal region
Glyma.02G183300	GmGLU1	1							375	UniRef100_K7K9B6 Uncharacterized protein (Fragment) n=1 Tax=Glycine max RepID=K7K9B6_SOYBN	0	100	UniRef100_B2ZHZ5 Stress-induced receptor-like kinase n=1 Tax=Glycine max RepID=B2ZHZ5_SOYBN	0	49.44	AT1G56145.1|Symbols:|Leucine-rich repeat transmembrane protein kinase|chr1:21008225-21013934 REVERSE LENGTH=1012	3e-58	31.62	GO:0000041 GO:0006468	protein phosphorylation; transition metal ion transport	GO:0004672 GO:0004674 GO:0004713 GO:0005524 GO:0016772	ATP binding; protein kinase activity; protein serine/threonine kinase activity; protein tyrosine kinase activity; transferase activity, transferring phosphorus-containing groups	GO:0005886 GO:0009506	plasma membrane; plasmodesma	PF07714 PF00069	Protein tyrosine kinase; Protein kinase domain	PTHR24420	LEUCINE-RICH REPEAT RECEPTOR-LIKE PROTEIN KINASE	KOG1187	Serine/threonine_protein_kinase
Glyma.02G183500	RG, GmRR4, GmGLU1	3							263	UniRef100_K7K9B8 Uncharacterized protein n=1 Tax=Glycine max RepID=K7K9B8_SOYBN	0	100	UniRef100_G7KJL1 Kinase-like protein n=1 Tax=Medicago truncatula RepID=G7KJL1_MEDTR	8e-110	36.94	AT1G66980.1|Symbols:SNC4|suppressor of npr1-1 constitutive 4|chr1:24997491-25001961 REVERSE LENGTH=1118	2e-64	18.34	GO:0000023 GO:0006071 GO:0006468 GO:0006629 GO:0006952 GO:0016556 GO:0019252	defense response; glycerol metabolic process; lipid metabolic process; mRNA modification; maltose metabolic process; protein phosphorylation; starch biosynthetic process	GO:0004672 GO:0004674 GO:0004713 GO:0005524 GO:0008081 GO:0008889 GO:0016301 GO:0016772	ATP binding; glycerophosphodiester phosphodiesterase activity; kinase activity; phosphoric diester hydrolase activity; protein kinase activity; protein serine/threonine kinase activity; protein tyrosine kinase activity; transferase activity, transferring phosphorus-containing groups	GO:0005886	plasma membrane	PF00069	Protein kinase domain	PTHR24420	LEUCINE-RICH REPEAT RECEPTOR-LIKE PROTEIN KINASE
Glyma.02G184000	RG	1							124	UniRef100_R9ZQ42 ATP synthase epsilon chain, chloroplastic n=7 Tax=Glycine RepID=R9ZQ42_9FABA	5e-64	82.09	UniRef100_R9ZQ42 ATP synthase epsilon chain, chloroplastic n=7 Tax=Glycine RepID=R9ZQ42_9FABA	5e-64	82.09	ATCG00470.1|Symbols:ATPE|ATP synthase epsilon chain|chrC:52265-52663 REVERSE LENGTH=132	1e-61	82.58	GO:0006091 GO:0006354 GO:0015979 GO:0015986 GO:0019684 GO:0042776 GO:0045333	ATP synthesis coupled proton transport; DNA-dependent transcription, elongation; cellular respiration; generation of precursor metabolites and energy; mitochondrial ATP synthesis coupled proton transport; photosynthesis; photosynthesis, light reaction	GO:0046933 GO:0046961	proton-transporting ATP synthase activity, rotational mechanism; proton-transporting ATPase activity, rotational mechanism	GO:0009507 GO:0009534 GO:0009535 GO:0009579 GO:0009941 GO:0045259 GO:0045261	chloroplast; chloroplast envelope; chloroplast thylakoid; chloroplast thylakoid membrane; proton-transporting ATP synthase complex; proton-transporting ATP synthase complex, catalytic core F(1); thylakoid	PF00401 PF02823	ATP synthase, Delta/Epsilon chain, long alpha-helix domain; ATP synthase, Delta/Epsilon chain, beta-sandwich domain	PTHR13822	ATP SYNTHASE DELTA/EPSILON CHAIN
Glyma.02G187200	RG	1					Root_JO_TD, Root_JO_TA, Root_ML_30M	3	226	UniRef100_Q9FQD9 Glutathione S-transferase GST 19 n=2 Tax=Glycine RepID=Q9FQD9_SOYBN	4e-162	100	UniRef100_Q9FQD9 Glutathione S-transferase GST 19 n=2 Tax=Glycine RepID=Q9FQD9_SOYBN	4e-162	100	AT2G29420.1|Symbols:ATGSTU7, GST25, GSTU7|glutathione S-transferase tau 7|chr2:12618111-12618871 REVERSE LENGTH=227	1e-69	91.63	GO:0009407 GO:0009751 GO:0010583	response to cyclopentenone; response to salicylic acid stimulus; toxin catabolic process	GO:0004364	glutathione transferase activity	GO:0005737 GO:0005829	cytoplasm; cytosol	PF02798 PF00043	Glutathione S-transferase, N-terminal domain; Glutathione S-transferase, C-terminal domain	PTHR11260	GLUTATHIONE S-TRANSFERASE, GST, SUPERFAMILY, GST DOMAIN CONTAINING	KOG0406	Glutathione_S-transferase
Glyma.02G190700	RG	1					Root_JO_TD, Root_JO_TA	2	424	UniRef100_C6TK31 Uncharacterized protein n=1 Tax=Glycine max RepID=C6TK31_SOYBN	0	100	UniRef100_G1FCL5 UDP-GlcNac-dolichyl-phosphate N-acetylglucosaminephosphotransferase n=1 Tax=Solanum tuberosum RepID=G1FCL5_SOLTU	0	99.53	AT2G41490.1|Symbols:GPT|UDP-glcnac-adolichol phosphate glcnac-1-p-transferase|chr2:17301762-17304030 FORWARD LENGTH=431	0	98.14			GO:0003975 GO:0008963	UDP-N-acetylglucosamine-dolichyl-phosphate N-acetylglucosaminephosphotransferase activity; phospho-N-acetylmuramoyl-pentapeptide-transferase activity	GO:0005886 GO:0016021	integral to membrane; plasma membrane	PF00953	Glycosyl transferase family 4	PTHR10571	UDP-N-ACETYLGLUCOSAMINE--DOLICHYL-PHOSPHATE N-ACETYLGLUCOSAMINEPHOSPHOTRANSFERASE	KOG2788	Glycosyltransferase
Glyma.02G190900	RG	1					Root_JO_TD, Root_JO_TA, Root_ML_30M	3	170	UniRef100_I1JGD9 Uncharacterized protein n=1 Tax=Glycine max RepID=I1JGD9_SOYBN	7e-124	100	UniRef100_G8Z260 Hop-interacting protein THI031 n=1 Tax=Solanum lycopersicum RepID=G8Z260_SOLLC	3e-48	86.91	AT5G40690.1|Symbols:|CONTAINS InterPro DOMAIN/s: EF-Hand 1, calcium-binding site (InterPro:IPR018247); BEST Arabidopsis thaliana protein match is: unknown protein (TAIR:AT2G41730.1); Has 1807 Blast hits to 1807 proteins in 277 species: Archae - 0; Bacteria - 0; Metazoa - 736; Fungi - 347; Plants - 385; Viruses - 0; Other Eukaryotes - 339 (source: NCBI BLink).|chr5:16290770-16291402 FORWARD LENGTH…	2e-40	79.05	GO:0008150	biological process			GO:0005634 GO:0005737	cytoplasm; nucleus
Glyma.02G193200	RG	1					Root_JO_TD, Root_ML_30M	2	663	UniRef100_I1JGF5 Uncharacterized protein n=1 Tax=Glycine max RepID=I1JGF5_SOYBN	0	100	UniRef100_M4QH74 Shikimate kinase-like protein n=1 Tax=Triticum aestivum RepID=M4QH74_WHEAT	2e-111	58.07	AT5G06440.3|Symbols:|BEST Arabidopsis thaliana protein match is: Polyketide cyclase/dehydrase and lipid transport superfamily protein (TAIR:AT3G11720.3); Has 157 Blast hits to 155 proteins in 41 species: Archae - 0; Bacteria - 6; Metazoa - 5; Fungi - 6; Plants - 99; Viruses - 0; Other Eukaryotes - 41 (source: NCBI BLink).|chr5:1964641-1966807 REVERSE LENGTH=479	4e-114	65.14	GO:0008150	biological process	GO:0003674	molecular function	GO:0005634 GO:0005739	mitochondrion; nucleus
Glyma.02G193700	RG	1					Root_LA_10DC	1	770	UniRef100_I1JGF7 Uncharacterized protein n=1 Tax=Glycine max RepID=I1JGF7_SOYBN	0	100	UniRef100_Q9SF22 F26K24.5 protein n=2 Tax=Arabidopsis thaliana RepID=Q9SF22_ARATH	0	104.99	AT3G11760.1|Symbols:|unknown protein; FUNCTIONS IN: molecular_function unknown; INVOLVED IN: biological_process unknown; LOCATED IN: cellular_component unknown; EXPRESSED IN: 23 plant structures; EXPRESSED DURING: 14 growth stages; BEST Arabidopsis thaliana protein match is: unknown protein (TAIR:AT5G04860.1); Has 84 Blast hits to 73 proteins in 13 species: Archae - 0; Bacteria - 0; Metazoa - 0; …	0	104.99	GO:0008150	biological process	GO:0003674	molecular function	GO:0005634	nucleus
Glyma.02G195300	RG	1					Root_JO_TD, Root_ML_30M	2	306	UniRef100_I1JGG8 Uncharacterized protein n=1 Tax=Glycine max RepID=I1JGG8_SOYBN	0	100	UniRef100_B7FI20 Syntaxin-121 n=2 Tax=Medicago truncatula RepID=B7FI20_MEDTR	4e-172	92.81	AT3G11820.1|Symbols:SYP121, AT-SYR1, ATSYP121, SYR1, ATSYR1, PEN1|syntaxin of plants 121|chr3:3729540-3730868 REVERSE LENGTH=346	4e-136	75.43	GO:0000165 GO:0002679 GO:0006355 GO:0006612 GO:0006820 GO:0006862 GO:0006886 GO:0006888 GO:0006944 GO:0006952 GO:0007154 GO:0007165 GO:0009409 GO:0009414 GO:0009595 GO:0009611 GO:0009617 GO:0009620 GO:0009625 GO:0009697 GO:0009723 GO:0009733 GO:0009737 GO:0009738 GO:0009753 GO:0009862 GO:0009863 GO:0009867 GO:0009963 GO:0010119 GO:0010148 GO:0010200 GO:0010310 GO:0010363 GO:0015696 GO:0015802 GO:…	ER to Golgi vesicle-mediated transport; MAPK cascade; abscisic acid mediated signaling pathway; amino acid import; ammonium transport; anion transport; basic amino acid transport; cell communication; cellular membrane fusion; defense response; defense response to bacterium; defense response to fungus; detection of biotic stimulus; endoplasmic reticulum unfolded protein response; hyperosmotic sali…	GO:0005484 GO:0005515 GO:0043495	SNAP receptor activity; protein anchor; protein binding	GO:0005802 GO:0005886 GO:0009504 GO:0009506 GO:0031201	SNARE complex; cell plate; plasma membrane; plasmodesma; trans-Golgi network	PF00804 PF05739	Syntaxin; SNARE domain	PTHR19957	SYNTAXIN	KOG0810	SNARE_protein_Syntaxin_1_and_related_proteins
Glyma.02G203400	RG	1				BTB/POZ			447	UniRef100_I1JGP0 Uncharacterized protein n=1 Tax=Glycine max RepID=I1JGP0_SOYBN	0	100	UniRef100_G7JGR0 BTB/POZ domain-containing protein KCTD6 n=2 Tax=Medicago truncatula RepID=G7JGR0_MEDTR	0	100.9	AT2G24240.1|Symbols:|BTB/POZ domain with WD40/YVTN repeat-like protein|chr2:10310838-10312163 FORWARD LENGTH=441	0	101.13	GO:0006813	potassium ion transport	GO:0005249	voltage-gated potassium channel activity	GO:0005634 GO:0008076 GO:0016020	membrane; nucleus; voltage-gated potassium channel complex	PF02214	BTB/POZ domain	PTHR14499	POTASSIUM CHANNEL TETRAMERIZATION DOMAIN-CONTAINING	KOG2714	SETA_binding_protein_SB1_and_related_proteins,_contain_BTB/POZ_domain
Glyma.02G203500	RG	1					Leaf_JO_TA, Root_JO_TD	2	509	UniRef100_K7K9R0 Ubiquitin carboxyl-terminal hydrolase n=1 Tax=Glycine max RepID=K7K9R0_SOYBN	0	57.39	UniRef100_K7K9R0 Ubiquitin carboxyl-terminal hydrolase n=1 Tax=Glycine max RepID=K7K9R0_SOYBN	0	57.39	AT5G57990.1|Symbols:UBP23|ubiquitin-specific protease 23|chr5:23470218-23473997 REVERSE LENGTH=859	0	48.43	GO:0006511 GO:0009165	nucleotide biosynthetic process; ubiquitin-dependent protein catabolic process	GO:0004221 GO:0004843	ubiquitin-specific protease activity; ubiquitin thiolesterase activity	GO:0005634	nucleus	PF00443	Ubiquitin carboxyl-terminal hydrolase	PTHR24006	FAMILY NOT NAMED	KOG1865	Ubiquitin_carboxyl-terminal_hydrolase
Glyma.02G208400	RG	1							533	UniRef100_I1JGU8 Uncharacterized protein n=1 Tax=Glycine max RepID=I1JGU8_SOYBN	0	100	UniRef100_T2DMJ6 Phospho-2-dehydro-3-deoxyheptonate aldolase 1 chloroplastic-like protein n=1 Tax=Phaseolus vulgaris RepID=T2DMJ6_PHAVU	0	99.81	AT1G22410.1|Symbols:|Class-II DAHP synthetase family protein|chr1:7912120-7914742 FORWARD LENGTH=527	0	87.86	GO:0009073 GO:0009611 GO:0009627 GO:0009805 GO:0034976	aromatic amino acid family biosynthetic process; coumarin biosynthetic process; response to endoplasmic reticulum stress; response to wounding; systemic acquired resistance	GO:0003849	3-deoxy-7-phosphoheptulonate synthase activity	GO:0009507 GO:0009536 GO:0016020	chloroplast; membrane; plastid	PF01474	Class-II DAHP synthetase family	PTHR21337	PHOSPHO-2-DEHYDRO-3-DEOXYHEPTONATE ALDOLASE 1, 2
Glyma.02G210300	RG	1					Root_JO_TD, Root_JO_TA	2	215	UniRef100_I1JGW3 Uncharacterized protein n=1 Tax=Glycine max RepID=I1JGW3_SOYBN	1e-155	100	UniRef100_Q9ARH3 Plastid-targeted protein 3 n=1 Tax=Craterostigma plantagineum RepID=Q9ARH3_CRAPL	3e-13	56	AT2G14095.1|Symbols:|unknown protein; FUNCTIONS IN: molecular_function unknown; INVOLVED IN: biological_process unknown; LOCATED IN: mitochondrion; EXPRESSED IN: 7 plant structures; EXPRESSED DURING: 4 anthesis, C globular stage, petal differentiation and expansion stage; Has 106 Blast hits to 103 proteins in 21 species: Archae - 0; Bacteria - 5; Metazoa - 0; Fungi - 4; Plants - 87; Viruses - 0; …	3e-08	55.56	GO:0008150	biological process	GO:0003674	molecular function
Glyma.02G212700	GmRR4	1							1235	UniRef100_K7K9W4 Uncharacterized protein n=1 Tax=Glycine max RepID=K7K9W4_SOYBN	0	100				AT4G24610.1|Symbols:|unknown protein; FUNCTIONS IN: molecular_function unknown; INVOLVED IN: biological_process unknown; LOCATED IN: plasma membrane; EXPRESSED IN: 20 plant structures; EXPRESSED DURING: 12 growth stages; BEST Arabidopsis thaliana protein match is: unknown protein (TAIR:AT5G65440.1); Has 820 Blast hits to 264 proteins in 74 species: Archae - 0; Bacteria - 15; Metazoa - 77; Fungi -…	0	103.22	GO:0008150	biological process	GO:0003674	molecular function	GO:0005634 GO:0005886	nucleus; plasma membrane
Glyma.02G215700	RG	1					Leaf_ML_6H	1	306	UniRef100_I1JH15 Uncharacterized protein n=1 Tax=Glycine max RepID=I1JH15_SOYBN	0	100	UniRef100_P29136 Metalloendoproteinase 1 n=1 Tax=Glycine max RepID=MEP1_SOYBN	0	100	AT1G70170.1|Symbols:MMP|matrix metalloproteinase|chr1:26424005-26425141 FORWARD LENGTH=378	3e-82	78.57	GO:0006508 GO:0008152	metabolic process; proteolysis	GO:0004222 GO:0008237 GO:0008270	metalloendopeptidase activity; metallopeptidase activity; zinc ion binding	GO:0005576 GO:0031012 GO:0031225	anchored to membrane; extracellular matrix; extracellular region	PF00413 PF01471	Matrixin; Putative peptidoglycan binding domain	PTHR10201	MATRIX METALLOPROTEINASE
Glyma.02G217400	RG	1					Root_JO_TD, Root_JO_TA, Root_ML_30M	3	663	UniRef100_I1JH29 Uncharacterized protein n=1 Tax=Glycine max RepID=I1JH29_SOYBN	0	100	UniRef100_B9IE81 Glycine-rich family protein n=1 Tax=Populus trichocarpa RepID=B9IE81_POPTR	0	77.97	AT4G37900.1|Symbols:|Protein of unknown function (duplicated DUF1399)|chr4:17821737-17824445 REVERSE LENGTH=787	0	83.61	GO:0006865 GO:0008150	amino acid transport; biological process			GO:0005737	cytoplasm	PF07173	Protein of unknown function (DUF1399)
Glyma.02G218100	RG	1				AUX-IAA-ARF	Root_JO_TD, Leaf_LA_10DC	2	367	UniRef100_I1JH42 Auxin-induced protein n=1 Tax=Glycine max RepID=I1JH42_SOYBN	0	100	UniRef100_I1JH42 Auxin-induced protein n=1 Tax=Glycine max RepID=I1JH42_SOYBN	0	100	AT5G65670.2|Symbols:IAA9|indole-3-acetic acid inducible 9|chr5:26254463-26256134 FORWARD LENGTH=336	3e-122	105.95	GO:0006355 GO:0009616 GO:0009733 GO:0009734 GO:0010050 GO:0010583	auxin mediated signaling pathway; regulation of transcription, DNA-dependent; response to auxin stimulus; response to cyclopentenone; vegetative phase change; virus induced gene silencing	GO:0003700 GO:0046983	protein dimerization activity; sequence-specific DNA binding transcription factor activity	GO:0005634	nucleus	PF02309	AUX/IAA family
Glyma.02G226000	RG	1					Root_JO_TD	1	483	UniRef100_K7KA62 Uncharacterized protein n=2 Tax=Glycine max RepID=K7KA62_SOYBN	0	100	UniRef100_Q5IFH7 Anthocyanidin 3-O-glucosyltransferase n=1 Tax=Medicago truncatula RepID=Q5IFH7_MEDTR	0	100	AT2G29730.1|Symbols:UGT71D1|UDP-glucosyl transferase 71D1|chr2:12703652-12705055 FORWARD LENGTH=467	1e-146	98.29	GO:0008152	metabolic process	GO:0008194 GO:0016757 GO:0016758 GO:0080043	UDP-glycosyltransferase activity; quercetin 3-O-glucosyltransferase activity; transferase activity, transferring glycosyl groups; transferase activity, transferring hexosyl groups	GO:0005575	cellular component	PF00201	UDP-glucoronosyl and UDP-glucosyl transferase	PTHR11926	GLUCOSYL/GLUCURONOSYL TRANSFERASES	KOG1192	UDP-glucuronosyl_and_UDP-glucosyl_transferase
Glyma.02G227000	RG	1				C3H-type1(Zn)	Root_ML_30M	1	696	UniRef100_I1JHD2 Uncharacterized protein n=1 Tax=Glycine max RepID=I1JHD2_SOYBN	0	100	UniRef100_G7JZH7 Zinc finger CCCH domain-containing protein n=1 Tax=Medicago truncatula RepID=G7JZH7_MEDTR	0	91.08	AT5G58620.1|Symbols:|zinc finger (CCCH-type) family protein|chr5:23693959-23695782 FORWARD LENGTH=607	0	110.38	GO:0006355 GO:0006888 GO:0043090	ER to Golgi vesicle-mediated transport; amino acid import; regulation of transcription, DNA-dependent	GO:0003676 GO:0003700 GO:0008270	nucleic acid binding; sequence-specific DNA binding transcription factor activity; zinc ion binding	GO:0005634	nucleus	PF00023 PF00642	Ankyrin repeat; Zinc finger C-x8-C-x5-C-x3-H type (and similar)	PTHR14493	UNCHARACTERIZED	KOG1595	CCCH-type_Zn-finger_protein
Glyma.02G227700	RG	1					Root_JO_TD, Root_JO_TA	2	486	UniRef100_I1JHD9 Uncharacterized protein n=1 Tax=Glycine max RepID=I1JHD9_SOYBN	0	100	UniRef100_A9PHN0 Pyridine nucleotide-disulfide oxidoreductase family protein n=1 Tax=Populus trichocarpa RepID=A9PHN0_POPTR	0	95.08	AT1G07180.1|Symbols:ATNDI1, NDA1|alternative NAD(P)H dehydrogenase 1|chr1:2204414-2206773 FORWARD LENGTH=510	0	95.1	GO:0010264 GO:0071482	cellular response to light stimulus; myo-inositol hexakisphosphate biosynthetic process	GO:0003954 GO:0016491 GO:0050660	NADH dehydrogenase activity; flavin adenine dinucleotide binding; oxidoreductase activity	GO:0005739 GO:0005777 GO:0031304	intrinsic to mitochondrial inner membrane; mitochondrion; peroxisome	PF07992 PF00070	Pyridine nucleotide-disulphide oxidoreductase; Pyridine nucleotide-disulphide oxidoreductase	PTHR22915	NADH DEHYDROGENASE-RELATED	KOG2495	NADH-dehydrogenase_(ubiquinone)
Glyma.02G228000	RG, GmGLU1	2					Root_JO_TD, Root_ML_30M	2	302	UniRef100_K7KA71 Uncharacterized protein (Fragment) n=1 Tax=Glycine max RepID=K7KA71_SOYBN	0	100	UniRef100_E4MYC2 mRNA, clone: RTFL01-48-D04 n=2 Tax=Eutrema RepID=E4MYC2_THEHA	3e-121	75.38	AT5G58600.1|Symbols:PMR5, TBL44|Plant protein of unknown function (DUF828)|chr5:23683944-23685679 REVERSE LENGTH=402	1e-123	74.63	GO:0006333 GO:0009620	chromatin assembly or disassembly; response to fungus	GO:0003674	molecular function	GO:0005783	endoplasmic reticulum	PF03005	PF03005	PTHR13533	FAMILY NOT NAMED
Glyma.02G228100	RG, GmGLU1	2					Leaf_ML_6H, Leaf_ML_120M, Root_JO_TD, Root_JO_TA, Root_ML_30M, Leaf_LA_10DC	6	583	UniRef100_I1JHE4 Asparagine synthetase n=2 Tax=Glycine max RepID=I1JHE4_SOYBN	0	100	UniRef100_I1JHE4 Asparagine synthetase n=2 Tax=Glycine max RepID=I1JHE4_SOYBN	0	100	AT3G47340.1|Symbols:ASN1, DIN6, AT-ASN1|glutamine-dependent asparagine synthase 1|chr3:17438136-17441043 REVERSE LENGTH=584	0	99.49	GO:0006529 GO:0009063 GO:0009416 GO:0009646 GO:0009744 GO:0009749 GO:0009750 GO:0043617	asparagine biosynthetic process; cellular amino acid catabolic process; cellular response to sucrose starvation; response to absence of light; response to fructose stimulus; response to glucose stimulus; response to light stimulus; response to sucrose stimulus	GO:0004066	asparagine synthase (glutamine-hydrolyzing) activity	GO:0005737	cytoplasm	PF00733	Asparagine synthase	PTHR11772	ASPARAGINE SYNTHETASE	KOG0571	Asparagine_synthase_(glutamine-hydrolyzing)
Glyma.02G231900	RG	1							648	UniRef100_K7KA98 Uncharacterized protein n=1 Tax=Glycine max RepID=K7KA98_SOYBN	0	61.55	UniRef100_G7K5R1 Exocyst complex component n=1 Tax=Medicago truncatula RepID=G7K5R1_MEDTR	3e-149	86.13	AT5G58430.1|Symbols:ATEXO70B1, EXO70B1|exocyst subunit exo70 family protein B1|chr5:23621460-23623334 REVERSE LENGTH=624	8e-77	64.58	GO:0006887 GO:0006904 GO:0009738 GO:0035556	abscisic acid mediated signaling pathway; exocytosis; intracellular signal transduction; vesicle docking involved in exocytosis			GO:0000145 GO:0005623 GO:0005737 GO:0005829 GO:0005886 GO:0070062	cell; cytoplasm; cytosol; exocyst; extracellular vesicular exosome; plasma membrane	PF03081	Exo70 exocyst complex subunit	PTHR12542	EXOCYST COMPLEX PROTEIN EXO70	KOG2344	Exocyst_component_protein_and_related_proteins
Glyma.02G232100	RG	1							641	UniRef100_I1JHI2 Uncharacterized protein n=1 Tax=Glycine max RepID=I1JHI2_SOYBN	0	100	UniRef100_G7JZR5 Exocyst complex component n=1 Tax=Medicago truncatula RepID=G7JZR5_MEDTR	0	99.38	AT5G58430.1|Symbols:ATEXO70B1, EXO70B1|exocyst subunit exo70 family protein B1|chr5:23621460-23623334 REVERSE LENGTH=624	0	101.44	GO:0006887 GO:0006904 GO:0009738 GO:0035556	abscisic acid mediated signaling pathway; exocytosis; intracellular signal transduction; vesicle docking involved in exocytosis			GO:0000145 GO:0005623 GO:0005737 GO:0005829 GO:0005886 GO:0070062	cell; cytoplasm; cytosol; exocyst; extracellular vesicular exosome; plasma membrane	PF03081	Exo70 exocyst complex subunit	PTHR12542	EXOCYST COMPLEX PROTEIN EXO70	KOG2344	Exocyst_component_protein_and_related_proteins
Glyma.02G232500	RG	1							172	UniRef100_I1JHI6 Uncharacterized protein n=1 Tax=Glycine max RepID=I1JHI6_SOYBN	5e-120	100				AT1G06980.1|Symbols:|unknown protein; FUNCTIONS IN: molecular_function unknown; INVOLVED IN: biological_process unknown; LOCATED IN: endomembrane system; EXPRESSED IN: sepal, male gametophyte, carpel; EXPRESSED DURING: 4 anthesis; BEST Arabidopsis thaliana protein match is: unknown protein (TAIR:AT2G30230.1); Has 159 Blast hits to 159 proteins in 13 species: Archae - 0; Bacteria - 0; Metazoa - 0;…	3e-55	101.18	GO:0008150	biological process	GO:0003674	molecular function
Glyma.02G234200	RG, GmRR4	2					Leaf_ML_6H, Root_JO_TD, Root_JO_TA, Leaf_LA_10DC	4	325	UniRef100_UPI0001B63FDD PREDICTED: peroxidase 4 n=1 Tax=Glycine max RepID=UPI0001B63FDD	0	100	UniRef100_Q9XFL4 Peroxidase 3 n=1 Tax=Phaseolus vulgaris RepID=Q9XFL4_PHAVU	0	100	AT5G58400.1|Symbols:|Peroxidase superfamily protein|chr5:23605357-23606967 REVERSE LENGTH=325	7e-136	99.69	GO:0006979 GO:0055114	oxidation-reduction process; response to oxidative stress	GO:0004601 GO:0020037	heme binding; peroxidase activity	GO:0005576	extracellular region	PF00141	Peroxidase
Glyma.02G235200	RG	1							143	UniRef100_I1JHL0 Uncharacterized protein n=1 Tax=Glycine max RepID=I1JHL0_SOYBN	2e-98	100	UniRef100_G7K0R6 EPIDERMAL PATTERNING FACTOR-like protein n=1 Tax=Medicago truncatula RepID=G7K0R6_MEDTR	4e-41	97.27	AT2G30370.2|Symbols:CHAL, EPFL6|allergen-related|chr2:12940577-12942167 REVERSE LENGTH=156	7e-33	36.54	GO:2000122	negative regulation of stomatal complex development	GO:0003674	molecular function	GO:0005576	extracellular region
Glyma.02G238700	RG	1							206	UniRef100_I1JHP9 Uncharacterized protein n=1 Tax=Glycine max RepID=I1JHP9_SOYBN	1e-147	100	UniRef100_T2DP18 Cbs domain protein n=1 Tax=Phaseolus vulgaris RepID=T2DP18_PHAVU	7e-137	98.54	AT5G10860.1|Symbols:|Cystathionine beta-synthase (CBS) family protein|chr5:3429173-3430142 REVERSE LENGTH=206	8e-117	99.51	GO:0006096 GO:0006833 GO:0006972 GO:0007030 GO:0009266 GO:0009651 GO:0045454 GO:0046686	Golgi organization; cell redox homeostasis; glycolysis; hyperosmotic response; response to cadmium ion; response to salt stress; response to temperature stimulus; water transport	GO:0050897	cobalt ion binding	GO:0005739	mitochondrion	PF00571	CBS domain	PTHR11911	INOSINE-5-MONOPHOSPHATE DEHYDROGENASE RELATED
Glyma.02G238800	RG	1					Root_JO_TD	1	567	UniRef100_I1JHQ1 Uncharacterized protein n=1 Tax=Glycine max RepID=I1JHQ1_SOYBN	0	100	UniRef100_D2D327 Pyruvate decarboxylase n=1 Tax=Gossypium hirsutum RepID=D2D327_GOSHI	0	99.82	AT5G17380.1|Symbols:|Thiamine pyrophosphate dependent pyruvate decarboxylase family protein|chr5:5724920-5726720 REVERSE LENGTH=572	0	98.6	GO:0009407 GO:0010583 GO:0046482	para-aminobenzoic acid metabolic process; response to cyclopentenone; toxin catabolic process	GO:0000287 GO:0003824 GO:0004737 GO:0016740 GO:0030976	catalytic activity; magnesium ion binding; pyruvate decarboxylase activity; thiamine pyrophosphate binding; transferase activity	GO:0005829 GO:0009507	chloroplast; cytosol	PF02775 PF02776 PF00205	Thiamine pyrophosphate enzyme, C-terminal TPP binding domain; Thiamine pyrophosphate enzyme, N-terminal TPP binding domain; Thiamine pyrophosphate enzyme, central domain	PTHR18968	THIAMINE PYROPHOSPHATE ENZYMES	KOG1185	Thiamine_pyrophosphate-requiring_enzyme
Glyma.02G239100	RG, GmRR4	2					Root_JO_TD	1	256	UniRef100_C6TEB3 Uncharacterized protein n=1 Tax=Glycine max RepID=C6TEB3_SOYBN	0	100	UniRef100_B9I456 NDR1/HIN1-LIKE 25 family protein n=1 Tax=Populus trichocarpa RepID=B9I456_POPTR	2e-98	95.51	AT1G65690.1|Symbols:|Late embryogenesis abundant (LEA) hydroxyproline-rich glycoprotein family|chr1:24431642-24432898 REVERSE LENGTH=252	1e-96	101.19	GO:0006865 GO:0008150 GO:0009627 GO:0034976	amino acid transport; biological process; response to endoplasmic reticulum stress; systemic acquired resistance	GO:0003674	molecular function	GO:0005886	plasma membrane	PF03168	Late embryogenesis abundant protein
Glyma.02G241200	RG	1					Root_ML_30M, Leaf_LA_10DC	2	414	UniRef100_C6T857 Isocitrate dehydrogenase [NADP] n=2 Tax=Glycine max RepID=C6T857_SOYBN	0	100	UniRef100_C6T857 Isocitrate dehydrogenase [NADP] n=2 Tax=Glycine max RepID=C6T857_SOYBN	0	100	AT1G65930.1|Symbols:cICDH|cytosolic NADP+-dependent isocitrate dehydrogenase|chr1:24539088-24541861 FORWARD LENGTH=410	0	100	GO:0006094 GO:0006096 GO:0006102 GO:0006511 GO:0006739 GO:0006833 GO:0006970 GO:0006972 GO:0007030 GO:0008152 GO:0009266 GO:0009651 GO:0009853 GO:0010043 GO:0042742 GO:0046686 GO:0051049 GO:0051788 GO:0055114 GO:0080129	Golgi organization; NADP metabolic process; defense response to bacterium; gluconeogenesis; glycolysis; hyperosmotic response; isocitrate metabolic process; metabolic process; oxidation-reduction process; photorespiration; proteasome core complex assembly; regulation of transport; response to cadmium ion; response to misfolded protein; response to osmotic stress; response to salt stress; response…	GO:0000287 GO:0004450 GO:0005507 GO:0016616 GO:0051287	NAD binding; copper ion binding; isocitrate dehydrogenase (NADP+) activity; magnesium ion binding; oxidoreductase activity, acting on the CH-OH group of donors, NAD or NADP as acceptor	GO:0005829 GO:0005886 GO:0009506 GO:0009507 GO:0009570 GO:0048046	apoplast; chloroplast; chloroplast stroma; cytosol; plasma membrane; plasmodesma	PF00180	Isocitrate/isopropylmalate dehydrogenase	PTHR11822	NADP-SPECIFIC ISOCITRATE DEHYDROGENASE	KOG1526	NADP-dependent_isocitrate_dehydrogenase
Glyma.02G243300	RG	1					Root_JO_TD, Root_JO_TA	2	72	UniRef100_I1JHU8 Uncharacterized protein n=1 Tax=Glycine max RepID=I1JHU8_SOYBN	1e-43	100
Glyma.02G244100	RG	1							191	UniRef100_I1JHV6 Uncharacterized protein n=1 Tax=Glycine max RepID=I1JHV6_SOYBN	4e-135	100	UniRef100_G7J9C3 Nudix hydrolase n=1 Tax=Medicago truncatula RepID=G7J9C3_MEDTR	1e-109	97.44	AT2G01670.1|Symbols:atnudt17, NUDT17|nudix hydrolase homolog 17|chr2:296889-297818 REVERSE LENGTH=182	8e-74	87.36			GO:0016787	hydrolase activity	GO:0005739	mitochondrion	PF00293	NUDIX domain	PTHR12629	DIPHOSPHOINOSITOL POLYPHOSPHATE PHOSPHOHYDROLASE	KOG2839	Diadenosine_and_diphosphoinositol_polyphosphate_phosphohydrolase
Glyma.02G244600	RG	1				MYB/HD-like			337	UniRef100_I1JHW1 Uncharacterized protein n=1 Tax=Glycine max RepID=I1JHW1_SOYBN	0	100	UniRef100_G7K1N8 P-type R2R3 Myb protein n=1 Tax=Medicago truncatula RepID=G7K1N8_MEDTR	2e-134	105	AT1G66230.1|Symbols:MYB20, AtMYB20|myb domain protein 20|chr1:24677322-24678246 FORWARD LENGTH=282	5e-97	91.84	GO:0006355 GO:2000652	regulation of secondary cell wall biogenesis; regulation of transcription, DNA-dependent	GO:0003677 GO:0003700	DNA binding; sequence-specific DNA binding transcription factor activity	GO:0005634	nucleus	PF00249	Myb-like DNA-binding domain	PTHR10641	MYB-LIKE DNA-BINDING PROTEIN MYB	KOG0048	Transcription_factor,_Myb_superfamily
Glyma.02G247900	RG, GmRR4, GmGLU1	3					Root_JO_TA	1	182	UniRef100_I1JHZ2 Uncharacterized protein n=1 Tax=Glycine max RepID=I1JHZ2_SOYBN	4e-131	100	UniRef100_G7KBR2 Elicitor-responsive protein n=1 Tax=Medicago truncatula RepID=G7KBR2_MEDTR	6e-77	86.93	AT3G55470.2|Symbols:|Calcium-dependent lipid-binding (CaLB domain) family protein|chr3:20564356-20566092 FORWARD LENGTH=155	3e-46	85.81	GO:0006612 GO:0008150 GO:0009963 GO:0010363	biological process; positive regulation of flavonoid biosynthetic process; protein targeting to membrane; regulation of plant-type hypersensitive response	GO:0003674	molecular function			PF00168	C2 domain	PTHR10024	SYNAPTOTAGMIN	KOG1030	Predicted_Ca2+-dependent_phospholipid-binding_protein
Glyma.02G252500	RG	1					Root_JO_TD, Root_JO_TA, Leaf_LA_10DC	3	148	UniRef100_K7KAP3 Uncharacterized protein n=1 Tax=Glycine max RepID=K7KAP3_SOYBN	4e-101	100				AT2G39855.2|Symbols:|unknown protein; FUNCTIONS IN: molecular_function unknown; INVOLVED IN: biological_process unknown; LOCATED IN: chloroplast; BEST Arabidopsis thaliana protein match is: unknown protein (TAIR:AT3G55646.1); Has 35333 Blast hits to 34131 proteins in 2444 species: Archae - 798; Bacteria - 22429; Metazoa - 974; Fungi - 991; Plants - 531; Viruses - 0; Other Eukaryotes - 9610 (sourc…	3e-24	91.55	GO:0008150	biological process	GO:0003674	molecular function	GO:0005634	nucleus
Glyma.02G260100	RG, GmRR4	2					Leaf_ML_120M, Leaf_JO_TD, Root_JO_TA	3	435	UniRef100_I1JIB7 Uncharacterized protein n=2 Tax=Glycine max RepID=I1JIB7_SOYBN	0	100	UniRef100_G7K7B8 Sodium-coupled neutral amino acid transporter n=1 Tax=Medicago truncatula RepID=G7K7B8_MEDTR	0	99.77	AT3G56200.1|Symbols:|Transmembrane amino acid transporter family protein|chr3:20850087-20851779 FORWARD LENGTH=435	3e-176	99.08	GO:0006865	amino acid transport	GO:0015171	amino acid transmembrane transporter activity	GO:0005886 GO:0016020	membrane; plasma membrane	PF01490	Transmembrane amino acid transporter protein	PTHR22950	AMINO ACID TRANSPORTER	KOG1305	Amino_acid_transporter_protein
Glyma.02G262200	RG	1					Root_ML_30M	1	221	UniRef100_K7KAV5 Uncharacterized protein n=1 Tax=Glycine max RepID=K7KAV5_SOYBN	4e-108	23.68	UniRef100_G7J2C1 Cytosolic endo-beta-N-acetylglucosaminidase n=1 Tax=Medicago truncatula RepID=G7J2C1_MEDTR	3e-75	20.84	AT3G11040.1|Symbols:|Glycosyl hydrolase family 85|chr3:3460143-3463312 FORWARD LENGTH=701	3e-69	21.97	GO:0006491 GO:0006517	N-glycan processing; protein deglycosylation	GO:0016798 GO:0033925	hydrolase activity, acting on glycosyl bonds; mannosyl-glycoprotein endo-beta-N-acetylglucosaminidase activity	GO:0005737	cytoplasm	PF03644	Glycosyl hydrolase family 85	PTHR13246	ENDO BETA N-ACETYLGLUCOSAMINIDASE
Glyma.02G262300	RG	1					Leaf_JO_TA, Root_JO_TD	2	961	UniRef100_K7KAV6 Uncharacterized protein n=2 Tax=Glycine max RepID=K7KAV6_SOYBN	0	99.59	UniRef100_G7J2C1 Cytosolic endo-beta-N-acetylglucosaminidase n=1 Tax=Medicago truncatula RepID=G7J2C1_MEDTR	0	90.26	AT5G05460.1|Symbols:|Glycosyl hydrolase family 85|chr5:1615615-1618771 FORWARD LENGTH=680	0	97.5	GO:0006491 GO:0006517	N-glycan processing; protein deglycosylation	GO:0016798 GO:0033925	hydrolase activity, acting on glycosyl bonds; mannosyl-glycoprotein endo-beta-N-acetylglucosaminidase activity	GO:0005737 GO:0005773	cytoplasm; vacuole	PF03644	Glycosyl hydrolase family 85	PTHR13246	ENDO BETA N-ACETYLGLUCOSAMINIDASE	KOG2331	Predicted_glycosylhydrolase
Glyma.02G263500	RG	1							596	UniRef100_I1JIE7 Uncharacterized protein n=1 Tax=Glycine max RepID=I1JIE7_SOYBN	0	100	UniRef100_Q9SIZ3 Probable methyltransferase PMT23 n=1 Tax=Arabidopsis thaliana RepID=PMTN_ARATH	0	96.6	AT2G40280.1|Symbols:|S-adenosyl-L-methionine-dependent methyltransferases superfamily protein|chr2:16825707-16828300 REVERSE LENGTH=589	0	96.6			GO:0008168	methyltransferase activity	GO:0005768 GO:0005794 GO:0005802	Golgi apparatus; endosome; trans-Golgi network	PF03141	Putative S-adenosyl-L-methionine-dependent methyltransferase	PTHR10108	METHYLTRANSFERASE
Glyma.02G263600	RG	1					Leaf_ML_120M, Root_JO_TD	2	352	UniRef100_I1JIE8 Uncharacterized protein n=1 Tax=Glycine max RepID=I1JIE8_SOYBN	0	100	UniRef100_G7LAY3 Ankyrin repeat domain-containing protein n=1 Tax=Medicago truncatula RepID=G7LAY3_MEDTR	3e-160	97.23	AT2G31820.1|Symbols:|Ankyrin repeat family protein|chr2:13530350-13532562 FORWARD LENGTH=662	4e-13	30.66					GO:0005886	plasma membrane	PF00023 PF00635	Ankyrin repeat; MSP (Major sperm protein) domain	PTHR24202	FAMILY NOT NAMED	KOG0439	VAMP-associated_protein_involved_in_inositol_metabolism
Glyma.02G263900	RG	1					Root_JO_TD, Root_ML_30M, Root_LA_10DC	3	646	UniRef100_I1JIF1 Uncharacterized protein n=1 Tax=Glycine max RepID=I1JIF1_SOYBN	0	100	UniRef100_G7IAB0 Ser-thr protein kinase n=1 Tax=Medicago truncatula RepID=G7IAB0_MEDTR	0	101.44	AT4G18640.1|Symbols:MRH1|Leucine-rich repeat protein kinase family protein|chr4:10260481-10263577 FORWARD LENGTH=678	3e-167	93.22	GO:0006468 GO:0007155 GO:0007169 GO:0010090 GO:0010228 GO:0016926 GO:0045010 GO:0048527 GO:0048589 GO:0048765 GO:0050665 GO:0071555	actin nucleation; cell adhesion; cell wall organization; developmental growth; hydrogen peroxide biosynthetic process; lateral root development; protein desumoylation; protein phosphorylation; root hair cell differentiation; transmembrane receptor protein tyrosine kinase signaling pathway; trichome morphogenesis; vegetative to reproductive phase transition of meristem	GO:0004672 GO:0004674 GO:0005524 GO:0016772	ATP binding; protein kinase activity; protein serine/threonine kinase activity; transferase activity, transferring phosphorus-containing groups	GO:0009507	chloroplast	PF08263 PF07714	Leucine rich repeat N-terminal domain; Protein tyrosine kinase	PTHR24420	LEUCINE-RICH REPEAT RECEPTOR-LIKE PROTEIN KINASE	KOG1187	Serine/threonine_protein_kinase
Glyma.02G264900	RG	1				MYB/HD-like	Leaf_ML_6H, Leaf_ML_60M, Leaf_JO_TA	3	248	UniRef100_I1JIG1 Uncharacterized protein n=2 Tax=Glycine max RepID=I1JIG1_SOYBN	0	100	UniRef100_G7K260 Myb transcription factor n=1 Tax=Medicago truncatula RepID=G7K260_MEDTR	1e-61	76.04	AT4G37260.1|Symbols:MYB73, ATMYB73|myb domain protein 73|chr4:17540602-17541564 FORWARD LENGTH=320	1e-50	34.69	GO:0006355 GO:0009723 GO:0009737 GO:0009751 GO:0009753 GO:0010200 GO:0046686	regulation of transcription, DNA-dependent; response to abscisic acid stimulus; response to cadmium ion; response to chitin; response to ethylene stimulus; response to jasmonic acid stimulus; response to salicylic acid stimulus	GO:0003677 GO:0003700	DNA binding; sequence-specific DNA binding transcription factor activity	GO:0005634	nucleus	PF00249	Myb-like DNA-binding domain	PTHR10641	MYB-LIKE DNA-BINDING PROTEIN MYB	KOG0048	Transcription_factor,_Myb_superfamily
Glyma.02G266900	RG	1					Root_JO_TD, Root_JO_TA	2	439	UniRef100_I1JIH4 Uncharacterized protein n=1 Tax=Glycine max RepID=I1JIH4_SOYBN	0	100	UniRef100_A9CPA7 Protein disulfide isomerase family n=1 Tax=Glycine max RepID=A9CPA7_SOYBN	0	100	AT1G04980.1|Symbols:ATPDIL2-2, ATPDI10, PDI10, PDIL2-2|PDI-like 2-2|chr1:1413869-1416120 REVERSE LENGTH=447	0	97.99	GO:0006457 GO:0006662 GO:0006984 GO:0009408 GO:0009627 GO:0009644 GO:0034976 GO:0042542 GO:0045454	ER-nucleus signaling pathway; cell redox homeostasis; glycerol ether metabolic process; protein folding; response to endoplasmic reticulum stress; response to heat; response to high light intensity; response to hydrogen peroxide; systemic acquired resistance	GO:0003756 GO:0009055 GO:0015035 GO:0016853	electron carrier activity; isomerase activity; protein disulfide isomerase activity; protein disulfide oxidoreductase activity	GO:0005783 GO:0009505 GO:0009507	chloroplast; endoplasmic reticulum; plant-type cell wall	PF00085	Thioredoxin	PTHR18929	PROTEIN DISULFIDE ISOMERASE	KOG0191	Thioredoxin/protein_disulfide_isomerase
Glyma.02G268000	RG, GmRR4, GmGLU1	3					Leaf_JO_TA, Root_JO_TD, Root_JO_TA	3	316	UniRef100_I1M7I2 Uncharacterized protein n=2 Tax=Glycine max RepID=I1M7I2_SOYBN	0	100	UniRef100_Q8W3Y3 1-aminocyclopropane-1-carboxylic acid oxidase n=1 Tax=Phaseolus lunatus RepID=Q8W3Y3_PHALU	0	100	AT1G05010.1|Symbols:EFE, ACO4, EAT1|ethylene-forming enzyme|chr1:1431419-1432695 REVERSE LENGTH=323	0	97.52	GO:0000165 GO:0006612 GO:0009595 GO:0009620 GO:0009693 GO:0009697 GO:0009862 GO:0009867 GO:0010200 GO:0010310 GO:0010363 GO:0030003 GO:0031348 GO:0042742 GO:0043900 GO:0050832 GO:0055114 GO:0070838 GO:0071398	MAPK cascade; cellular cation homeostasis; cellular response to fatty acid; defense response to bacterium; defense response to fungus; detection of biotic stimulus; divalent metal ion transport; ethylene biosynthetic process; jasmonic acid mediated signaling pathway; negative regulation of defense response; oxidation-reduction process; protein targeting to membrane; regulation of hydrogen peroxid…	GO:0009815 GO:0016491 GO:0016706	1-aminocyclopropane-1-carboxylate oxidase activity; oxidoreductase activity; oxidoreductase activity, acting on paired donors, with incorporation or reduction of molecular oxygen, 2-oxoglutarate as one donor, and incorporation of one atom each of oxygen into both donors	GO:0005737	cytoplasm	PF03171	2OG-Fe(II) oxygenase superfamily	PTHR10209	OXIDOREDUCTASE, 2OG-FE(II) OXYGENASE FAMILY PROTEIN	KOG0143	Iron/ascorbate_family_oxidoreductases
Glyma.02G268200	RG	1					Root_JO_TD, Root_JO_TA	2	308	UniRef100_C6TMF5 Uncharacterized protein n=1 Tax=Glycine max RepID=C6TMF5_SOYBN	0	100	UniRef100_O04076 ACC-oxidase n=1 Tax=Phaseolus angularis RepID=O04076_PHAAN	0	98.71	AT1G05010.1|Symbols:EFE, ACO4, EAT1|ethylene-forming enzyme|chr1:1431419-1432695 REVERSE LENGTH=323	1e-166	94.74	GO:0000165 GO:0006612 GO:0009595 GO:0009620 GO:0009693 GO:0009697 GO:0009862 GO:0009867 GO:0010200 GO:0010310 GO:0010363 GO:0030003 GO:0031348 GO:0042742 GO:0043900 GO:0050832 GO:0055114 GO:0070838 GO:0071398	MAPK cascade; cellular cation homeostasis; cellular response to fatty acid; defense response to bacterium; defense response to fungus; detection of biotic stimulus; divalent metal ion transport; ethylene biosynthetic process; jasmonic acid mediated signaling pathway; negative regulation of defense response; oxidation-reduction process; protein targeting to membrane; regulation of hydrogen peroxid…	GO:0009815 GO:0016491 GO:0016706	1-aminocyclopropane-1-carboxylate oxidase activity; oxidoreductase activity; oxidoreductase activity, acting on paired donors, with incorporation or reduction of molecular oxygen, 2-oxoglutarate as one donor, and incorporation of one atom each of oxygen into both donors	GO:0005737	cytoplasm	PF03171	2OG-Fe(II) oxygenase superfamily	PTHR10209	OXIDOREDUCTASE, 2OG-FE(II) OXYGENASE FAMILY PROTEIN	KOG0143	Iron/ascorbate_family_oxidoreductases
Glyma.02G270400	GmRR4	1					Root_ML_30M	1	145	UniRef100_C6TK04 Uncharacterized protein n=1 Tax=Glycine max RepID=C6TK04_SOYBN	1e-101	100	UniRef100_B0BLJ6 CM0545.540.nc protein n=1 Tax=Lotus japonicus RepID=B0BLJ6_LOTJA	7e-85	100	AT2G32180.1|Symbols:PTAC18|plastid transcriptionally active 18|chr2:13672362-13672781 REVERSE LENGTH=139	2e-63	102.88	GO:0008150	biological process	GO:0003674	molecular function	GO:0009295 GO:0009507 GO:0009508	chloroplast; nucleoid; plastid chromosome	PF05899	Protein of unknown function (DUF861)
Glyma.02G270700	RG, GmGLU1	2							614	UniRef100_K7KB20 Uncharacterized protein n=1 Tax=Glycine max RepID=K7KB20_SOYBN	0	100	UniRef100_A5YJW5 LYK2 n=1 Tax=Glycine max RepID=A5YJW5_SOYBN	0	102.17	AT3G21630.1|Symbols:CERK1, LYSM RLK1|chitin elicitor receptor kinase 1|chr3:7615543-7618530 REVERSE LENGTH=617	0	97.57	GO:0002679 GO:0002752 GO:0006468 GO:0006612 GO:0006944 GO:0009627 GO:0009697 GO:0009817 GO:0010200 GO:0010363 GO:0030968 GO:0031347 GO:0032491 GO:0032499 GO:0035556 GO:0042742 GO:0043069 GO:0045087 GO:0046777 GO:0071219 GO:0071323	cell surface pattern recognition receptor signaling pathway; cellular membrane fusion; cellular response to chitin; cellular response to molecule of bacterial origin; defense response to bacterium; defense response to fungus, incompatible interaction; detection of molecule of fungal origin; detection of peptidoglycan; endoplasmic reticulum unfolded protein response; innate immune response; intrac…	GO:0004674 GO:0005515 GO:0008061 GO:0016301 GO:0019199 GO:0042803 GO:2001080	chitin binding; chitosan binding; kinase activity; protein binding; protein homodimerization activity; protein serine/threonine kinase activity; transmembrane receptor protein kinase activity	GO:0005576 GO:0005886	extracellular region; plasma membrane	PF07714	Protein tyrosine kinase	PTHR24420	LEUCINE-RICH REPEAT RECEPTOR-LIKE PROTEIN KINASE	KOG1187	Serine/threonine_protein_kinase
Glyma.02G272600	RG	1					Root_JO_TD, Root_JO_TA	2	257	UniRef100_I1JIP0 Uncharacterized protein n=1 Tax=Glycine max RepID=I1JIP0_SOYBN	0	100	UniRef100_G7KHG5 22.0 kDa heat shock protein n=1 Tax=Medicago truncatula RepID=G7KHG5_MEDTR	2e-24	68.71	AT2G27140.1|Symbols:|HSP20-like chaperones superfamily protein|chr2:11598496-11599264 REVERSE LENGTH=224	3e-22	53.57	GO:0009408 GO:0009644 GO:0042542	response to heat; response to high light intensity; response to hydrogen peroxide	GO:0003674	molecular function	GO:0005634 GO:0016020	membrane; nucleus			PTHR11527	SMALL HEAT-SHOCK PROTEIN (HSP20) FAMILY
Glyma.02G277300	RG	1							322	UniRef100_I1JIU4 Uncharacterized protein n=1 Tax=Glycine max RepID=I1JIU4_SOYBN	0	100	UniRef100_C6TLT7 Late-embryogenesis abundant protein 1 n=1 Tax=Glycine max RepID=C6TLT7_SOYBN	0	99.69	AT2G44060.2|Symbols:|Late embryogenesis abundant protein, group 2|chr2:18226922-18227988 FORWARD LENGTH=325	2e-164	93.85	GO:0000902 GO:0006094 GO:0006096 GO:0006970 GO:0009269 GO:0009651 GO:0009793 GO:0016049 GO:0019344 GO:0046686 GO:0048193	Golgi vesicle transport; cell growth; cell morphogenesis; cysteine biosynthetic process; embryo development ending in seed dormancy; gluconeogenesis; glycolysis; response to cadmium ion; response to desiccation; response to osmotic stress; response to salt stress	GO:0003674	molecular function	GO:0005634 GO:0005794 GO:0005829 GO:0005886 GO:0009506 GO:0016020	Golgi apparatus; cytosol; membrane; nucleus; plasma membrane; plasmodesma	PF03168	Late embryogenesis abundant protein
Glyma.02G278300	RG	1					Root_ML_30M	1	398	UniRef100_I1JIV7 Uncharacterized protein n=1 Tax=Glycine max RepID=I1JIV7_SOYBN	0	100	UniRef100_G7KCV1 F-box family protein n=1 Tax=Medicago truncatula RepID=G7KCV1_MEDTR	0	99.5	AT2G32560.1|Symbols:|F-box family protein|chr2:13824820-13826761 FORWARD LENGTH=371	3e-149	107.01	GO:0008150	biological process	GO:0003674	molecular function	GO:0005576	extracellular region	PF00646	F-box domain
Glyma.02G278600	RG	1					Root_JO_TD, Root_JO_TA	2	527	UniRef100_I1JIW1 Uncharacterized protein n=1 Tax=Glycine max RepID=I1JIW1_SOYBN	0	100	UniRef100_G7K315 Dihydropyrimidinase n=1 Tax=Medicago truncatula RepID=G7K315_MEDTR	0	96.86	AT5G12200.1|Symbols:PYD2|pyrimidine 2|chr5:3941700-3944727 REVERSE LENGTH=531	0	96.99	GO:0006208 GO:0006212 GO:0006635 GO:0016558 GO:0043562	cellular response to nitrogen levels; fatty acid beta-oxidation; protein import into peroxisome matrix; pyrimidine nucleobase catabolic process; uracil catabolic process	GO:0004157 GO:0016787 GO:0016810 GO:0016812	dihydropyrimidinase activity; hydrolase activity; hydrolase activity, acting on carbon-nitrogen (but not peptide) bonds; hydrolase activity, acting on carbon-nitrogen (but not peptide) bonds, in cyclic amides	GO:0005783 GO:0005794 GO:0012505	Golgi apparatus; endomembrane system; endoplasmic reticulum	PF01979	Amidohydrolase family	PTHR11647	AMINOHYDROLASE	KOG2584	Dihydroorotase_and_related_enzymes
Glyma.02G279400	RG	1							141	UniRef100_C6T5P0 Uncharacterized protein n=1 Tax=Glycine max RepID=C6T5P0_SOYBN	5e-90	100	UniRef100_B9MXZ3 Got1-like family protein n=1 Tax=Populus trichocarpa RepID=B9MXZ3_POPTR	4e-80	100	AT5G01430.2|Symbols:|Got1/Sft2-like vescicle transport protein family|chr5:176797-178010 REVERSE LENGTH=140	7e-80	100	GO:0016192	vesicle-mediated transport	GO:0003674	molecular function	GO:0005886	plasma membrane	PF04178	Got1/Sft2-like family	PTHR21493	CGI-141-RELATED/LIPASE CONTAINING PROTEIN	KOG1743	Ferric_reductase-like_proteins
Glyma.02G279600	RG	1					Root_JO_TD, Root_JO_TA	2	357	UniRef100_K7KB80 Uncharacterized protein n=1 Tax=Glycine max RepID=K7KB80_SOYBN	0	100	UniRef100_E9KID2 Root determined nodulation 1 n=2 Tax=Medicago truncatula RepID=E9KID2_MEDTR	0	99.72	AT5G13500.3|Symbols:|unknown protein; FUNCTIONS IN: molecular_function unknown; INVOLVED IN: biological_process unknown; LOCATED IN: endomembrane system; EXPRESSED IN: 22 plant structures; EXPRESSED DURING: 13 growth stages; BEST Arabidopsis thaliana protein match is: unknown protein (TAIR:AT5G25265.1); Has 35333 Blast hits to 34131 proteins in 2444 species: Archae - 798; Bacteria - 22429; Metazo…	0	96.93	GO:0008150	biological process	GO:0016757	transferase activity, transferring glycosyl groups	GO:0005768 GO:0005794 GO:0005802	Golgi apparatus; endosome; trans-Golgi network
Glyma.02G283300	RG	1				BTB/POZ	Root_ML_30M	1	591	UniRef100_I1JJ13 Uncharacterized protein n=1 Tax=Glycine max RepID=I1JJ13_SOYBN	0	100	UniRef100_G7K396 NPR1-1 protein n=1 Tax=Medicago truncatula RepID=G7K396_MEDTR	0	99.16	AT5G45110.1|Symbols:NPR3, ATNPR3|NPR1-like protein 3|chr5:18229319-18231334 FORWARD LENGTH=586	0	88.91	GO:0006612 GO:0006944 GO:0009410 GO:0009617 GO:0009627 GO:0009697 GO:0009816 GO:0009817 GO:0009862 GO:0009863 GO:0009867 GO:0010200 GO:0010363 GO:0031348 GO:0043069 GO:0045087 GO:0050832 GO:0052542 GO:0080185	cellular membrane fusion; defense response by callose deposition; defense response to bacterium, incompatible interaction; defense response to fungus; defense response to fungus, incompatible interaction; effector dependent induction by symbiont of host immune response; innate immune response; jasmonic acid mediated signaling pathway; negative regulation of defense response; negative regulation o…	GO:0005515 GO:1901149	protein binding; salicylic acid binding			PF00651 PF12313 PF11900	BTB/POZ domain; NPR1/NIM1 like defence protein C terminal; Domain of unknown function (DUF3420)
Glyma.02G283900	RG	1					Root_JO_TD, Root_JO_TA, Leaf_LA_10DC	3	216	UniRef100_K7KBB0 Uncharacterized protein n=1 Tax=Glycine max RepID=K7KBB0_SOYBN	8e-156	100	UniRef100_Q9FQD4 Glutathione S-transferase GST 24 n=1 Tax=Glycine max RepID=Q9FQD4_SOYBN	1e-150	100	AT2G30860.1|Symbols:ATGSTF9, GLUTTR, ATGSTF7, GSTF9|glutathione S-transferase PHI 9|chr2:13139132-13140057 FORWARD LENGTH=215	2e-98	99.53	GO:0006546 GO:0006569 GO:0006952 GO:0006970 GO:0009407 GO:0009627 GO:0009684 GO:0010043 GO:0031347 GO:0042742 GO:0046686	defense response; defense response to bacterium; glycine catabolic process; indoleacetic acid biosynthetic process; regulation of defense response; response to cadmium ion; response to osmotic stress; response to zinc ion; systemic acquired resistance; toxin catabolic process; tryptophan catabolic process	GO:0004364 GO:0004602 GO:0005507 GO:0043295	copper ion binding; glutathione binding; glutathione peroxidase activity; glutathione transferase activity	GO:0005737 GO:0005773 GO:0005829 GO:0005886 GO:0009506 GO:0009507 GO:0009570 GO:0009579 GO:0048046	apoplast; chloroplast; chloroplast stroma; cytoplasm; cytosol; plasma membrane; plasmodesma; thylakoid; vacuole	PF02798 PF00043	Glutathione S-transferase, N-terminal domain; Glutathione S-transferase, C-terminal domain	PTHR11260	GLUTATHIONE S-TRANSFERASE, GST, SUPERFAMILY, GST DOMAIN CONTAINING	KOG0867	Glutathione_S-transferase
Glyma.02G286600	RG	1					Leaf_ML_120M, Leaf_JO_TA, Root_JO_TD, Leaf_LA_10DC	4	435	UniRef100_I1JJ44 DNA primase n=1 Tax=Glycine max RepID=I1JJ44_SOYBN	0	100	UniRef100_I1JJ44 DNA primase n=1 Tax=Glycine max RepID=I1JJ44_SOYBN	0	100	AT5G41880.1|Symbols:POLA3, POLA4|DNA primases;DNA primases|chr5:16761071-16764074 FORWARD LENGTH=451	0	95.79	GO:0006260 GO:0006261 GO:0006269 GO:0006306 GO:0008283 GO:0051567	DNA-dependent DNA replication; DNA methylation; DNA replication; DNA replication, synthesis of RNA primer; cell proliferation; histone H3-K9 methylation	GO:0003896	DNA primase activity	GO:0005634	nucleus	PF01896	Eukaryotic and archaeal DNA primase small subunit	PTHR10536	DNA PRIMASE SMALL SUBUNIT	KOG2851	Eukaryotic-type_DNA_primase,_catalytic_(small)_subunit
Glyma.02G288400	RG	1							292	UniRef100_C6TE39 Uncharacterized protein n=1 Tax=Glycine max RepID=C6TE39_SOYBN	0	100	UniRef100_G7K3E9 Hexaprenyldihydroxybenzoate methyltransferase n=1 Tax=Medicago truncatula RepID=G7K3E9_MEDTR	2e-174	94.39	AT2G30920.1|Symbols:ATCOQ3, EMB3002, COQ3|coenzyme Q 3|chr2:13157409-13159824 REVERSE LENGTH=322	1e-147	75.47	GO:0000394 GO:0006744 GO:0008152 GO:0009086 GO:0009793 GO:0019243	RNA splicing, via endonucleolytic cleavage and ligation; embryo development ending in seed dormancy; metabolic process; methionine biosynthetic process; methylglyoxal catabolic process to D-lactate; ubiquinone biosynthetic process	GO:0004395 GO:0008168 GO:0008425 GO:0010420	2-polyprenyl-6-methoxy-1,4-benzoquinone methyltransferase activity; hexaprenyldihydroxybenzoate methyltransferase activity; methyltransferase activity; polyprenyldihydroxybenzoate methyltransferase activity	GO:0005739 GO:0005740	mitochondrial envelope; mitochondrion	PF08241	Methyltransferase domain	PTHR23134	HEXAPRENYLDIHYDROXYBENZOATE METHYLTRANSFERASE	KOG1270	Methyltransferases
Glyma.02G288600	RG	1					Root_JO_TD	1	1026	UniRef100_I1JJ63 Uncharacterized protein n=1 Tax=Glycine max RepID=I1JJ63_SOYBN	0	100	UniRef100_G3ECQ6 Rfls6 protein n=1 Tax=Glycine max RepID=G3ECQ6_SOYBN	0	99.81	AT1G07650.1|Symbols:|Leucine-rich repeat transmembrane protein kinase|chr1:2359817-2366423 REVERSE LENGTH=1014	0	96.45	GO:0006468 GO:0007169	protein phosphorylation; transmembrane receptor protein tyrosine kinase signaling pathway	GO:0004672 GO:0004674 GO:0004713 GO:0005524 GO:0016301 GO:0016772	ATP binding; kinase activity; protein kinase activity; protein serine/threonine kinase activity; protein tyrosine kinase activity; transferase activity, transferring phosphorus-containing groups	GO:0005886	plasma membrane	PF11721 PF07714 PF00560	Di-glucose binding within endoplasmic reticulum; Protein tyrosine kinase; Leucine Rich Repeat	PTHR24420	LEUCINE-RICH REPEAT RECEPTOR-LIKE PROTEIN KINASE	KOG1187	Serine/threonine_protein_kinase
Glyma.02G288700	RG, GmRR4	2					Leaf_JO_TA	1	262	UniRef100_I1JJ64 Uncharacterized protein n=2 Tax=Glycine max RepID=I1JJ64_SOYBN	0	100	UniRef100_G7K3F3 Small heat shock protein C4 n=1 Tax=Medicago truncatula RepID=G7K3F3_MEDTR	2e-141	100.77	AT1G06460.1|Symbols:ACD32.1, ACD31.2|alpha-crystallin domain 32.1|chr1:1967308-1969414 REVERSE LENGTH=285	2e-53	84.56	GO:0009408 GO:0009853 GO:0019252	photorespiration; response to heat; starch biosynthetic process			GO:0005777	peroxisome	PF00011	Hsp20/alpha crystallin family	PTHR11527	SMALL HEAT-SHOCK PROTEIN (HSP20) FAMILY
Glyma.02G289300	RG	1							283	UniRef100_I1JJ70 Uncharacterized protein n=1 Tax=Glycine max RepID=I1JJ70_SOYBN	0	100	UniRef100_D7MUW9 GTP-binding family protein n=1 Tax=Arabidopsis lyrata subsp. lyrata RepID=D7MUW9_ARALL	7e-124	97.92	AT5G54840.1|Symbols:ATSGP1, SGP1|Ras-related small GTP-binding family protein|chr5:22276611-22278328 REVERSE LENGTH=288	4e-119	97.92	GO:0007264 GO:0016192	small GTPase mediated signal transduction; vesicle-mediated transport	GO:0005525	GTP binding	GO:0005622 GO:0005634	intracellular; nucleus	PF08477	Miro-like protein	PTHR24073	FAMILY NOT NAMED	KOG1673	Ras_GTPases
Glyma.02G290700	RG	1					Root_JO_TD	1	692	UniRef100_I1JJ88 Uncharacterized protein n=1 Tax=Glycine max RepID=I1JJ88_SOYBN	0	100	UniRef100_Q9LPT5 F11F12.2 protein n=1 Tax=Arabidopsis thaliana RepID=Q9LPT5_ARATH	0	95.31	AT1G50660.1|Symbols:|unknown protein; INVOLVED IN: biological_process unknown; LOCATED IN: chloroplast; EXPRESSED IN: 22 plant structures; EXPRESSED DURING: 13 growth stages; BEST Arabidopsis thaliana protein match is: unknown protein (TAIR:AT3G20350.1); Has 21445 Blast hits to 15134 proteins in 1325 species: Archae - 461; Bacteria - 2309; Metazoa - 11052; Fungi - 1737; Plants - 1035; Viruses - 4…	0	95.31	GO:0007155 GO:0008150 GO:0010090 GO:0045010 GO:0048765 GO:0071555	actin nucleation; biological process; cell adhesion; cell wall organization; root hair cell differentiation; trichome morphogenesis			GO:0005737	cytoplasm
Glyma.02G293500	RG	1					Leaf_JO_TA, Leaf_LA_10DC	2	392	UniRef100_I1JJC4 Uncharacterized protein n=1 Tax=Glycine max RepID=I1JJC4_SOYBN	0	100	UniRef100_G7K8M5 Aspartate carbamoyltransferase n=1 Tax=Medicago truncatula RepID=G7K8M5_MEDTR	0	101.82	AT3G20330.1|Symbols:PYRB|PYRIMIDINE B|chr3:7090354-7091904 REVERSE LENGTH=390	0	100.26	GO:0006164 GO:0006207 GO:0006520 GO:0009220 GO:0016036	'de novo' pyrimidine nucleobase biosynthetic process; cellular amino acid metabolic process; cellular response to phosphate starvation; purine nucleotide biosynthetic process; pyrimidine ribonucleotide biosynthetic process	GO:0004070 GO:0005515 GO:0016597 GO:0016743	amino acid binding; aspartate carbamoyltransferase activity; carboxyl- or carbamoyltransferase activity; protein binding	GO:0005829 GO:0009507 GO:0009570	chloroplast; chloroplast stroma; cytosol	PF00185 PF02729	Aspartate/ornithine carbamoyltransferase, Asp/Orn binding domain; Aspartate/ornithine carbamoyltransferase, carbamoyl-P binding domain	PTHR11405	CARBAMOYLTRANSFERASE RELATED	KOG1504	Ornithine_carbamoyltransferase_OTC/ARG3
Glyma.02G296000	RG	1					Root_JO_TD	1	352	UniRef100_C6TIL0 Uncharacterized protein n=1 Tax=Glycine max RepID=C6TIL0_SOYBN	0	100	UniRef100_Q84XY7 Wax synthase isoform 3 n=1 Tax=Vitis vinifera RepID=Q84XY7_VITVI	2e-114	93.68	AT5G55340.1|Symbols:|MBOAT (membrane bound O-acyl transferase) family protein|chr5:22439985-22440986 REVERSE LENGTH=333	6e-90	101.5	GO:0008150	biological process	GO:0016746	transferase activity, transferring acyl groups	GO:0005575	cellular component
Glyma.02G296500	RG	1					Root_JO_TD, Root_JO_TA	2	302	UniRef100_I1JJF8 Uncharacterized protein n=1 Tax=Glycine max RepID=I1JJF8_SOYBN	0	100	UniRef100_G7K4C1 Pirin-like protein n=1 Tax=Medicago truncatula RepID=G7K4C1_MEDTR	0	98.64	AT1G50590.1|Symbols:|RmlC-like cupins superfamily protein|chr1:18732378-18734053 REVERSE LENGTH=310	2e-146	96.45	GO:0008150	biological process	GO:0005516	calmodulin binding	GO:0005634	nucleus	PF02678 PF05726	Pirin; Pirin C-terminal cupin domain	PTHR13903	PIRIN-RELATED
Glyma.02G296900	GmRR4	1					Leaf_ML_120M	1	386	UniRef100_I1JJG2 Uncharacterized protein n=1 Tax=Glycine max RepID=I1JJG2_SOYBN	0	100	UniRef100_B9I168 C2 domain-containing family protein n=1 Tax=Populus trichocarpa RepID=B9I168_POPTR	6e-169	89.12	AT5G55530.2|Symbols:|Calcium-dependent lipid-binding (CaLB domain) family protein|chr5:22494439-22495656 FORWARD LENGTH=405	2e-146	95.06	GO:0008150	biological process	GO:0003674	molecular function	GO:0005634	nucleus	PF00168	C2 domain
Glyma.02G298000	RG	1					Root_JO_TD, Root_JO_TA	2	542	UniRef100_K7KBK7 Uncharacterized protein n=1 Tax=Glycine max RepID=K7KBK7_SOYBN	0	100	UniRef100_G7K4G1 Zinc finger CCCH domain-containing protein n=1 Tax=Medicago truncatula RepID=G7K4G1_MEDTR	0	98.35	AT2G05160.1|Symbols:|CCCH-type zinc fingerfamily protein with RNA-binding domain|chr2:1859011-1860931 REVERSE LENGTH=536	4e-118	98.69	GO:0008150	biological process	GO:0000166 GO:0003676 GO:0003723 GO:0008270	RNA binding; nucleic acid binding; nucleotide binding; zinc ion binding	GO:0005634	nucleus	PF00076 PF00642	RNA recognition motif. (a.k.a. RRM, RBD, or RNP domain); Zinc finger C-x8-C-x5-C-x3-H type (and similar)	PTHR24009	FAMILY NOT NAMED
Glyma.02G299500	RG	1							258	UniRef100_I1JJJ0 Uncharacterized protein n=1 Tax=Glycine max RepID=I1JJJ0_SOYBN	0	100				AT3G13130.1|Symbols:|unknown protein; FUNCTIONS IN: molecular_function unknown; INVOLVED IN: biological_process unknown; LOCATED IN: endomembrane system; EXPRESSED IN: male gametophyte; Has 140 Blast hits to 132 proteins in 41 species: Archae - 2; Bacteria - 4; Metazoa - 29; Fungi - 20; Plants - 51; Viruses - 0; Other Eukaryotes - 34 (source: NCBI BLink).|chr3:4223008-4223613 FORWARD LENGTH=201	9e-08	29.85	GO:0008150	biological process	GO:0003674	molecular function	GO:0009507	chloroplast
Glyma.02G301100	RG, GmGLU1	2							80	UniRef100_I1JJK2 Uncharacterized protein n=1 Tax=Glycine max RepID=I1JJK2_SOYBN	6e-50	100	UniRef100_G7KEH8 RPM1-interacting protein n=1 Tax=Medicago truncatula RepID=G7KEH8_MEDTR	2e-32	101.32	AT5G55850.3|Symbols:NOI|RPM1-interacting protein 4 (RIN4) family protein|chr5:22603617-22604850 FORWARD LENGTH=95	4e-27	81.05	GO:0006944 GO:0010167 GO:0048193	Golgi vesicle transport; cellular membrane fusion; response to nitrate	GO:0003674	molecular function	GO:0005634 GO:0005886	nucleus; plasma membrane	PF05627	Cleavage site for pathogenic type III effector avirulence factor Avr
Glyma.02G303700	RG, GmGLU1	2							478	UniRef100_I1JJN1 Uncharacterized protein n=1 Tax=Glycine max RepID=I1JJN1_SOYBN	0	100	UniRef100_G7K4V0 Amino acid permease n=1 Tax=Medicago truncatula RepID=G7K4V0_MEDTR	0	98.7	AT5G23810.1|Symbols:AAP7|amino acid permease 7|chr5:8028461-8030730 FORWARD LENGTH=467	7e-165	98.72	GO:0006865	amino acid transport	GO:0015171	amino acid transmembrane transporter activity	GO:0005886 GO:0016020	membrane; plasma membrane	PF01490	Transmembrane amino acid transporter protein	PTHR22950	AMINO ACID TRANSPORTER	KOG1303	Amino_acid_transporters
Glyma.02G305300	RG	1							180	UniRef100_K7KBQ8 Uncharacterized protein n=1 Tax=Glycine max RepID=K7KBQ8_SOYBN	2e-125	100	UniRef100_G7JKP8 Plasma membrane calcium-transporting ATPase n=1 Tax=Medicago truncatula RepID=G7JKP8_MEDTR	3e-55	17.89	AT3G63380.1|Symbols:|ATPase E1-E2 type family protein / haloacid dehalogenase-like hydrolase family protein|chr3:23407112-23410213 REVERSE LENGTH=1033	1e-15	13.26	GO:0002679 GO:0006754 GO:0006812 GO:0006816 GO:0006882 GO:0008152 GO:0009624 GO:0010200 GO:0030968 GO:0070588	ATP biosynthetic process; calcium ion transmembrane transport; calcium ion transport; cation transport; cellular zinc ion homeostasis; endoplasmic reticulum unfolded protein response; metabolic process; respiratory burst involved in defense response; response to chitin; response to nematode	GO:0000166 GO:0003824 GO:0005388 GO:0005516 GO:0005524 GO:0015662 GO:0046872	ATP binding; ATPase activity, coupled to transmembrane movement of ions, phosphorylative mechanism; calcium-transporting ATPase activity; calmodulin binding; catalytic activity; metal ion binding; nucleotide binding	GO:0016020	membrane
Glyma.02G307300	RG, GmRR4, GmGLU1	3					Root_JO_TD, Root_JO_TA	2	316	UniRef100_I1JJS4 Uncharacterized protein n=1 Tax=Glycine max RepID=I1JJS4_SOYBN	0	100	UniRef100_P26690 NAD(P)H-dependent 6'-deoxychalcone synthase n=2 Tax=Glycine max RepID=6DCS_SOYBN	0	100	AT1G59960.1|Symbols:|NAD(P)-linked oxidoreductase superfamily protein|chr1:22071410-22073067 REVERSE LENGTH=326	2e-116	92.02	GO:0009651 GO:0055114	oxidation-reduction process; response to salt stress	GO:0016491	oxidoreductase activity	GO:0005829 GO:0009507	chloroplast; cytosol	PF00248	Aldo/keto reductase family	PTHR11732	ALDO/KETO REDUCTASE	KOG1577	Aldo/keto_reductase_family_proteins
Glyma.02G308100	RG	1					Root_JO_TD, Root_JO_TA	2	221	UniRef100_I1JJT2 Uncharacterized protein n=2 Tax=Glycine max RepID=I1JJT2_SOYBN	4e-161	100	UniRef100_G7K0K7 Transmembrane emp24 domain-containing protein n=2 Tax=Medicago truncatula RepID=G7K0K7_MEDTR	4e-136	98.13	AT3G07680.1|Symbols:|emp24/gp25L/p24 family/GOLD family protein|chr3:2455627-2456652 FORWARD LENGTH=208	2e-115	96.63	GO:0006886 GO:0034976	intracellular protein transport; response to endoplasmic reticulum stress	GO:0008320	protein transmembrane transporter activity	GO:0005783 GO:0005789 GO:0005794 GO:0016020 GO:0030134	ER to Golgi transport vesicle; Golgi apparatus; endoplasmic reticulum; endoplasmic reticulum membrane; membrane	PF01105	emp24/gp25L/p24 family/GOLD	PTHR22811	TRANSMEMBRANE EMP24 DOMAIN-CONTAINING PROTEIN	KOG1692	Putative_cargo_transport_protein_EMP24_(p24_protein_family)
Glyma.02G308900	RG	1							127	UniRef100_I1JJU3 Uncharacterized protein n=1 Tax=Glycine max RepID=I1JJU3_SOYBN	3e-87	100	UniRef100_Q01B86 WGS project CAID00000000 data, contig chromosome 04 n=1 Tax=Ostreococcus tauri RepID=Q01B86_OSTTA	6e-08	52.04	AT4G13500.1|Symbols:|unknown protein; FUNCTIONS IN: molecular_function unknown; INVOLVED IN: biological_process unknown; LOCATED IN: chloroplast; BEST Arabidopsis thaliana protein match is: unknown protein (TAIR:AT2G05310.1); Has 50 Blast hits to 50 proteins in 20 species: Archae - 0; Bacteria - 0; Metazoa - 0; Fungi - 0; Plants - 50; Viruses - 0; Other Eukaryotes - 0 (source: NCBI BLink).|chr4:7…	9e-43	61.6	GO:0008150	biological process	GO:0003674	molecular function	GO:0009507 GO:0009534	chloroplast; chloroplast thylakoid
Glyma.02G311200	RG	1					Root_ML_30M	1	413	UniRef100_I1JJW2 Uncharacterized protein n=1 Tax=Glycine max RepID=I1JJW2_SOYBN	0	100	UniRef100_C6ZRU2 Protein kinase n=1 Tax=Glycine max RepID=C6ZRU2_SOYBN	0	99.76	AT2G17220.2|Symbols:|Protein kinase superfamily protein|chr2:7487866-7489768 REVERSE LENGTH=413	0	99.76	GO:0006468 GO:0006995 GO:0009627 GO:0009697 GO:0009863 GO:0010200 GO:0031347 GO:0031348 GO:0045087 GO:0050832	cellular response to nitrogen starvation; defense response to fungus; innate immune response; negative regulation of defense response; protein phosphorylation; regulation of defense response; response to chitin; salicylic acid biosynthetic process; salicylic acid mediated signaling pathway; systemic acquired resistance	GO:0004672 GO:0004674 GO:0004713 GO:0005524 GO:0016301 GO:0016772	ATP binding; kinase activity; protein kinase activity; protein serine/threonine kinase activity; protein tyrosine kinase activity; transferase activity, transferring phosphorus-containing groups	GO:0005886 GO:0009507	chloroplast; plasma membrane	PF07714	Protein tyrosine kinase	PTHR24420	LEUCINE-RICH REPEAT RECEPTOR-LIKE PROTEIN KINASE	KOG1187	Serine/threonine_protein_kinase
Glyma.02G311800	RG	1					Root_ML_30M	1	550	UniRef100_I1JJW5 Uncharacterized protein n=1 Tax=Glycine max RepID=I1JJW5_SOYBN	0	100	UniRef100_B0FC97 Calcium-dependent protein kinase n=1 Tax=Swainsona canescens RepID=B0FC97_9FABA	0	99.28	AT2G17290.1|Symbols:CPK6, ATCDPK3, ATCPK6|Calcium-dependent protein kinase family protein|chr2:7517005-7519239 FORWARD LENGTH=544	0	100.18	GO:0000165 GO:0006468 GO:0006499 GO:0006612 GO:0006820 GO:0006862 GO:0006888 GO:0006944 GO:0007154 GO:0007165 GO:0009409 GO:0009414 GO:0009611 GO:0009723 GO:0009733 GO:0009737 GO:0009738 GO:0009753 GO:0009862 GO:0009867 GO:0010119 GO:0010359 GO:0010363 GO:0015696 GO:0015802 GO:0030968 GO:0031348 GO:0035556 GO:0042538 GO:0043069 GO:0043090 GO:0043269 GO:0046777 GO:0050832	ER to Golgi vesicle-mediated transport; MAPK cascade; N-terminal protein myristoylation; abscisic acid mediated signaling pathway; amino acid import; ammonium transport; anion transport; basic amino acid transport; cell communication; cellular membrane fusion; defense response to fungus; endoplasmic reticulum unfolded protein response; hyperosmotic salinity response; intracellular signal transduc…	GO:0004672 GO:0004674 GO:0004683 GO:0005509 GO:0005515 GO:0005524 GO:0016301 GO:0016772	ATP binding; calcium ion binding; calmodulin-dependent protein kinase activity; kinase activity; protein binding; protein kinase activity; protein serine/threonine kinase activity; transferase activity, transferring phosphorus-containing groups	GO:0005634 GO:0005829 GO:0005886 GO:0016020	cytosol; membrane; nucleus; plasma membrane	PF00069 PF00036	Protein kinase domain; EF hand	PTHR24349	SERINE/THREONINE-PROTEIN KINASE	KOG0032	Ca2+/calmodulin-dependent_protein_kinase,_EF-Hand_protein_superfamily
Glyma.03G001500	RG	1							235	UniRef100_Q8S8Z7 Syringolide-induced protein B15-3-5 n=1 Tax=Glycine max RepID=Q8S8Z7_SOYBN	1e-174	100	UniRef100_Q8S8Z7 Syringolide-induced protein B15-3-5 n=1 Tax=Glycine max RepID=Q8S8Z7_SOYBN	1e-174	100	AT2G38600.1|Symbols:|HAD superfamily, subfamily IIIB acid phosphatase|chr2:16145907-16146857 FORWARD LENGTH=251	4e-95	85.66			GO:0003993	acid phosphatase activity			PF03767	HAD superfamily, subfamily IIIB (Acid phosphatase)	PTHR11726	60S RIBOSOMAL PROTEIN L10
Glyma.03G002900	RG	1							815	UniRef100_K7KBW3 Uncharacterized protein n=1 Tax=Glycine max RepID=K7KBW3_SOYBN	0	100	UniRef100_G7J0P3 LRR receptor-like serine/threonine-protein kinase FEI n=1 Tax=Medicago truncatula RepID=G7J0P3_MEDTR	0	99.75	AT4G00340.1|Symbols:RLK4|receptor-like protein kinase 4|chr4:148958-151496 FORWARD LENGTH=818	3e-103	93.03	GO:0006468 GO:0048544	protein phosphorylation; recognition of pollen	GO:0004672 GO:0004674 GO:0004713 GO:0005524 GO:0016772 GO:0030246	ATP binding; carbohydrate binding; protein kinase activity; protein serine/threonine kinase activity; protein tyrosine kinase activity; transferase activity, transferring phosphorus-containing groups	GO:0005886 GO:0016020	membrane; plasma membrane	PF00069 PF00954 PF01453	Protein kinase domain; S-locus glycoprotein family; D-mannose binding lectin	PTHR24420	LEUCINE-RICH REPEAT RECEPTOR-LIKE PROTEIN KINASE	KOG1187	Serine/threonine_protein_kinase
Glyma.03G003000	RG, GmGLU1	2							827	UniRef100_I1JK11 Uncharacterized protein n=1 Tax=Glycine max RepID=I1JK11_SOYBN	0	100	UniRef100_G7J0P3 LRR receptor-like serine/threonine-protein kinase FEI n=1 Tax=Medicago truncatula RepID=G7J0P3_MEDTR	0	99.88	AT2G19130.1|Symbols:|S-locus lectin protein kinase family protein|chr2:8293789-8296275 FORWARD LENGTH=828	2e-114	98.07	GO:0006468 GO:0048544	protein phosphorylation; recognition of pollen	GO:0004672 GO:0004674 GO:0005524 GO:0016772 GO:0030246	ATP binding; carbohydrate binding; protein kinase activity; protein serine/threonine kinase activity; transferase activity, transferring phosphorus-containing groups	GO:0005886	plasma membrane	PF00069 PF01453 PF00954	Protein kinase domain; D-mannose binding lectin; S-locus glycoprotein family	PTHR24420	LEUCINE-RICH REPEAT RECEPTOR-LIKE PROTEIN KINASE	KOG1187	Serine/threonine_protein_kinase
Glyma.03G004100	RG	1							150	UniRef100_G3MHB1 Putative uncharacterized protein (Fragment) n=1 Tax=Amblyomma maculatum RepID=G3MHB1_9ACAR	5e-102	84.66	UniRef100_P17928 Calmodulin n=7 Tax=Magnoliophyta RepID=CALM_MEDSA	8e-102	100	AT3G43810.1|Symbols:CAM7|calmodulin 7|chr3:15664619-15666355 REVERSE LENGTH=149	3e-104	100	GO:0005513 GO:0006084 GO:0009612 GO:0010099 GO:0019722 GO:0019932	acetyl-CoA metabolic process; calcium-mediated signaling; detection of calcium ion; regulation of photomorphogenesis; response to mechanical stimulus; second-messenger-mediated signaling	GO:0005509 GO:0005515	calcium ion binding; protein binding	GO:0005737	cytoplasm	PF00036	EF hand	PTHR23050	CALCIUM BINDING PROTEIN	KOG0027	Calmodulin_and_related_proteins_(EF-Hand_superfamily)
Glyma.03G004300	RG, GmRR4, GmGLU1	3					Root_JO_TD, Root_JO_TA	2	269	UniRef100_I1JK28 Uncharacterized protein n=2 Tax=Glycine max RepID=I1JK28_SOYBN	0	100	UniRef100_G7L2Q8 Dihydrofolate reductase n=1 Tax=Medicago truncatula RepID=G7L2Q8_MEDTR	2e-155	104.28	AT4G24380.1|Symbols:|INVOLVED IN: 10-formyltetrahydrofolate biosynthetic process, folic acid and derivative biosynthetic process; EXPRESSED IN: 24 plant structures; EXPRESSED DURING: 15 growth stages; CONTAINS InterPro DOMAIN/s: Serine hydrolase (InterPro:IPR005645); BEST Arabidopsis thaliana protein match is: alpha/beta-Hydrolases superfamily protein (TAIR:AT5G65400.1); Has 30201 Blast hits to 1…	3e-67	99.57	GO:0009257 GO:0009396 GO:0009611 GO:0009620 GO:0009693 GO:0009695 GO:0009753 GO:0015824	10-formyltetrahydrofolate biosynthetic process; ethylene biosynthetic process; folic acid-containing compound biosynthetic process; jasmonic acid biosynthetic process; proline transport; response to fungus; response to jasmonic acid stimulus; response to wounding			GO:0009507	chloroplast	PF03959	Serine hydrolase (FSH1)	PTHR22778	OVARIAN CANCER GENE-2 PROTEIN-RELATED	KOG2551	Phospholipase/carboxyhydrolase
Glyma.03G005800	RG	1					Root_JO_TD	1	495	UniRef100_UPI00018C6714 PREDICTED: protein TRANSPARENT TESTA 12 n=1 Tax=Glycine max RepID=UPI00018C6714	0	100	UniRef100_I1JK47 MATE efflux family protein n=1 Tax=Glycine max RepID=I1JK47_SOYBN	0	100	AT1G33110.1|Symbols:|MATE efflux family protein|chr1:12005084-12008618 FORWARD LENGTH=494	0	97.37	GO:0006855 GO:0009610 GO:0019344 GO:0055085	cysteine biosynthetic process; drug transmembrane transport; response to symbiotic fungus; transmembrane transport	GO:0005215 GO:0015238 GO:0015297	antiporter activity; drug transmembrane transporter activity; transporter activity	GO:0005886 GO:0016020	membrane; plasma membrane	PF01554	MatE	PTHR11206	MULTIDRUG RESISTANCE PROTEIN	KOG1347	Uncharacterized_membrane_protein,_predicted_efflux_pump
Glyma.03G006900	GmGLU1	1					Root_JO_TA, Root_LA_10DC	2	279	UniRef100_UPI0001D62E87 PREDICTED: NADH--cytochrome b5 reductase 1 n=1 Tax=Glycine max RepID=UPI0001D62E87	0	100	UniRef100_Q5PY86 NADH:cytochrome b5 reductase n=1 Tax=Vernicia fordii RepID=Q5PY86_VERFO	0	99.29	AT5G17770.1|Symbols:ATCBR, CBR1, CBR|NADH:cytochrome B5 reductase 1|chr5:5864543-5866495 REVERSE LENGTH=281	5e-168	98.58	GO:0006499 GO:0022900 GO:0042732 GO:0055114	D-xylose metabolic process; N-terminal protein myristoylation; electron transport chain; oxidation-reduction process	GO:0004128 GO:0016491	cytochrome-b5 reductase activity, acting on NAD(P)H; oxidoreductase activity	GO:0005737 GO:0005783 GO:0005886 GO:0009505	cytoplasm; endoplasmic reticulum; plant-type cell wall; plasma membrane	PF00970 PF00175	Oxidoreductase FAD-binding domain; Oxidoreductase NAD-binding domain	PTHR19370	NADH-CYTOCHROME B5 REDUCTASE	KOG0534	NADH-cytochrome_b-5_reductase
Glyma.03G011000	RG	1							492	UniRef100_I1JK97 Uncharacterized protein n=1 Tax=Glycine max RepID=I1JK97_SOYBN	0	100	UniRef100_B9I8H9 Kinase family protein n=1 Tax=Populus trichocarpa RepID=B9I8H9_POPTR	0	98.78	AT4G00710.1|Symbols:BSK3|BR-signaling kinase 3|chr4:290807-293096 FORWARD LENGTH=489	0	100.41	GO:0006468 GO:0006499 GO:0009742	N-terminal protein myristoylation; brassinosteroid mediated signaling pathway; protein phosphorylation	GO:0004672 GO:0005524 GO:0016301 GO:0016772	ATP binding; kinase activity; protein kinase activity; transferase activity, transferring phosphorus-containing groups	GO:0005886 GO:0009506 GO:0016020	membrane; plasma membrane; plasmodesma	PF07714	Protein tyrosine kinase	PTHR24420	LEUCINE-RICH REPEAT RECEPTOR-LIKE PROTEIN KINASE	KOG1187	Serine/threonine_protein_kinase
Glyma.03G015400	RG	1					Root_ML_30M	1	150	UniRef100_C6SZA1 Uncharacterized protein n=1 Tax=Glycine max RepID=C6SZA1_SOYBN	8e-105	100	UniRef100_G7LCN6 Elicitor-responsive protein n=1 Tax=Medicago truncatula RepID=G7LCN6_MEDTR	5e-75	100.68	AT1G63220.1|Symbols:|Calcium-dependent lipid-binding (CaLB domain) family protein|chr1:23449017-23450244 FORWARD LENGTH=147	6e-59	101.36	GO:0008150	biological process	GO:0003674	molecular function	GO:0005737	cytoplasm	PF00168	C2 domain	PTHR26357	No Available Panther Description	KOG1030	Predicted_Ca2+-dependent_phospholipid-binding_protein
Glyma.03G015500	RG	1					Root_JO_TD, Root_JO_TA	2	178	UniRef100_UPI000233A321 PREDICTED: putative esterase F42H10.6-like n=1 Tax=Glycine max RepID=UPI000233A321	2e-125	100	UniRef100_B9IC93 Thioesterase family protein n=1 Tax=Populus trichocarpa RepID=B9IC93_POPTR	5e-44	92.98	AT3G61200.1|Symbols:|Thioesterase superfamily protein|chr3:22657599-22658350 REVERSE LENGTH=188	2e-39	88.83	GO:0008150	biological process	GO:0016788 GO:0047617	acyl-CoA hydrolase activity; hydrolase activity, acting on ester bonds	GO:0005634 GO:0005777	nucleus; peroxisome	PF03061	Thioesterase superfamily	PTHR21660	THIOESTERASE SUPERFAMILY MEMBER-RELATED	KOG3328	HGG_motif-containing_thioesterase
Glyma.03G016000	RG	1							229	UniRef100_K7KC78 Uncharacterized protein n=2 Tax=Glycine max RepID=K7KC78_SOYBN	4e-169	100	UniRef100_B9IC91 BON association protein 1 n=1 Tax=Populus trichocarpa RepID=B9IC91_POPTR	8e-23	73.91	AT2G45760.1|Symbols:BAP2, BAL|BON association protein 2|chr2:18847125-18847748 REVERSE LENGTH=207	1e-05	64.25	GO:0008150 GO:0009627 GO:0009693 GO:0009697	biological process; ethylene biosynthetic process; salicylic acid biosynthetic process; systemic acquired resistance	GO:0003674	molecular function	GO:0005575	cellular component	PF00168	C2 domain			KOG1030	Predicted_Ca2+-dependent_phospholipid-binding_protein
Glyma.03G016100	RG	1							175	UniRef100_I1JKD7 Uncharacterized protein n=1 Tax=Glycine max RepID=I1JKD7_SOYBN	6e-125	100	UniRef100_H9DXV8 BAP1 n=1 Tax=Vitis vinifera RepID=H9DXV8_VITVI	3e-27	98.3	AT2G45760.1|Symbols:BAP2, BAL|BON association protein 2|chr2:18847125-18847748 REVERSE LENGTH=207	7e-12	59.9	GO:0008150 GO:0009627 GO:0009693 GO:0009697	biological process; ethylene biosynthetic process; salicylic acid biosynthetic process; systemic acquired resistance	GO:0003674	molecular function	GO:0005575	cellular component
Glyma.03G016200	RG	1							192	UniRef100_I1JKD8 Uncharacterized protein n=1 Tax=Glycine max RepID=I1JKD8_SOYBN	7e-138	100	UniRef100_B9IC91 BON association protein 1 n=1 Tax=Populus trichocarpa RepID=B9IC91_POPTR	8e-28	96.74	AT2G45760.1|Symbols:BAP2, BAL|BON association protein 2|chr2:18847125-18847748 REVERSE LENGTH=207	2e-09	87.44	GO:0008150 GO:0009627 GO:0009693 GO:0009697	biological process; ethylene biosynthetic process; salicylic acid biosynthetic process; systemic acquired resistance	GO:0003674	molecular function	GO:0005575	cellular component	PF00168	C2 domain
Glyma.03G017900	RG	1							308	UniRef100_K7KC93 Uncharacterized protein n=1 Tax=Glycine max RepID=K7KC93_SOYBN	1e-109	110.47	UniRef100_G7L2H4 Adenosine 3'-phospho 5'-phosphosulfate transporter n=1 Tax=Medicago truncatula RepID=G7L2H4_MEDTR	1e-75	91.37	AT1G12600.1|Symbols:|UDP-N-acetylglucosamine (UAA) transporter family|chr1:4286414-4288859 REVERSE LENGTH=349	3e-51	46.13	GO:0055085	transmembrane transport	GO:0003674	molecular function	GO:0005886	plasma membrane	PF08449	UAA transporter family	PTHR10778	SOLUTE CARRIER FAMILY 35 MEMBER B
Glyma.03G018100	RG	1					Root_ML_30M	1	309	UniRef100_K7KC93 Uncharacterized protein n=1 Tax=Glycine max RepID=K7KC93_SOYBN	6e-111	111.19	UniRef100_M4QC22 UDP-galactose transporter n=1 Tax=Prunus persica RepID=M4QC22_PRUPE	2e-55	45.35	AT1G12600.1|Symbols:|UDP-N-acetylglucosamine (UAA) transporter family|chr1:4286414-4288859 REVERSE LENGTH=349	3e-51	46.13	GO:0055085	transmembrane transport	GO:0003674	molecular function	GO:0005886	plasma membrane	PF08449	UAA transporter family	PTHR10778	SOLUTE CARRIER FAMILY 35 MEMBER B
Glyma.03G019500	RG	1					Root_ML_30M, Root_LA_10DC	2	630	UniRef100_K7KCB4 Uncharacterized protein n=3 Tax=Glycine max RepID=K7KCB4_SOYBN	0	100	UniRef100_Q9SF07 F26K24.21 protein n=1 Tax=Arabidopsis thaliana RepID=Q9SF07_ARATH	0	89.52	AT3G11920.1|Symbols:|glutaredoxin-related|chr3:3772311-3774887 FORWARD LENGTH=630	0	89.52	GO:0035556 GO:0045454 GO:0048653	anther development; cell redox homeostasis; intracellular signal transduction	GO:0009055 GO:0015035	electron carrier activity; protein disulfide oxidoreductase activity	GO:0005634	nucleus	PF00610 PF04784 PF00462	Domain found in Dishevelled, Egl-10, and Pleckstrin (DEP); Protein of unknown function, DUF547; Glutaredoxin	PTHR23054	UNCHARACTERIZED	KOG1752	Glutaredoxin_and_related_proteins
Glyma.03G020400	RG	1					Root_LA_10DC	1	512	UniRef100_I1JKI6 Uncharacterized protein n=1 Tax=Glycine max RepID=I1JKI6_SOYBN	0	100	UniRef100_G7ZXN7 Cytochrome P450 n=1 Tax=Medicago truncatula RepID=G7ZXN7_MEDTR	0	100.2	AT2G45510.1|Symbols:CYP704A2|cytochrome P450, family 704, subfamily A, polypeptide 2|chr2:18753085-18754944 FORWARD LENGTH=511	0	96.67	GO:0055114	oxidation-reduction process	GO:0005506 GO:0009055 GO:0016705 GO:0019825 GO:0020037	electron carrier activity; heme binding; iron ion binding; oxidoreductase activity, acting on paired donors, with incorporation or reduction of molecular oxygen; oxygen binding	GO:0005783	endoplasmic reticulum	PF00067	Cytochrome P450	PTHR24296	FAMILY NOT NAMED	KOG0157	Cytochrome_P450_CYP4/CYP19/CYP26_subfamilies
Glyma.03G021600	RG	1							512	UniRef100_I1JKJ8 Uncharacterized protein n=1 Tax=Glycine max RepID=I1JKJ8_SOYBN	0	100	UniRef100_G7ZXN7 Cytochrome P450 n=1 Tax=Medicago truncatula RepID=G7ZXN7_MEDTR	0	100.2	AT2G45510.1|Symbols:CYP704A2|cytochrome P450, family 704, subfamily A, polypeptide 2|chr2:18753085-18754944 FORWARD LENGTH=511	0	96.67	GO:0055114	oxidation-reduction process	GO:0005506 GO:0009055 GO:0016705 GO:0019825 GO:0020037	electron carrier activity; heme binding; iron ion binding; oxidoreductase activity, acting on paired donors, with incorporation or reduction of molecular oxygen; oxygen binding	GO:0005783	endoplasmic reticulum	PF00067	Cytochrome P450	PTHR24296	FAMILY NOT NAMED	KOG0157	Cytochrome_P450_CYP4/CYP19/CYP26_subfamilies
Glyma.03G027400	RG, GmRR4	2					Root_JO_TD, Root_JO_TA	2	527	UniRef100_I1JKP7 3-phosphoshikimate 1-carboxyvinyltransferase n=1 Tax=Glycine max RepID=I1JKP7_SOYBN	0	100	UniRef100_I1JKP7 3-phosphoshikimate 1-carboxyvinyltransferase n=1 Tax=Glycine max RepID=I1JKP7_SOYBN	0	100	AT2G45300.1|Symbols:|RNA 3'-terminal phosphate cyclase/enolpyruvate transferase, alpha/beta|chr2:18677518-18679868 FORWARD LENGTH=520	0	101.15	GO:0009073 GO:0009423 GO:0018920	aromatic amino acid family biosynthetic process; chorismate biosynthetic process; glyphosate metabolic process	GO:0003824 GO:0003866 GO:0016765	3-phosphoshikimate 1-carboxyvinyltransferase activity; catalytic activity; transferase activity, transferring alkyl or aryl (other than methyl) groups	GO:0009507 GO:0009570	chloroplast; chloroplast stroma	PF00275	EPSP synthase (3-phosphoshikimate 1-carboxyvinyltransferase)	PTHR21090	AROM/DEHYDROQUINATE SYNTHASE	KOG0692	Pentafunctional_AROM_protein
Glyma.03G027500	RG	1					Leaf_JO_TA	1	732	UniRef100_UPI00019D3490 PREDICTED: transketolase, chloroplastic n=1 Tax=Glycine max RepID=UPI00019D3490	0	100	UniRef100_B9GPE7 Transketolase family protein n=1 Tax=Populus trichocarpa RepID=B9GPE7_POPTR	0	97.85	AT2G45290.1|Symbols:|Transketolase|chr2:18672737-18675589 FORWARD LENGTH=741	0	98.38	GO:0008152 GO:0046686	metabolic process; response to cadmium ion	GO:0003824 GO:0004802	catalytic activity; transketolase activity	GO:0009507 GO:0009536 GO:0009570	chloroplast; chloroplast stroma; plastid	PF02779 PF00456 PF02780	Transketolase, pyrimidine binding domain; Transketolase, thiamine diphosphate binding domain; Transketolase, C-terminal domain	PTHR11624	DEHYDROGENASE RELATED	KOG0523	Transketolase
Glyma.03G031100	RG	1							143	UniRef100_K7KCJ4 Uncharacterized protein (Fragment) n=1 Tax=Glycine max RepID=K7KCJ4_SOYBN	2e-84	70	UniRef100_Q2PMT2 30S ribosomal protein S2, chloroplastic n=2 Tax=Glycine RepID=RR2_SOYBN	1e-83	53.39	ATCG00160.1|Symbols:RPS2|ribosomal protein S2|chrC:15013-15723 REVERSE LENGTH=236	3e-70	53.39	GO:0006091 GO:0006354 GO:0006412 GO:0015979	DNA-dependent transcription, elongation; generation of precursor metabolites and energy; photosynthesis; translation	GO:0003735	structural constituent of ribosome	GO:0000312 GO:0005622 GO:0005840 GO:0009507 GO:0009570 GO:0015935 GO:0016020	chloroplast; chloroplast stroma; intracellular; membrane; plastid small ribosomal subunit; ribosome; small ribosomal subunit	PF00318	Ribosomal protein S2	PTHR12534	30S RIBOSOMAL PROTEIN S2 (PROKARYOTIC AND ORGANELLAR)
Glyma.03G034100	RG	1					Root_ML_30M	1	83	UniRef100_C6T1E8 Uncharacterized protein n=2 Tax=Pentapetalae RepID=C6T1E8_SOYBN	1e-49	100	UniRef100_G7LJD9 Protein transport protein Sec61 beta subunit n=1 Tax=Medicago truncatula RepID=G7LJD9_MEDTR	2e-33	101.23	AT3G60540.2|Symbols:|Preprotein translocase Sec, Sec61-beta subunit protein|chr3:22375132-22375377 REVERSE LENGTH=81	8e-34	97.53	GO:0009627 GO:0015031 GO:0034976	protein transport; response to endoplasmic reticulum stress; systemic acquired resistance	GO:0008565	protein transporter activity			PF03911	Sec61beta family	PTHR13509	SEC61BETA-PROV PROTEIN	KOG3457	Sec61_protein_translocation_complex,_beta_subunit
Glyma.03G035300	RG	1					Root_ML_30M	1	638	UniRef100_K7KCN2 Uncharacterized protein n=1 Tax=Glycine max RepID=K7KCN2_SOYBN	0	100	UniRef100_G7KY50 Protein kinase 2A n=1 Tax=Medicago truncatula RepID=G7KY50_MEDTR	0	82.42	AT3G08760.1|Symbols:ATSIK|Protein kinase superfamily protein|chr3:2658129-2659984 REVERSE LENGTH=557	0	77.02	GO:0006468 GO:0006914	autophagy; protein phosphorylation	GO:0004672 GO:0005524 GO:0016301 GO:0016772	ATP binding; kinase activity; protein kinase activity; transferase activity, transferring phosphorus-containing groups	GO:0005886	plasma membrane	PF07714	Protein tyrosine kinase	PTHR24420	LEUCINE-RICH REPEAT RECEPTOR-LIKE PROTEIN KINASE	KOG1187	Serine/threonine_protein_kinase
Glyma.03G044300	RG	1					Root_JO_TD	1	195	UniRef100_C6TAH7 Uncharacterized protein n=1 Tax=Glycine max RepID=C6TAH7_SOYBN	3e-142	100	UniRef100_D2DMN2 Dirigent-like protein 1 n=1 Tax=Gossypium hirsutum RepID=D2DMN2_GOSHI	8e-82	89.47	AT1G58170.1|Symbols:|Disease resistance-responsive (dirigent-like protein) family protein|chr1:21536188-21536745 FORWARD LENGTH=185	1e-77	81.62	GO:0006499 GO:0006952 GO:0009807	N-terminal protein myristoylation; defense response; lignan biosynthetic process	GO:0003674	molecular function	GO:0009507	chloroplast	PF03018	Dirigent-like protein	PTHR21495	NUCLEOPORIN-RELATED
Glyma.03G044500	RG, GmRR4, GmGLU1	3					Root_JO_TA, Root_ML_30M	2	219	UniRef100_I1JL51 Uncharacterized protein n=1 Tax=Glycine max RepID=I1JL51_SOYBN	4e-156	100	UniRef100_G7JKK5 Disease resistance response protein n=1 Tax=Medicago truncatula RepID=G7JKK5_MEDTR	9e-61	93.19	AT5G49040.1|Symbols:|Disease resistance-responsive (dirigent-like protein) family protein|chr5:19882676-19883251 REVERSE LENGTH=191	2e-53	96.34	GO:0006952 GO:0009807	defense response; lignan biosynthetic process	GO:0003674	molecular function	GO:0009507	chloroplast	PF03018	Dirigent-like protein	PTHR21495	NUCLEOPORIN-RELATED
Glyma.03G044900	RG, GmRR4	2							192	UniRef100_I1JL52 Uncharacterized protein n=1 Tax=Glycine max RepID=I1JL52_SOYBN	4e-135	100	UniRef100_G7JKK5 Disease resistance response protein n=1 Tax=Medicago truncatula RepID=G7JKK5_MEDTR	1e-69	97.38	AT5G49040.1|Symbols:|Disease resistance-responsive (dirigent-like protein) family protein|chr5:19882676-19883251 REVERSE LENGTH=191	1e-48	100	GO:0006952 GO:0009807	defense response; lignan biosynthetic process	GO:0003674	molecular function	GO:0009507	chloroplast	PF03018	Dirigent-like protein	PTHR21495	NUCLEOPORIN-RELATED
Glyma.03G045600	RG	1					Root_JO_TD, Root_JO_TA	2	172	UniRef100_C6T1W1 Putative uncharacterized protein n=1 Tax=Glycine max RepID=C6T1W1_SOYBN	2e-91	90.96	UniRef100_G7JKK5 Disease resistance response protein n=1 Tax=Medicago truncatula RepID=G7JKK5_MEDTR	2e-43	86.91	AT3G13650.1|Symbols:|Disease resistance-responsive (dirigent-like protein) family protein|chr3:4463056-4463616 FORWARD LENGTH=186	9e-36	89.25	GO:0006598 GO:0006952 GO:0009698 GO:0009807 GO:0042398	cellular modified amino acid biosynthetic process; defense response; lignan biosynthetic process; phenylpropanoid metabolic process; polyamine catabolic process	GO:0003674	molecular function	GO:0005576	extracellular region	PF03018	Dirigent-like protein	PTHR21495	NUCLEOPORIN-RELATED
Glyma.03G046000	RG, GmRR4, GmGLU1	3					Root_JO_TA, Root_ML_30M	2	245	UniRef100_K7K3H8 Uncharacterized protein n=2 Tax=Glycine max RepID=K7K3H8_SOYBN	3e-141	96.75	UniRef100_G7JKK5 Disease resistance response protein n=1 Tax=Medicago truncatula RepID=G7JKK5_MEDTR	2e-75	97.91	AT1G58170.1|Symbols:|Disease resistance-responsive (dirigent-like protein) family protein|chr1:21536188-21536745 FORWARD LENGTH=185	3e-63	99.46	GO:0006499 GO:0006952 GO:0009807	N-terminal protein myristoylation; defense response; lignan biosynthetic process	GO:0003674	molecular function	GO:0009507	chloroplast	PF03018	Dirigent-like protein	PTHR21495	NUCLEOPORIN-RELATED
Glyma.03G050100	RG	1							260	UniRef100_I1JL80 Ferritin n=1 Tax=Glycine max RepID=I1JL80_SOYBN	0	100	UniRef100_I1JL80 Ferritin n=1 Tax=Glycine max RepID=I1JL80_SOYBN	0	100	AT5G01600.1|Symbols:ATFER1, FER1|ferretin 1|chr5:228149-229594 REVERSE LENGTH=255	1e-113	88.63	GO:0000302 GO:0006826 GO:0006879 GO:0009409 GO:0009617 GO:0009908 GO:0010039 GO:0010043 GO:0015979 GO:0042542 GO:0048366 GO:0055072 GO:0055114	cellular iron ion homeostasis; flower development; iron ion homeostasis; iron ion transport; leaf development; oxidation-reduction process; photosynthesis; response to bacterium; response to cold; response to hydrogen peroxide; response to iron ion; response to reactive oxygen species; response to zinc ion	GO:0005506 GO:0008199 GO:0016491 GO:0046914	ferric iron binding; iron ion binding; oxidoreductase activity; transition metal ion binding	GO:0005739 GO:0009507 GO:0009535 GO:0009570 GO:0009579 GO:0016020	chloroplast; chloroplast stroma; chloroplast thylakoid membrane; membrane; mitochondrion; thylakoid	PF00210	Ferritin-like domain	PTHR11431	FERRITIN	KOG2332	Ferritin
Glyma.03G054900	RG	1							818	UniRef100_K7KD19 Serine/threonine-protein kinase n=2 Tax=Glycine max RepID=K7KD19_SOYBN	0	100	UniRef100_K7KD19 Serine/threonine-protein kinase n=2 Tax=Glycine max RepID=K7KD19_SOYBN	0	100	AT4G27290.1|Symbols:|S-locus lectin protein kinase family protein|chr4:13666281-13669202 FORWARD LENGTH=783	0	101.66	GO:0006468 GO:0048544 GO:0048765	protein phosphorylation; recognition of pollen; root hair cell differentiation	GO:0004672 GO:0004674 GO:0004713 GO:0005524 GO:0016772 GO:0030246	ATP binding; carbohydrate binding; protein kinase activity; protein serine/threonine kinase activity; protein tyrosine kinase activity; transferase activity, transferring phosphorus-containing groups	GO:0005886	plasma membrane	PF00954 PF07714 PF08276 PF01453	S-locus glycoprotein family; Protein tyrosine kinase; PAN-like domain; D-mannose binding lectin	PTHR24420	LEUCINE-RICH REPEAT RECEPTOR-LIKE PROTEIN KINASE	KOG1187	Serine/threonine_protein_kinase
Glyma.03G056800	RG	1					Root_JO_TD	1	431	UniRef100_I1JLD7 Uncharacterized protein n=1 Tax=Glycine max RepID=I1JLD7_SOYBN	0	100	UniRef100_Q9M035 ALC-interacting protein 1 n=1 Tax=Arabidopsis thaliana RepID=Q9M035_ARATH	2e-11	98.59	AT5G01370.1|Symbols:ACI1|ALC-interacting protein 1|chr5:152575-154295 FORWARD LENGTH=427	3e-14	98.59	GO:0010047	fruit dehiscence	GO:0005515	protein binding	GO:0005634	nucleus
Glyma.03G063400	RG	1					Root_JO_TD	1	457	UniRef100_K7KD95 Uncharacterized protein n=1 Tax=Glycine max RepID=K7KD95_SOYBN	0	100	UniRef100_G7JN13 Otubain n=1 Tax=Medicago truncatula RepID=G7JN13_MEDTR	3e-115	27.69	AT4G31980.1|Symbols:|unknown protein; CONTAINS InterPro DOMAIN/s: Protein of unknown function DUF247, plant (InterPro:IPR004158), Protein of unknown function DUF862, eukaryotic (InterPro:IPR008580); BEST Arabidopsis thaliana protein match is: Plant protein of unknown function (DUF247) (TAIR:AT5G11290.1); Has 1967 Blast hits to 1844 proteins in 183 species: Archae - 0; Bacteria - 6; Metazoa - 223;…	1e-35	61.91	GO:0006865 GO:0008150	amino acid transport; biological process	GO:0003674	molecular function	GO:0005886	plasma membrane	PF03140	Plant protein of unknown function
Glyma.03G066600	RG	1					Root_JO_TD	1	314	UniRef100_C6T8M8 Putative uncharacterized protein n=1 Tax=Glycine max RepID=C6T8M8_SOYBN	0	94.21	UniRef100_B7FHL7 Aldose reductase n=1 Tax=Medicago truncatula RepID=B7FHL7_MEDTR	2e-174	102.96	AT2G37770.2|Symbols:|NAD(P)-linked oxidoreductase superfamily protein|chr2:15834888-15836659 FORWARD LENGTH=315	2e-148	98.41	GO:0009409 GO:0009414 GO:0009651 GO:0055114	oxidation-reduction process; response to cold; response to salt stress; response to water deprivation	GO:0004033 GO:0008106 GO:0016229 GO:0016491 GO:0070401	NADP+ binding; alcohol dehydrogenase (NADP+) activity; aldo-keto reductase (NADP) activity; oxidoreductase activity; steroid dehydrogenase activity	GO:0005737 GO:0009507	chloroplast; cytoplasm	PF00248	Aldo/keto reductase family	PTHR11732	ALDO/KETO REDUCTASE	KOG1577	Aldo/keto_reductase_family_proteins
Glyma.03G067800	RG	1							476	UniRef100_K7KDD0 Uncharacterized protein n=2 Tax=Glycine max RepID=K7KDD0_SOYBN	0	100	UniRef100_G7JTD5 Avr9/Cf-9 rapidly elicited protein n=1 Tax=Medicago truncatula RepID=G7JTD5_MEDTR	0	64.66	AT5G51670.1|Symbols:|Protein of unknown function (DUF668)|chr5:20993560-20995096 FORWARD LENGTH=474	1e-54	94.3	GO:0008150	biological process			GO:0005739	mitochondrion	PF11961 PF05003	Domain of unknown function (DUF3475); Protein of unknown function (DUF668)
Glyma.03G074000	RG	1					Root_JO_TD, Root_JO_TA	2	182	UniRef100_I1JLV2 Uncharacterized protein n=1 Tax=Glycine max RepID=I1JLV2_SOYBN	2e-127	100	UniRef100_Q9FXS6 NtEIG-E80 protein n=1 Tax=Nicotiana tabacum RepID=Q9FXS6_TOBAC	1e-72	103.43	AT3G54040.1|Symbols:|PAR1 protein|chr3:20014032-20015299 REVERSE LENGTH=183	3e-66	97.81	GO:0000041 GO:0008150	biological process; transition metal ion transport	GO:0003674	molecular function	GO:0009507	chloroplast	PF06521	PAR1 protein
Glyma.03G074600	RG, GmGLU1	2					Root_JO_TD, Root_JO_TA	2	264	UniRef100_I1JLU7 Uncharacterized protein n=1 Tax=Glycine max RepID=I1JLU7_SOYBN	5e-143	100	UniRef100_G7JRA5 Heme-binding-like protein n=1 Tax=Medicago truncatula RepID=G7JRA5_MEDTR	2e-92	92.08	AT2G37970.1|Symbols:SOUL-1|SOUL heme-binding family protein|chr2:15891027-15891704 FORWARD LENGTH=225	4e-81	85.33	GO:0006499 GO:0009744 GO:0009813 GO:0010017 GO:0010224	N-terminal protein myristoylation; flavonoid biosynthetic process; red or far-red light signaling pathway; response to UV-B; response to sucrose stimulus			GO:0005737 GO:0005773 GO:0005794 GO:0005886	Golgi apparatus; cytoplasm; plasma membrane; vacuole	PF04832	SOUL heme-binding protein	PTHR11220	HEME-BINDING PROTEIN-RELATED
Glyma.03G074800	GmRR4	1					Leaf_ML_120M, Leaf_JO_TA, Leaf_JO_TD	3	441	UniRef100_K7KDI7 Uncharacterized protein n=1 Tax=Glycine max RepID=K7KDI7_SOYBN	0	83.77	UniRef100_D9IWP6 Fructokinase-like protein 1 n=1 Tax=Vigna unguiculata RepID=D9IWP6_VIGUN	0	91.88	AT3G54090.1|Symbols:FLN1|fructokinase-like 1|chr3:20028145-20029835 FORWARD LENGTH=471	0	86.62	GO:0006364 GO:0006399 GO:0009658 GO:0009793 GO:0010027 GO:0010228 GO:0016226 GO:0042793 GO:0045893 GO:0048481	chloroplast organization; embryo development ending in seed dormancy; iron-sulfur cluster assembly; ovule development; positive regulation of transcription, DNA-dependent; rRNA processing; tRNA metabolic process; thylakoid membrane organization; transcription from plastid promoter; vegetative to reproductive phase transition of meristem	GO:0016301 GO:0016773	kinase activity; phosphotransferase activity, alcohol group as acceptor	GO:0005634 GO:0005737 GO:0009295 GO:0009507 GO:0042644	chloroplast; chloroplast nucleoid; cytoplasm; nucleoid; nucleus	PF00294	pfkB family carbohydrate kinase	PTHR10584	SUGAR KINASE	KOG2855	Ribokinase
Glyma.03G075500	RG	1							462	UniRef100_K7KDI0 Uncharacterized protein n=1 Tax=Glycine max RepID=K7KDI0_SOYBN	0	100	UniRef100_G7KWS6 Pentatricopeptide repeat-containing protein n=1 Tax=Medicago truncatula RepID=G7KWS6_MEDTR	0	98.91	AT5G46680.1|Symbols:|Pentatricopeptide repeat (PPR-like) superfamily protein|chr5:18941118-18942524 FORWARD LENGTH=468	4e-157	95.51	GO:0008150	biological process	GO:0003674	molecular function	GO:0005739	mitochondrion	PF01535	PPR repeat	PTHR24015	FAMILY NOT NAMED
Glyma.03G078300	GmRR4	1							518	UniRef100_I1JLR0 Uncharacterized protein n=1 Tax=Glycine max RepID=I1JLR0_SOYBN	0	100	UniRef100_Q07A02 Sulfoquinovosyldiacylglycerol synthase type 2 n=1 Tax=Vigna unguiculata RepID=Q07A02_VIGUN	0	98.85	AT5G01220.1|Symbols:SQD2|sulfoquinovosyldiacylglycerol 2|chr5:86907-89885 REVERSE LENGTH=510	0	92.75	GO:0006636 GO:0009058 GO:0009247 GO:0015995 GO:0016036 GO:0016117 GO:0019288 GO:0019375 GO:0019761 GO:0046506	biosynthetic process; carotenoid biosynthetic process; cellular response to phosphate starvation; chlorophyll biosynthetic process; galactolipid biosynthetic process; glucosinolate biosynthetic process; glycolipid biosynthetic process; isopentenyl diphosphate biosynthetic process, mevalonate-independent pathway; sulfolipid biosynthetic process; unsaturated fatty acid biosynthetic process	GO:0008194 GO:0016757 GO:0046510	UDP-glycosyltransferase activity; UDP-sulfoquinovose:DAG sulfoquinovosyltransferase activity; transferase activity, transferring glycosyl groups	GO:0005886 GO:0009507 GO:0009536 GO:0009941	chloroplast; chloroplast envelope; plasma membrane; plastid	PF00534	Glycosyl transferases group 1	PTHR12526	GLYCOSYLTRANSFERASE	KOG1111	N-acetylglucosaminyltransferase_complex,_subunit_PIG-A/SPT14,_required_for_phosphatidylinositol_biosynthesis/Sulfolipid_synthase
Glyma.03G080100	GmGLU1	1							136	UniRef100_I1JLP5 Uncharacterized protein n=1 Tax=Glycine max RepID=I1JLP5_SOYBN	1e-95	100	UniRef100_G7JUJ2 Cytochrome b5 n=1 Tax=Medicago truncatula RepID=G7JUJ2_MEDTR	2e-79	98.52	AT2G32720.1|Symbols:B5 #4, ATCB5-B, CB5-B|cytochrome B5 isoform B|chr2:13877013-13878447 REVERSE LENGTH=134	3e-75	98.51	GO:0016126 GO:0019745 GO:0043447	alkane biosynthetic process; pentacyclic triterpenoid biosynthetic process; sterol biosynthetic process	GO:0005515 GO:0020037	heme binding; protein binding	GO:0005783	endoplasmic reticulum	PF00173	Cytochrome b5-like Heme/Steroid binding domain	PTHR19359	CYTOCHROME B5	KOG0537	Cytochrome_b5
Glyma.03G084000	RG	1							247	UniRef100_D8WJ54 RIN4a protein n=1 Tax=Glycine max RepID=D8WJ54_SOYBN	4e-179	100	UniRef100_D8WJ54 RIN4a protein n=1 Tax=Glycine max RepID=D8WJ54_SOYBN	4e-179	100	AT3G25070.1|Symbols:RIN4|RPM1 interacting protein 4|chr3:9132458-9133747 FORWARD LENGTH=211	1e-44	114.69	GO:0002237 GO:0006468 GO:0009617 GO:0009626 GO:0009816 GO:0010204 GO:0034051 GO:0045087	defense response signaling pathway, resistance gene-independent; defense response to bacterium, incompatible interaction; innate immune response; negative regulation of plant-type hypersensitive response; plant-type hypersensitive response; protein phosphorylation; response to bacterium; response to molecule of bacterial origin	GO:0005515	protein binding	GO:0005634 GO:0005886 GO:0016020 GO:0019897	extrinsic to plasma membrane; membrane; nucleus; plasma membrane	PF05627	Cleavage site for pathogenic type III effector avirulence factor Avr
Glyma.03G086200	RG, GmRR4	2				TPR	Leaf_ML_120M, Leaf_JO_TA	2	583	UniRef100_UPI0001B837A8 PREDICTED: peptidyl-prolyl cis-trans isomerase FKBP62 n=1 Tax=Glycine max RepID=UPI0001B837A8	0	100	UniRef100_G5ELZ2 FK506-binding protein n=1 Tax=Nicotiana tabacum RepID=G5ELZ2_TOBAC	0	101.57	AT3G25230.1|Symbols:ROF1, ATFKBP62, FKBP62|rotamase FKBP 1|chr3:9188257-9191137 FORWARD LENGTH=551	0	95.28	GO:0000413 GO:0006457 GO:0006499 GO:0006970 GO:0009408 GO:0009611 GO:0009644 GO:0009845 GO:0018208 GO:0034976 GO:0042542 GO:0046686 GO:0070370	N-terminal protein myristoylation; cellular heat acclimation; peptidyl-proline modification; protein folding; protein peptidyl-prolyl isomerization; response to cadmium ion; response to endoplasmic reticulum stress; response to heat; response to high light intensity; response to hydrogen peroxide; response to osmotic stress; response to wounding; seed germination	GO:0003755 GO:0005515 GO:0005516 GO:0005528 GO:0032266 GO:0080025	FK506 binding; calmodulin binding; peptidyl-prolyl cis-trans isomerase activity; phosphatidylinositol-3,5-bisphosphate binding; phosphatidylinositol-3-phosphate binding; protein binding	GO:0005634 GO:0005737 GO:0005829 GO:0016020 GO:0071944	cell periphery; cytoplasm; cytosol; membrane; nucleus	PF00515 PF00254	Tetratricopeptide repeat; FKBP-type peptidyl-prolyl cis-trans isomerase	PTHR10516	PEPTIDYL-PROLYL CIS-TRANS ISOMERASE	KOG0543	FKBP-type_peptidyl-prolyl_cis-trans_isomerase
Glyma.03G086800	RG	1				bHLH	Leaf_ML_120M	1	595	UniRef100_K7KDU9 Uncharacterized protein n=1 Tax=Glycine max RepID=K7KDU9_SOYBN	0	100	UniRef100_G7LF56 BHLH transcription factor n=1 Tax=Medicago truncatula RepID=G7LF56_MEDTR	0	107.43	AT3G07340.1|Symbols:|basic helix-loop-helix (bHLH) DNA-binding superfamily protein|chr3:2341188-2343288 REVERSE LENGTH=456	2e-108	130.26	GO:0006355	regulation of transcription, DNA-dependent	GO:0003677 GO:0003700	DNA binding; sequence-specific DNA binding transcription factor activity	GO:0005634	nucleus	PF00010	Helix-loop-helix DNA-binding domain	PTHR12565	STEROL REGULATORY ELEMENT-BINDING PROTEIN	KOG1318	Helix_loop_helix_transcription_factor_EB
Glyma.03G088400	RG	1				TPR			279	UniRef100_I1JM84 Uncharacterized protein n=1 Tax=Glycine max RepID=I1JM84_SOYBN	0	100	UniRef100_G7LEE6 E3 ubiquitin-protein ligase CHIP n=1 Tax=Medicago truncatula RepID=G7LEE6_MEDTR	7e-170	100.36	AT3G07370.1|Symbols:ATCHIP, CHIP|carboxyl terminus of HSC70-interacting protein|chr3:2358323-2360301 REVERSE LENGTH=278	3e-143	98.56	GO:0007165 GO:0009266 GO:0009408 GO:0009414 GO:0009610 GO:0009611 GO:0009651 GO:0009723 GO:0009733 GO:0009737 GO:0009738 GO:0009753 GO:0016567 GO:0042538	abscisic acid mediated signaling pathway; hyperosmotic salinity response; protein ubiquitination; response to abscisic acid stimulus; response to auxin stimulus; response to ethylene stimulus; response to heat; response to jasmonic acid stimulus; response to salt stress; response to symbiotic fungus; response to temperature stimulus; response to water deprivation; response to wounding; signal tra…	GO:0004842 GO:0051087	chaperone binding; ubiquitin-protein ligase activity	GO:0000151 GO:0005737	cytoplasm; ubiquitin ligase complex	PF04564 PF00515	U-box domain; Tetratricopeptide repeat	PTHR22904	TPR REPEAT CONTAINING PROTEIN	KOG4642	Chaperone-dependent_E3_ubiquitin_protein_ligase_(contains_TPR_repeats)
Glyma.03G090200	RG	1					Root_JO_TD, Root_JO_TA	2	808	UniRef100_I1JMA2 Uncharacterized protein n=1 Tax=Glycine max RepID=I1JMA2_SOYBN	0	100	UniRef100_G7LEB9 Kinase-like protein n=1 Tax=Medicago truncatula RepID=G7LEB9_MEDTR	0	76.01	AT5G60900.1|Symbols:RLK1|receptor-like protein kinase 1|chr5:24498467-24501494 REVERSE LENGTH=748	0	105.35	GO:0000165 GO:0006355 GO:0006468 GO:0006612 GO:0009617 GO:0009862 GO:0009867 GO:0010310 GO:0010363 GO:0031348 GO:0035304	MAPK cascade; jasmonic acid mediated signaling pathway; negative regulation of defense response; protein phosphorylation; protein targeting to membrane; regulation of hydrogen peroxide metabolic process; regulation of plant-type hypersensitive response; regulation of protein dephosphorylation; regulation of transcription, DNA-dependent; response to bacterium; systemic acquired resistance, salicyl…	GO:0004672 GO:0004674 GO:0004713 GO:0005524 GO:0016301 GO:0016772 GO:0030246	ATP binding; carbohydrate binding; kinase activity; protein kinase activity; protein serine/threonine kinase activity; protein tyrosine kinase activity; transferase activity, transferring phosphorus-containing groups	GO:0005886	plasma membrane	PF00069 PF01453	Protein kinase domain; D-mannose binding lectin	PTHR24420	LEUCINE-RICH REPEAT RECEPTOR-LIKE PROTEIN KINASE	KOG1187	Serine/threonine_protein_kinase
Glyma.03G090500	RG	1					Root_JO_TD, Root_JO_TA	2	808	UniRef100_K7KDY3 Uncharacterized protein n=1 Tax=Glycine max RepID=K7KDY3_SOYBN	0	100	UniRef100_G7LEB9 Kinase-like protein n=1 Tax=Medicago truncatula RepID=G7LEB9_MEDTR	0	76.01	AT5G60900.1|Symbols:RLK1|receptor-like protein kinase 1|chr5:24498467-24501494 REVERSE LENGTH=748	0	105.35	GO:0000165 GO:0006355 GO:0006468 GO:0006612 GO:0009617 GO:0009862 GO:0009867 GO:0010310 GO:0010363 GO:0031348 GO:0035304	MAPK cascade; jasmonic acid mediated signaling pathway; negative regulation of defense response; protein phosphorylation; protein targeting to membrane; regulation of hydrogen peroxide metabolic process; regulation of plant-type hypersensitive response; regulation of protein dephosphorylation; regulation of transcription, DNA-dependent; response to bacterium; systemic acquired resistance, salicyl…	GO:0004672 GO:0004674 GO:0004713 GO:0005524 GO:0016301 GO:0016772 GO:0030246	ATP binding; carbohydrate binding; kinase activity; protein kinase activity; protein serine/threonine kinase activity; protein tyrosine kinase activity; transferase activity, transferring phosphorus-containing groups	GO:0005886	plasma membrane	PF00069 PF01453	Protein kinase domain; D-mannose binding lectin	PTHR24420	LEUCINE-RICH REPEAT RECEPTOR-LIKE PROTEIN KINASE	KOG1187	Serine/threonine_protein_kinase
Glyma.03G091100	RG	1					Root_JO_TD	1	1703	UniRef100_I1JMA6 Uncharacterized protein n=1 Tax=Glycine max RepID=I1JMA6_SOYBN	0	100	UniRef100_G7LDJ1 Sacsin n=1 Tax=Medicago truncatula RepID=G7LDJ1_MEDTR	0	99.88	AT3G48770.1|Symbols:|DNA binding;ATP binding|chr3:18079261-18086817 REVERSE LENGTH=1899	0	89.47	GO:0008150	biological process	GO:0003677 GO:0005524	ATP binding; DNA binding	GO:0005737	cytoplasm			PTHR15600	FAMILY NOT NAMED
Glyma.03G091200	RG	1							478	UniRef100_I1JMA7 Uncharacterized protein n=1 Tax=Glycine max RepID=I1JMA7_SOYBN	0	100	UniRef100_G7KVT3 Hydroquinone glucosyltransferase n=1 Tax=Medicago truncatula RepID=G7KVT3_MEDTR	0	97.33	AT4G01070.1|Symbols:GT72B1, UGT72B1|UDP-Glycosyltransferase superfamily protein|chr4:461858-463300 REVERSE LENGTH=480	2e-166	98.75	GO:0006612 GO:0006805 GO:0008152 GO:0009611 GO:0009636 GO:0009651 GO:0009805 GO:0009963 GO:0010363 GO:0042178	coumarin biosynthetic process; metabolic process; positive regulation of flavonoid biosynthetic process; protein targeting to membrane; regulation of plant-type hypersensitive response; response to salt stress; response to toxic substance; response to wounding; xenobiotic catabolic process; xenobiotic metabolic process	GO:0008194 GO:0016757 GO:0016758 GO:0035251	UDP-glucosyltransferase activity; UDP-glycosyltransferase activity; transferase activity, transferring glycosyl groups; transferase activity, transferring hexosyl groups	GO:0005634	nucleus	PF00201	UDP-glucoronosyl and UDP-glucosyl transferase	PTHR11926	GLUCOSYL/GLUCURONOSYL TRANSFERASES	KOG1192	UDP-glucuronosyl_and_UDP-glucosyl_transferase
Glyma.03G097600	RG	1					Root_JO_TD	1	344	UniRef100_C6TIQ5 Uncharacterized protein n=1 Tax=Glycine max RepID=C6TIQ5_SOYBN	0	100	UniRef100_G1FCG1 Ketone/zingerone synthase 2 n=1 Tax=Rubus idaeus RepID=G1FCG1_RUBID	3e-179	96.59	AT5G16990.1|Symbols:|Zinc-binding dehydrogenase family protein|chr5:5581831-5583849 REVERSE LENGTH=343	6e-176	98.54	GO:0006979 GO:0055114	oxidation-reduction process; response to oxidative stress	GO:0000166 GO:0008270 GO:0016491	nucleotide binding; oxidoreductase activity; zinc ion binding	GO:0005737 GO:0005829 GO:0005886	cytoplasm; cytosol; plasma membrane	PF00107	Zinc-binding dehydrogenase	PTHR11695	ALCOHOL DEHYDROGENASE RELATED	KOG1196	Predicted_NAD-dependent_oxidoreductase
Glyma.03G104700	RG	1					Root_JO_TD, Root_LA_10DC	2	473	UniRef100_I1JMK6 Uncharacterized protein n=1 Tax=Glycine max RepID=I1JMK6_SOYBN	0	100	UniRef100_Q8S996 Glucosyltransferase-13 (Fragment) n=1 Tax=Phaseolus angularis RepID=Q8S996_PHAAN	0	84.26	AT4G01070.1|Symbols:GT72B1, UGT72B1|UDP-Glycosyltransferase superfamily protein|chr4:461858-463300 REVERSE LENGTH=480	6e-165	97.29	GO:0006612 GO:0006805 GO:0008152 GO:0009611 GO:0009636 GO:0009651 GO:0009805 GO:0009963 GO:0010363 GO:0042178	coumarin biosynthetic process; metabolic process; positive regulation of flavonoid biosynthetic process; protein targeting to membrane; regulation of plant-type hypersensitive response; response to salt stress; response to toxic substance; response to wounding; xenobiotic catabolic process; xenobiotic metabolic process	GO:0008194 GO:0016757 GO:0016758 GO:0035251	UDP-glucosyltransferase activity; UDP-glycosyltransferase activity; transferase activity, transferring glycosyl groups; transferase activity, transferring hexosyl groups	GO:0005634	nucleus	PF00201	UDP-glucoronosyl and UDP-glucosyl transferase	PTHR11926	GLUCOSYL/GLUCURONOSYL TRANSFERASES	KOG1192	UDP-glucuronosyl_and_UDP-glucosyl_transferase
Glyma.03G105200	RG	1				PHD			1065	UniRef100_K7KE85 Uncharacterized protein n=2 Tax=Glycine max RepID=K7KE85_SOYBN	0	100	UniRef100_F4K3G5 EDM2 n=1 Tax=Arabidopsis thaliana RepID=F4K3G5_ARATH	0	51.43	AT5G55390.2|Symbols:EDM2|ENHANCED DOWNY MILDEW 2|chr5:22448152-22454414 REVERSE LENGTH=1297	0	51.43	GO:0007165 GO:0009911 GO:0010228 GO:0050832	defense response to fungus; positive regulation of flower development; signal transduction; vegetative to reproductive phase transition of meristem	GO:0003700 GO:0008270	sequence-specific DNA binding transcription factor activity; zinc ion binding	GO:0005634	nucleus	PF12047	Cytosine specific DNA methyltransferase replication foci domain	PTHR13863	No Available Panther Description
Glyma.03G107800	RG	1					Leaf_ML_120M, Leaf_JO_TA, Root_JO_TD	3	210	UniRef100_I1JMN2 Uncharacterized protein n=1 Tax=Glycine max RepID=I1JMN2_SOYBN	3e-153	100	UniRef100_G7KTC0 Cyclin-dependent protein kinase regulator Pho80 n=1 Tax=Medicago truncatula RepID=G7KTC0_MEDTR	5e-119	101.97	AT2G44740.1|Symbols:CYCP4;1|cyclin p4;1|chr2:18442287-18443304 REVERSE LENGTH=202	1e-99	97.03	GO:0010440 GO:0051726	regulation of cell cycle; stomatal lineage progression	GO:0004693 GO:0005515	cyclin-dependent protein serine/threonine kinase activity; protein binding			PF08613	Cyclin	PTHR15615	UNCHARACTERIZED	KOG1674	Cyclin
Glyma.03G108500	RG	1							802	UniRef100_I1JMN6 Uncharacterized protein n=1 Tax=Glycine max RepID=I1JMN6_SOYBN	0	100	UniRef100_G4XE11 Organelle transcript processing 82 (Fragment) n=1 Tax=Raphanus sativus RepID=G4XE11_RAPSA	0	92.89	AT1G11290.1|Symbols:CRR22|Pentatricopeptide repeat (PPR) superfamily protein|chr1:3791454-3793883 REVERSE LENGTH=809	0	85.78	GO:0016556	mRNA modification	GO:0004519	endonuclease activity	GO:0005739 GO:0009507	chloroplast; mitochondrion	PF01535	PPR repeat	PTHR24015	FAMILY NOT NAMED
Glyma.03G109900	RG	1					Root_ML_30M, Leaf_LA_10DC	2	188	UniRef100_UPI00018C6627 PREDICTED: uclacyanin-2 n=1 Tax=Glycine max RepID=UPI00018C6627	2e-130	100	UniRef100_M7YK56 Blue copper protein n=1 Tax=Triticum urartu RepID=M7YK56_TRIUA	2e-38	68.93	AT2G32300.1|Symbols:UCC1|uclacyanin 1|chr2:13722510-13723464 FORWARD LENGTH=261	1e-33	47.51	GO:0048765 GO:0048767	root hair cell differentiation; root hair elongation	GO:0005507 GO:0009055	copper ion binding; electron carrier activity	GO:0005886 GO:0031225	anchored to membrane; plasma membrane	PF02298	Plastocyanin-like domain
Glyma.03G113200	RG, GmRR4	2					Root_JO_TD, Root_JO_TA	2	270	UniRef100_C6TC47 Uncharacterized protein n=1 Tax=Glycine max RepID=C6TC47_SOYBN	0	100	UniRef100_P93697 CPRD12 protein n=1 Tax=Vigna unguiculata RepID=P93697_VIGUN	2e-148	97.38	AT3G51680.1|Symbols:|NAD(P)-binding Rossmann-fold superfamily protein|chr3:19173622-19174667 REVERSE LENGTH=303	2e-85	84.49	GO:0008152	metabolic process	GO:0000166 GO:0016491	nucleotide binding; oxidoreductase activity	GO:0005737	cytoplasm	PF00106	short chain dehydrogenase	PTHR24322	FAMILY NOT NAMED	KOG0725	Reductases_with_broad_range_of_substrate_specificities
Glyma.03G115100	RG	1							305	UniRef100_K7KEG2 Uncharacterized protein n=1 Tax=Glycine max RepID=K7KEG2_SOYBN	0	100				AT2G44930.1|Symbols:|Plant protein of unknown function (DUF247)|chr2:18529700-18531671 REVERSE LENGTH=515	8e-31	38.64	GO:0008150	biological process	GO:0003674	molecular function	GO:0005886	plasma membrane	PF03140	Plant protein of unknown function
Glyma.03G120700	RG	1					Leaf_JO_TA	1	234	UniRef100_I1JMZ2 Uncharacterized protein n=1 Tax=Glycine max RepID=I1JMZ2_SOYBN	7e-164	100	UniRef100_B9IHK5 VQ motif-containing family protein n=1 Tax=Populus trichocarpa RepID=B9IHK5_POPTR	7e-65	91.37	AT2G41010.1|Symbols:ATCAMBP25, CAMBP25|calmodulin (CAM)-binding protein of 25 kDa|chr2:17114015-17114731 REVERSE LENGTH=238	1e-40	97.9	GO:0009414 GO:0009651 GO:0010337	regulation of salicylic acid metabolic process; response to salt stress; response to water deprivation	GO:0005516	calmodulin binding	GO:0005634	nucleus	PF05678	VQ motif
Glyma.03G121500	RG, GmRR4	2					Leaf_ML_6H	1	631	UniRef100_K7KEK9 Uncharacterized protein n=2 Tax=Glycine max RepID=K7KEK9_SOYBN	0	100	UniRef100_Q9MB42 Beta-amyrin synthase n=1 Tax=Glycyrrhiza glabra RepID=BAMS_GLYGL	0	82.35	AT1G78955.1|Symbols:CAMS1|camelliol C synthase 1|chr1:29689153-29694255 REVERSE LENGTH=769	0	81.4			GO:0042300 GO:0090438	beta-amyrin synthase activity; camelliol C synthase activity			PF00432	Prenyltransferase and squalene oxidase repeat	PTHR11764	LANOSTEROL SYNTHASE	KOG0497	Oxidosqualene-lanosterol_cyclase_and_related_proteins
Glyma.03G122500	RG	1					Leaf_ML_6H, Leaf_ML_120M, Leaf_JO_TA	3	611	UniRef100_UPI0001890C2D PREDICTED: probable nitrite transporter At1g68570 n=1 Tax=Glycine max RepID=UPI0001890C2D	0	100	UniRef100_G7L4V0 Peptide transporter PTR5 n=1 Tax=Medicago truncatula RepID=G7L4V0_MEDTR	0	99.51	AT1G68570.1|Symbols:|Major facilitator superfamily protein|chr1:25746811-25750110 FORWARD LENGTH=596	0	98.15	GO:0006857	oligopeptide transport	GO:0005215	transporter activity	GO:0005886 GO:0016020	membrane; plasma membrane	PF00854	POT family	PTHR11654	OLIGOPEPTIDE TRANSPORTER-RELATED	KOG1237	H+/oligopeptide_symporter
Glyma.03G123500	RG, GmGLU1	2					Leaf_JO_TA	1	1047	UniRef100_UPI00023C1766 PREDICTED: calmodulin-interacting protein 111-like isoform X2 n=1 Tax=Glycine max RepID=UPI00023C1766	0	100	UniRef100_G7L5U3 AAA family ATPase CDC48 subfamily n=1 Tax=Medicago truncatula RepID=G7L5U3_MEDTR	0	95.32	AT3G56690.1|Symbols:CIP111|Cam interacting protein 111|chr3:20993869-20998531 REVERSE LENGTH=1022	0	97.26			GO:0000166 GO:0005516 GO:0005524 GO:0016887 GO:0017111	ATP binding; ATPase activity; calmodulin binding; nucleoside-triphosphatase activity; nucleotide binding	GO:0005634 GO:0009507 GO:0009535	chloroplast; chloroplast thylakoid membrane; nucleus	PF00004	ATPase family associated with various cellular activities (AAA)	PTHR23077	AAA-FAMILY ATPASE	KOG0733	Nuclear_AAA_ATPase_(VCP_subfamily)
Glyma.03G127200	RG	1					Leaf_JO_TD	1	879	UniRef100_K7KEN9 Uncharacterized protein n=1 Tax=Glycine max RepID=K7KEN9_SOYBN	0	100	UniRef100_G7KQR9 Alpha-glucosidase yihQ n=1 Tax=Medicago truncatula RepID=G7KQR9_MEDTR	0	100.8	AT3G45940.1|Symbols:|Glycosyl hydrolases family 31 protein|chr3:16886226-16889171 REVERSE LENGTH=868	3e-22	64.06	GO:0005975	carbohydrate metabolic process	GO:0004553	hydrolase activity, hydrolyzing O-glycosyl compounds	GO:0005576 GO:0009506	extracellular region; plasmodesma	PF01055	Glycosyl hydrolases family 31	PTHR22762	ALPHA-GLUCOSIDASE
Glyma.03G127300	RG	1							727	UniRef100_I1JN48 Uncharacterized protein n=1 Tax=Glycine max RepID=I1JN48_SOYBN	0	100	UniRef100_V7CXR3 DNA topoisomerase 2 n=1 Tax=Phaseolus vulgaris RepID=V7CXR3_PHAVU	0	99.85	AT5G04130.1|Symbols:GYRB2|DNA GYRASE B2|chr5:1122084-1128031 REVERSE LENGTH=732	0	93.58	GO:0006200 GO:0006259 GO:0006261 GO:0006265 GO:0007059	ATP catabolic process; DNA-dependent DNA replication; DNA metabolic process; DNA topological change; chromosome segregation	GO:0003677 GO:0003916 GO:0003918 GO:0005524 GO:0008094	ATP binding; DNA-dependent ATPase activity; DNA binding; DNA topoisomerase activity; DNA topoisomerase type II (ATP-hydrolyzing) activity	GO:0005694 GO:0005739 GO:0009330	DNA topoisomerase complex (ATP-hydrolyzing); chromosome; mitochondrion	PF00986 PF02518 PF00204	DNA gyrase B subunit, carboxyl terminus; Histidine kinase-, DNA gyrase B-, and HSP90-like ATPase; DNA gyrase B	PTHR10169	DNA TOPOISOMERASE/GYRASE	KOG0355	DNA_topoisomerase_type_II
Glyma.03G127800	RG	1							168	UniRef100_I1JN53 Uncharacterized protein n=1 Tax=Glycine max RepID=I1JN53_SOYBN	3e-119	100	UniRef100_O80669 Sigma factor binding protein 2, chloroplastic n=1 Tax=Arabidopsis thaliana RepID=SIB2_ARATH	6e-11	47.52	AT2G41180.1|Symbols:|VQ motif-containing protein|chr2:17165242-17165667 FORWARD LENGTH=141	7e-14	47.52	GO:0008150 GO:0009627 GO:0031347	biological process; regulation of defense response; systemic acquired resistance	GO:0003674	molecular function	GO:0005634	nucleus	PF05678	VQ motif
Glyma.03G129300	RG, GmRR4	2	1	1	Gm03		Leaf_ML_6H, Leaf_JO_TA, Root_JO_TD, Root_JO_TA	4	262	UniRef100_I1JN67 Uncharacterized protein n=1 Tax=Glycine max RepID=I1JN67_SOYBN	0	100	UniRef100_K7W5F3 Embryo-abundant protein EMB n=1 Tax=Phaseolus vulgaris RepID=K7W5F3_PHAVU	2e-140	88.07	AT2G41380.1|Symbols:|S-adenosyl-L-methionine-dependent methyltransferases superfamily protein|chr2:17251981-17252886 FORWARD LENGTH=269	1e-118	96.65	GO:0008152 GO:0009407 GO:0010583 GO:0046686	metabolic process; response to cadmium ion; response to cyclopentenone; toxin catabolic process	GO:0008168	methyltransferase activity	GO:0005739	mitochondrion	PF08241	Methyltransferase domain	PTHR10108	METHYLTRANSFERASE	KOG3010	Methyltransferase
Glyma.03G129700	RG, GmRR4	2	2	1	Gm03		Leaf_JO_TD	1	469	UniRef100_I1JN71 Uncharacterized protein n=2 Tax=Glycine max RepID=I1JN71_SOYBN	0	100	UniRef100_U5FQ77 Chloroplast cystathionine beta lyase family protein n=1 Tax=Populus trichocarpa RepID=U5FQ77_POPTR	0	100.65	AT3G57050.1|Symbols:CBL|cystathionine beta-lyase|chr3:21111939-21114521 REVERSE LENGTH=464	0	89.87	GO:0000394 GO:0006520 GO:0009086 GO:0019279 GO:0071266	'de novo' L-methionine biosynthetic process; L-methionine biosynthetic process from L-homoserine via cystathionine; RNA splicing, via endonucleolytic cleavage and ligation; cellular amino acid metabolic process; methionine biosynthetic process	GO:0003824 GO:0004121 GO:0030170	catalytic activity; cystathionine beta-lyase activity; pyridoxal phosphate binding	GO:0009507 GO:0009570	chloroplast; chloroplast stroma	PF01053	Cys/Met metabolism PLP-dependent enzyme	PTHR11808	TRANS-SULFURATION ENZYME FAMILY MEMBER	KOG0053	Cystathionine_beta-lyases/cystathionine_gamma-synthases
Glyma.03G130100	RG	1	3	1	Gm03				372	UniRef100_I1JN75 Uncharacterized protein n=1 Tax=Glycine max RepID=I1JN75_SOYBN	0	100	UniRef100_B9IHS3 Strictosidine synthase family protein n=1 Tax=Populus trichocarpa RepID=B9IHS3_POPTR	0	94.67	AT3G57030.1|Symbols:|Calcium-dependent phosphotriesterase superfamily protein|chr3:21101653-21103204 REVERSE LENGTH=374	1e-165	98.13	GO:0009058 GO:0009821	alkaloid biosynthetic process; biosynthetic process	GO:0016844	strictosidine synthase activity	GO:0005783 GO:0005886 GO:0009505 GO:0009506 GO:0009507	chloroplast; endoplasmic reticulum; plant-type cell wall; plasma membrane; plasmodesma	PF03088	Strictosidine synthase	PTHR10426	STRICTOSIDINE SYNTHASE-RELATED	KOG1520	Predicted_alkaloid_synthase/Surface_mucin_Hemomucin
Glyma.03G130800	RG	1	4	1	Gm03		Leaf_JO_TA	1	220	UniRef100_I1JN81 Uncharacterized protein n=1 Tax=Glycine max RepID=I1JN81_SOYBN	4e-155	100	UniRef100_A9PIE9 Calmodulin-like family protein n=1 Tax=Populus trichocarpa RepID=A9PIE9_POPTR	8e-63	102.82	AT3G10190.1|Symbols:|Calcium-binding EF-hand family protein|chr3:3155309-3155938 FORWARD LENGTH=209	2e-57	100.48	GO:0008150	biological process	GO:0005509	calcium ion binding	GO:0005886	plasma membrane	PF00036	EF hand	PTHR10891	EF-HAND CALCIUM-BINDING DOMAIN CONTAINING PROTEIN	KOG0027	Calmodulin_and_related_proteins_(EF-Hand_superfamily)
Glyma.03G131600	RG	1	4	1	Gm03		Root_LA_10DC	1	105	UniRef100_K7KER4 Uncharacterized protein n=1 Tax=Glycine max RepID=K7KER4_SOYBN	2e-69	100
Glyma.03G131900	RG	1	4	1	Gm03				106	UniRef100_K7KER8 Uncharacterized protein n=1 Tax=Glycine max RepID=K7KER8_SOYBN	5e-70	100	UniRef100_Q2HRG8 Polyadenylate-binding protein-interacting protein n=1 Tax=Medicago truncatula RepID=Q2HRG8_MEDTR	3e-51	86.09	AT2G41430.5|Symbols:ERD15|dehydration-induced protein (ERD15)|chr2:17269736-17270314 FORWARD LENGTH=163	2e-29	46.63	GO:0006096 GO:0006833 GO:0006972 GO:0007030 GO:0009266 GO:0009414 GO:0009617 GO:0009644 GO:0009646 GO:0009651 GO:0032880 GO:0042744 GO:0046686	Golgi organization; glycolysis; hydrogen peroxide catabolic process; hyperosmotic response; regulation of protein localization; response to absence of light; response to bacterium; response to cadmium ion; response to high light intensity; response to salt stress; response to temperature stimulus; response to water deprivation; water transport	GO:0005515	protein binding	GO:0005737	cytoplasm
Glyma.03G132700	RG, GmRR4, GmGLU1	3	4	1	Gm03		Leaf_JO_TA, Leaf_JO_TD, Root_JO_TD, Root_JO_TA, Root_ML_30M, Root_ML_1H	6	348	UniRef100_Q03773 Glucan endo-1,3-beta-glucosidase n=2 Tax=Glycine RepID=E13A_SOYBN	0	100	UniRef100_Q03773 Glucan endo-1,3-beta-glucosidase n=2 Tax=Glycine RepID=E13A_SOYBN	0	100	AT3G57270.1|Symbols:BG1|beta-1,3-glucanase 1|chr3:21191336-21193118 REVERSE LENGTH=340	1e-138	94.12	GO:0005975	carbohydrate metabolic process	GO:0003824 GO:0004553 GO:0043169	catalytic activity; cation binding; hydrolase activity, hydrolyzing O-glycosyl compounds	GO:0005576	extracellular region	PF00332	Glycosyl hydrolases family 17	PTHR16631	FAMILY NOT NAMED
Glyma.03G132900	RG	1	4	1	Gm03		Root_ML_1H	1	345	UniRef100_I1JN95 Uncharacterized protein n=1 Tax=Glycine max RepID=I1JN95_SOYBN	0	100	UniRef100_Q39900 Beta-1,3-glucanase n=1 Tax=Glycine max RepID=Q39900_SOYBN	0	98.85	AT3G57270.1|Symbols:BG1|beta-1,3-glucanase 1|chr3:21191336-21193118 REVERSE LENGTH=340	2e-137	93.82	GO:0005975	carbohydrate metabolic process	GO:0003824 GO:0004553 GO:0043169	catalytic activity; cation binding; hydrolase activity, hydrolyzing O-glycosyl compounds	GO:0005576	extracellular region	PF00332	Glycosyl hydrolases family 17	PTHR16631	FAMILY NOT NAMED
Glyma.03G136000	RG	1		1	Gm03		Root_ML_30M	1	1827	UniRef100_UPI0002339EC0 PREDICTED: ABC transporter A family member 1-like isoform X1 n=1 Tax=Glycine max RepID=UPI0002339EC0	0	92.81	UniRef100_B9H9T2 ABC transporter family protein n=1 Tax=Populus trichocarpa RepID=B9H9T2_POPTR	0	92.6	AT2G41700.1|Symbols:ABCA1, AtABCA1|ATP-binding cassette A1|chr2:17383239-17396110 REVERSE LENGTH=1882	0	93.04	GO:0006486 GO:0006487	protein N-linked glycosylation; protein glycosylation	GO:0000166 GO:0005524 GO:0015171 GO:0016887 GO:0017111 GO:0042626	ATP binding; ATPase activity; ATPase activity, coupled to transmembrane movement of substances; amino acid transmembrane transporter activity; nucleoside-triphosphatase activity; nucleotide binding	GO:0005774	vacuolar membrane	PF00005	ABC transporter	PTHR19229	ATP-BINDING CASSETTE TRANSPORTER SUBFAMILY A (ABCA)	KOG0059	Lipid_exporter_ABCA1_and_related_proteins,_ABC_superfamily
Glyma.03G137100	RG	1		1	Gm03				965	UniRef100_K7KEW2 Uncharacterized protein n=1 Tax=Glycine max RepID=K7KEW2_SOYBN	0	100	UniRef100_Q93YG9 Insulin degrading enzyme n=1 Tax=Solanum lycopersicum RepID=Q93YG9_SOLLC	0	99.28	AT2G41790.1|Symbols:|Insulinase (Peptidase family M16) family protein|chr2:17429453-17436110 REVERSE LENGTH=970	0	99.38	GO:0006508	proteolysis	GO:0003824 GO:0004222 GO:0008270 GO:0046872	catalytic activity; metal ion binding; metalloendopeptidase activity; zinc ion binding	GO:0005737	cytoplasm	PF05193 PF00675	Peptidase M16 inactive domain; Insulinase (Peptidase family M16)	PTHR11851	METALLOPROTEASE	KOG0959	N-arginine_dibasic_convertase_NRD1_and_related_Zn2+-dependent_endopeptidases,_insulinase_superfamily
Glyma.03G141300	RG	1		1	Gm03				72	UniRef100_K7KEZ8 Uncharacterized protein n=1 Tax=Glycine max RepID=K7KEZ8_SOYBN	6e-42	100	UniRef100_L8E843 30S ribosomal protein S12, chloroplastic n=1 Tax=Tectona grandis RepID=L8E843_TECGR	6e-14	41.53	ATCG00905.1|Symbols:RPS12C, RPS12|ribosomal protein S12C|chrC:97999-98793 REVERSE LENGTH=123	9e-14	37.4	GO:0006412	translation	GO:0003735	structural constituent of ribosome	GO:0000312 GO:0005622 GO:0005840 GO:0009507 GO:0015935	chloroplast; intracellular; plastid small ribosomal subunit; ribosome; small ribosomal subunit	PF00164	Ribosomal protein S12/S23
Glyma.03G141900	RG	1		1	Gm03		Root_JO_TD, Root_JO_TA	2	90	UniRef100_C6TF61 Uncharacterized protein n=1 Tax=Glycine max RepID=C6TF61_SOYBN	1e-56	100
Glyma.03G143700	RG, GmRR4	2		1	Gm03		Root_JO_TD, Root_JO_TA	2	510	UniRef100_Q42798 Cytochrome P450 93A1 n=2 Tax=Glycine max RepID=C93A1_SOYBN	0	100	UniRef100_Q42798 Cytochrome P450 93A1 n=2 Tax=Glycine max RepID=C93A1_SOYBN	0	100	AT5G06900.1|Symbols:CYP93D1|cytochrome P450, family 93, subfamily D, polypeptide 1|chr5:2136160-2137925 REVERSE LENGTH=507	0	98.22	GO:0055114	oxidation-reduction process	GO:0005506 GO:0009055 GO:0016705 GO:0019825 GO:0020037	electron carrier activity; heme binding; iron ion binding; oxidoreductase activity, acting on paired donors, with incorporation or reduction of molecular oxygen; oxygen binding			PF00067	Cytochrome P450	PTHR24298	FAMILY NOT NAMED	KOG0156	Cytochrome_P450_CYP2_subfamily
Glyma.03G144800	RG	1		1	Gm03		Leaf_ML_120M, Root_JO_TD, Root_JO_TA, Root_ML_30M	4	378	UniRef100_I1JNK9 Uncharacterized protein n=1 Tax=Glycine max RepID=I1JNK9_SOYBN	0	100	UniRef100_Q9M729 Actin n=1 Tax=Vigna radiata var. radiata RepID=Q9M729_VIGRR	0	100	AT5G09810.1|Symbols:ACT7|actin 7|chr5:3052809-3054220 FORWARD LENGTH=377	0	100	GO:0006007 GO:0006094 GO:0007010 GO:0009416 GO:0009611 GO:0009733 GO:0009845 GO:0010053 GO:0010498 GO:0032880 GO:0048364 GO:0048767 GO:0051301	cell division; cytoskeleton organization; gluconeogenesis; glucose catabolic process; proteasomal protein catabolic process; regulation of protein localization; response to auxin stimulus; response to light stimulus; response to wounding; root development; root epidermal cell differentiation; root hair elongation; seed germination	GO:0005200 GO:0005515 GO:0005524	ATP binding; protein binding; structural constituent of cytoskeleton	GO:0005618 GO:0005730 GO:0005737 GO:0005739 GO:0005829 GO:0005856 GO:0005886 GO:0009506 GO:0009570 GO:0009941	cell wall; chloroplast envelope; chloroplast stroma; cytoplasm; cytoskeleton; cytosol; mitochondrion; nucleolus; plasma membrane; plasmodesma	PF00022	Actin	PTHR11937	ACTIN	KOG0676	Actin_and_related_proteins
Glyma.03G146900	RG	1		1	Gm03		Root_JO_TD	1	1015	UniRef100_I1JNN1 Uncharacterized protein n=1 Tax=Glycine max RepID=I1JNN1_SOYBN	0	100.7	UniRef100_G7KWB5 Kinesin-like protein n=1 Tax=Medicago truncatula RepID=G7KWB5_MEDTR	0	71.95	AT3G12020.1|Symbols:|P-loop containing nucleoside triphosphate hydrolases superfamily protein|chr3:3827016-3834146 FORWARD LENGTH=965	0	104.77	GO:0007018	microtubule-based movement	GO:0003777 GO:0005524	ATP binding; microtubule motor activity			PF00225	Kinesin motor domain	PTHR24115	FAMILY NOT NAMED	KOG0242	Kinesin-like_protein
Glyma.03G147700	RG	1		1	Gm03		Root_JO_TD, Root_JO_TA	2	187	UniRef100_I1JNN8 Uncharacterized protein n=1 Tax=Glycine max RepID=I1JNN8_SOYBN	3e-133	100	UniRef100_G7KWC3 Disease resistance response protein n=1 Tax=Medicago truncatula RepID=G7KWC3_MEDTR	2e-110	95.88	AT5G42500.1|Symbols:|Disease resistance-responsive (dirigent-like protein) family protein|chr5:16994359-16994916 REVERSE LENGTH=185	3e-52	91.35	GO:0006952	defense response	GO:0003674	molecular function	GO:0005576	extracellular region	PF03018	Dirigent-like protein	PTHR21495	NUCLEOPORIN-RELATED
Glyma.03G147800	RG	1		1	Gm03				203	UniRef100_I1JNP0 Uncharacterized protein n=1 Tax=Glycine max RepID=I1JNP0_SOYBN	4e-145	100	UniRef100_G7KWC7 Disease resistance response protein n=1 Tax=Medicago truncatula RepID=G7KWC7_MEDTR	2e-80	80.73	AT3G13650.1|Symbols:|Disease resistance-responsive (dirigent-like protein) family protein|chr3:4463056-4463616 FORWARD LENGTH=186	3e-52	101.61	GO:0006598 GO:0006952 GO:0009698 GO:0009807 GO:0042398	cellular modified amino acid biosynthetic process; defense response; lignan biosynthetic process; phenylpropanoid metabolic process; polyamine catabolic process	GO:0003674	molecular function	GO:0005576	extracellular region	PF03018	Dirigent-like protein	PTHR21495	NUCLEOPORIN-RELATED
Glyma.03G147900	RG	1		1	Gm03		Root_ML_30M	1	216	UniRef100_C6SZS9 Putative uncharacterized protein n=1 Tax=Glycine max RepID=C6SZS9_SOYBN	7e-152	100	UniRef100_G7KWC7 Disease resistance response protein n=1 Tax=Medicago truncatula RepID=G7KWC7_MEDTR	2e-74	90.83	AT3G13650.1|Symbols:|Disease resistance-responsive (dirigent-like protein) family protein|chr3:4463056-4463616 FORWARD LENGTH=186	2e-46	101.61	GO:0006598 GO:0006952 GO:0009698 GO:0009807 GO:0042398	cellular modified amino acid biosynthetic process; defense response; lignan biosynthetic process; phenylpropanoid metabolic process; polyamine catabolic process	GO:0003674	molecular function	GO:0005576	extracellular region	PF03018	Dirigent-like protein	PTHR21495	NUCLEOPORIN-RELATED
Glyma.03G148100	RG	1		1	Gm03		Leaf_ML_120M, Leaf_JO_TA, Root_JO_TD, Root_JO_TA, Leaf_LA_10DC, Root_LA_10DC	6	145	UniRef100_UPI000189DA75 PREDICTED: histone H2AX n=1 Tax=Glycine max RepID=UPI000189DA75	3e-97	100	UniRef100_C6TFW1 Histone H2A n=1 Tax=Glycine max RepID=C6TFW1_SOYBN	1e-96	100	AT1G08880.1|Symbols:HTA5, H2AXA, G-H2AX, GAMMA-H2AX|Histone superfamily protein|chr1:2847144-2847676 REVERSE LENGTH=142	1e-81	100	GO:0006334	nucleosome assembly	GO:0003677	DNA binding	GO:0000786 GO:0005634	nucleosome; nucleus	PF00125	Core histone H2A/H2B/H3/H4	PTHR23430	HISTONE H2A	KOG1756	Histone_2A
Glyma.03G148300	RG, GmRR4	2		1	Gm03		Leaf_JO_TA, Leaf_JO_TD, Root_ML_30M	3	347	UniRef100_I1JNP5 Uncharacterized protein n=1 Tax=Glycine max RepID=I1JNP5_SOYBN	0	100	UniRef100_G7I2T6 Gibberellic acid receptor-b n=1 Tax=Medicago truncatula RepID=G7I2T6_MEDTR	0	95.28	AT3G63010.1|Symbols:ATGID1B, GID1B|alpha/beta-Hydrolases superfamily protein|chr3:23289717-23290998 FORWARD LENGTH=358	0	96.37	GO:0000165 GO:0000303 GO:0006612 GO:0007154 GO:0007165 GO:0008152 GO:0008219 GO:0009409 GO:0009414 GO:0009723 GO:0009733 GO:0009737 GO:0009738 GO:0009739 GO:0009740 GO:0009753 GO:0009755 GO:0009845 GO:0009862 GO:0009863 GO:0009867 GO:0009873 GO:0009939 GO:0010162 GO:0010325 GO:0010363 GO:0010476 GO:0030968 GO:0031348 GO:0042538 GO:0043069 GO:0048444 GO:0050832	MAPK cascade; abscisic acid mediated signaling pathway; cell communication; cell death; defense response to fungus; endoplasmic reticulum unfolded protein response; ethylene mediated signaling pathway; floral organ morphogenesis; gibberellic acid mediated signaling pathway; gibberellin mediated signaling pathway; hormone-mediated signaling pathway; hyperosmotic salinity response; jasmonic acid me…	GO:0005515 GO:0016787	hydrolase activity; protein binding	GO:0005634	nucleus	PF07859	alpha/beta hydrolase fold	PTHR23024	MEMBER OF 'GDXG' FAMILY OF LIPOLYTIC ENZYMES	KOG1515	Arylacetamide_deacetylase
Glyma.03G148800	RG	1		1	Gm03				406	UniRef100_K7KF48 Uncharacterized protein n=1 Tax=Glycine max RepID=K7KF48_SOYBN	0	100	UniRef100_C1L343 Rop-interacting receptor-like cytoplasmic kinase 2 n=1 Tax=Medicago truncatula RepID=C1L343_MEDTR	0	98.06	AT5G35960.1|Symbols:|Protein kinase family protein|chr5:14108524-14110536 REVERSE LENGTH=429	2e-174	93.01	GO:0006468	protein phosphorylation	GO:0004672 GO:0004674 GO:0005524 GO:0016301 GO:0016772	ATP binding; kinase activity; protein kinase activity; protein serine/threonine kinase activity; transferase activity, transferring phosphorus-containing groups	GO:0005576	extracellular region	PF07714	Protein tyrosine kinase	PTHR24420	LEUCINE-RICH REPEAT RECEPTOR-LIKE PROTEIN KINASE	KOG1187	Serine/threonine_protein_kinase
Glyma.03G157400	RG	1		1	Gm03		Leaf_LA_10DC	1	262	UniRef100_I1JNX8 Uncharacterized protein n=1 Tax=Glycine max RepID=I1JNX8_SOYBN	2e-172	50	UniRef100_B9H8D5 Zinc finger family protein n=1 Tax=Populus trichocarpa RepID=B9H8D5_POPTR	3e-130	51.05	AT4G02670.1|Symbols:AtIDD12, IDD12|indeterminate(ID)-domain 12|chr4:1176190-1178489 REVERSE LENGTH=402	4e-113	56.97	GO:0006355	regulation of transcription, DNA-dependent	GO:0003676 GO:0003700 GO:0008270	nucleic acid binding; sequence-specific DNA binding transcription factor activity; zinc ion binding	GO:0005622 GO:0005634	intracellular; nucleus			PTHR10593	SERINE/THREONINE-PROTEIN KINASE RIO
Glyma.03G157800	RG	1		1	Gm03		Root_JO_TD, Root_JO_TA	2	149	UniRef100_C6T303 Uncharacterized protein n=1 Tax=Glycine max RepID=C6T303_SOYBN	3e-100	100	UniRef100_B9HUQ2 Calmodulin 8 family protein n=1 Tax=Populus trichocarpa RepID=B9HUQ2_POPTR	3e-70	97.33	AT3G22930.1|Symbols:CML11|calmodulin-like 11|chr3:8124286-8125835 REVERSE LENGTH=173	1e-70	83.24	GO:0008150 GO:0030048 GO:0051645 GO:0051646 GO:0060151	Golgi localization; actin filament-based movement; biological process; mitochondrion localization; peroxisome localization	GO:0005509	calcium ion binding			PF00036	EF hand	PTHR23050	CALCIUM BINDING PROTEIN	KOG0027	Calmodulin_and_related_proteins_(EF-Hand_superfamily)
Glyma.03G158600	RG	1		1	Gm03	AUX-IAA-ARF	Leaf_JO_TA, Root_ML_30M	2	207	UniRef100_I1JNZ0 Auxin-induced protein n=1 Tax=Glycine max RepID=I1JNZ0_SOYBN	1e-149	100	UniRef100_I1JNZ0 Auxin-induced protein n=1 Tax=Glycine max RepID=I1JNZ0_SOYBN	1e-149	100	AT5G43700.1|Symbols:ATAUX2-11, IAA4|AUX/IAA transcriptional regulator family protein|chr5:17550465-17551206 FORWARD LENGTH=186	3e-74	106.99	GO:0006355 GO:0006417 GO:0007020 GO:0009733 GO:0009736 GO:0010583	cytokinin mediated signaling pathway; microtubule nucleation; regulation of transcription, DNA-dependent; regulation of translation; response to auxin stimulus; response to cyclopentenone	GO:0003677 GO:0003700 GO:0046983	DNA binding; protein dimerization activity; sequence-specific DNA binding transcription factor activity	GO:0005622 GO:0005634	intracellular; nucleus	PF02309	AUX/IAA family
Glyma.03G164400	RG	1		1	Gm03				688	UniRef100_I1JP48 Uncharacterized protein n=1 Tax=Glycine max RepID=I1JP48_SOYBN	0	100	UniRef100_B9GRP4 Ribophorin 2 family protein n=1 Tax=Populus trichocarpa RepID=B9GRP4_POPTR	0	98.99	AT4G21150.3|Symbols:HAP6|ribophorin II (RPN2) family protein|chr4:11278646-11283599 FORWARD LENGTH=691	0	98.26	GO:0006364 GO:0009409 GO:0018279 GO:0030244	cellulose biosynthetic process; protein N-linked glycosylation via asparagine; rRNA processing; response to cold	GO:0004579	dolichyl-diphosphooligosaccharide-protein glycotransferase activity	GO:0005739 GO:0005774 GO:0005783 GO:0005789 GO:0005794 GO:0005886 GO:0008250 GO:0009505 GO:0009506 GO:0016020	Golgi apparatus; endoplasmic reticulum; endoplasmic reticulum membrane; membrane; mitochondrion; oligosaccharyltransferase complex; plant-type cell wall; plasma membrane; plasmodesma; vacuolar membrane	PF05817	Oligosaccharyltransferase subunit Ribophorin II	PTHR12640	RIBOPHORIN II	KOG2447	Oligosaccharyltransferase,_delta_subunit_(ribophorin_II)
Glyma.03G167100	RG	1		1	Gm03				453	UniRef100_I1JP73 Uncharacterized protein n=1 Tax=Glycine max RepID=I1JP73_SOYBN	0	100	UniRef100_G7KXF8 Ras GTPase-activating protein-binding protein n=1 Tax=Medicago truncatula RepID=G7KXF8_MEDTR	0	99.56	AT5G43960.1|Symbols:|Nuclear transport factor 2 (NTF2) family protein with RNA binding (RRM-RBD-RNP motifs) domain|chr5:17689154-17691653 REVERSE LENGTH=450	2e-118	88	GO:0006499 GO:0006810 GO:0006913 GO:0009220	N-terminal protein myristoylation; nucleocytoplasmic transport; pyrimidine ribonucleotide biosynthetic process; transport	GO:0000166 GO:0003676 GO:0003723	RNA binding; nucleic acid binding; nucleotide binding	GO:0005622	intracellular	PF02136 PF00076	Nuclear transport factor 2 (NTF2) domain; RNA recognition motif. (a.k.a. RRM, RBD, or RNP domain)	PTHR10693	RAS GTPASE-ACTIVATING PROTEIN-BINDING PROTEIN	KOG0116	RasGAP_SH3_binding_protein_rasputin,_contains_NTF2_and_RRM_domains
Glyma.03G167200	RG	1		1	Gm03	TPR	Leaf_JO_TA	1	358	UniRef100_I1JP77 Uncharacterized protein n=1 Tax=Glycine max RepID=I1JP77_SOYBN	0	100	UniRef100_G7KXF9 TPR domain protein n=2 Tax=Medicago truncatula RepID=G7KXF9_MEDTR	1e-132	101.13	AT4G17940.1|Symbols:|Tetratricopeptide repeat (TPR)-like superfamily protein|chr4:9965787-9966778 FORWARD LENGTH=274	3e-32	37.59	GO:0008150	biological process			GO:0009507	chloroplast			PTHR23083	TETRATRICOPEPTIDE REPEAT PROTEIN, TPR
Glyma.03G168000	RG	1		1	Gm03		Root_JO_TD, Root_ML_6H	2	1446	UniRef100_I1JP87 Uncharacterized protein n=1 Tax=Glycine max RepID=I1JP87_SOYBN	0	100	UniRef100_Q1M2R7 PDR-like ABC-transporter n=1 Tax=Glycine max RepID=Q1M2R7_SOYBN	0	99.86	AT1G15520.1|Symbols:PDR12, ATPDR12, ABCG40, ATABCG40|pleiotropic drug resistance 12|chr1:5331993-5338175 REVERSE LENGTH=1423	0	101.26	GO:0000165 GO:0006612 GO:0006855 GO:0007165 GO:0009414 GO:0009595 GO:0009697 GO:0009723 GO:0009733 GO:0009737 GO:0009738 GO:0009751 GO:0009753 GO:0009862 GO:0009867 GO:0010193 GO:0010200 GO:0010310 GO:0010363 GO:0015692 GO:0031348 GO:0042538 GO:0042742 GO:0043069 GO:0043900 GO:0046865 GO:0050832 GO:0080168	MAPK cascade; abscisic acid mediated signaling pathway; abscisic acid transport; defense response to bacterium; defense response to fungus; detection of biotic stimulus; drug transmembrane transport; hyperosmotic salinity response; jasmonic acid mediated signaling pathway; lead ion transport; negative regulation of defense response; negative regulation of programmed cell death; protein targeting …	GO:0000166 GO:0005524 GO:0016887 GO:0017111 GO:0042626	ATP binding; ATPase activity; ATPase activity, coupled to transmembrane movement of substances; nucleoside-triphosphatase activity; nucleotide binding	GO:0005886	plasma membrane	PF01061 PF08370 PF00005	ABC-2 type transporter; Plant PDR ABC transporter associated; ABC transporter	PTHR19241	ATP-BINDING CASSETTE TRANSPORTER	KOG0065	Pleiotropic_drug_resistance_proteins_(PDR1-15),_ABC_superfamily
Glyma.03G168500	RG	1		1	Gm03				601	UniRef100_K7KFK3 Uncharacterized protein n=1 Tax=Glycine max RepID=K7KFK3_SOYBN	0	100	UniRef100_M7YFE5 28 kDa ribonucleoprotein, chloroplastic n=1 Tax=Triticum urartu RepID=M7YFE5_TRIUA	6e-35	37.5	AT2G20310.1|Symbols:RIN13|RPM1 interacting protein 13|chr2:8761328-8763083 REVERSE LENGTH=430	1e-33	29.07	GO:0009626 GO:0042742	defense response to bacterium; plant-type hypersensitive response	GO:0003674	molecular function	GO:0005634	nucleus
Glyma.03G171500	RG	1		1	Gm03		Root_JO_TD, Root_JO_TA	2	840	UniRef100_I1JPC8 Uncharacterized protein n=1 Tax=Glycine max RepID=I1JPC8_SOYBN	0	100	UniRef100_Q2HVU7 K(+)/H(+) antiporter n=1 Tax=Medicago truncatula RepID=Q2HVU7_MEDTR	0	97.88	AT3G53720.1|Symbols:ATCHX20, CHX20|cation/H+ exchanger 20|chr3:19905826-19910027 REVERSE LENGTH=842	0	96.32	GO:0006623 GO:0006812 GO:0006885 GO:0030007 GO:0030104 GO:0035725 GO:0055085	cation transport; cellular potassium ion homeostasis; protein targeting to vacuole; regulation of pH; sodium ion transmembrane transport; transmembrane transport; water homeostasis	GO:0005451 GO:0015299 GO:0015385	monovalent cation:hydrogen antiporter activity; sodium:hydrogen antiporter activity; solute:hydrogen antiporter activity	GO:0005783 GO:0009507 GO:0012505 GO:0016021	chloroplast; endomembrane system; endoplasmic reticulum; integral to membrane	PF00999	Sodium/hydrogen exchanger family	PTHR16254	POTASSIUM/PROTON ANTIPORTER-RELATED	KOG1650	Predicted_K+/H+-antiporter
Glyma.03G179800	RG	1		1	Gm03	TPR	Root_JO_TD, Root_JO_TA	2	491	UniRef100_I1JPL2 Uncharacterized protein n=1 Tax=Glycine max RepID=I1JPL2_SOYBN	0	100	UniRef100_G7L2R8 DnaJ homolog subfamily C member-like protein n=1 Tax=Medicago truncatula RepID=G7L2R8_MEDTR	0	100.84	AT5G03160.1|Symbols:ATP58IPK, P58IPK|homolog of mamallian P58IPK|chr5:750286-752671 FORWARD LENGTH=482	0	92.32	GO:0006457 GO:0009408 GO:0009644 GO:0034976 GO:0042542	protein folding; response to endoplasmic reticulum stress; response to heat; response to high light intensity; response to hydrogen peroxide	GO:0031072	heat shock protein binding	GO:0005783 GO:0005788 GO:0005886	endoplasmic reticulum; endoplasmic reticulum lumen; plasma membrane	PF07719 PF00226	Tetratricopeptide repeat; DnaJ domain	PTHR24078	DNAJ HOMOLOG SUBFAMILY C MEMBER	KOG0550	Molecular_chaperone_(DnaJ_superfamily)
Glyma.03G181600	RG, GmRR4	2		1	Gm03		Root_ML_30M, Root_LA_2DC, Root_LA_10DC	3	717	UniRef100_UPI000189D365 PREDICTED: phenylalanine ammonia-lyase 1-like n=1 Tax=Glycine max RepID=UPI000189D365	0	100	UniRef100_I1JPN0 Phenylalanine ammonia-lyase n=1 Tax=Glycine max RepID=I1JPN0_SOYBN	0	100.42	AT2G37040.1|Symbols:PAL1, ATPAL1|PHE ammonia lyase 1|chr2:15557602-15560237 REVERSE LENGTH=725	0	95.59	GO:0006559 GO:0006598 GO:0006952 GO:0006979 GO:0009058 GO:0009555 GO:0009611 GO:0009698 GO:0009699 GO:0009805 GO:0009819 GO:0009963 GO:0010224 GO:0042398 GO:0046244 GO:0046274 GO:0080167	L-phenylalanine catabolic process; biosynthetic process; cellular modified amino acid biosynthetic process; coumarin biosynthetic process; defense response; drought recovery; lignin catabolic process; phenylpropanoid biosynthetic process; phenylpropanoid metabolic process; pollen development; polyamine catabolic process; positive regulation of flavonoid biosynthetic process; response to UV-B; res…	GO:0003824 GO:0016841 GO:0045548	ammonia-lyase activity; catalytic activity; phenylalanine ammonia-lyase activity	GO:0005737	cytoplasm	PF00221	Aromatic amino acid lyase	PTHR10362	HISTIDINE AMMONIA-LYASE	KOG0222	Phenylalanine_and_histidine_ammonia-lyase
Glyma.03G181700	RG, GmRR4	2		1	Gm03		Root_ML_30M, Root_LA_2DC, Root_LA_10DC	3	714	UniRef100_I1JPN0 Phenylalanine ammonia-lyase n=1 Tax=Glycine max RepID=I1JPN0_SOYBN	0	100	UniRef100_I1JPN0 Phenylalanine ammonia-lyase n=1 Tax=Glycine max RepID=I1JPN0_SOYBN	0	100	AT2G37040.1|Symbols:PAL1, ATPAL1|PHE ammonia lyase 1|chr2:15557602-15560237 REVERSE LENGTH=725	0	95.59	GO:0006559 GO:0006598 GO:0006952 GO:0006979 GO:0009058 GO:0009555 GO:0009611 GO:0009698 GO:0009699 GO:0009805 GO:0009819 GO:0009963 GO:0010224 GO:0042398 GO:0046244 GO:0046274 GO:0080167	L-phenylalanine catabolic process; biosynthetic process; cellular modified amino acid biosynthetic process; coumarin biosynthetic process; defense response; drought recovery; lignin catabolic process; phenylpropanoid biosynthetic process; phenylpropanoid metabolic process; pollen development; polyamine catabolic process; positive regulation of flavonoid biosynthetic process; response to UV-B; res…	GO:0003824 GO:0016841 GO:0045548	ammonia-lyase activity; catalytic activity; phenylalanine ammonia-lyase activity	GO:0005737	cytoplasm	PF00221	Aromatic amino acid lyase	PTHR10362	HISTIDINE AMMONIA-LYASE	KOG0222	Phenylalanine_and_histidine_ammonia-lyase
Glyma.03G181800	GmRR4	1		1	Gm03	PHD			1550	UniRef100_I1JPN1 Uncharacterized protein n=2 Tax=Glycine max RepID=I1JPN1_SOYBN	0	100	UniRef100_G7L3U2 Chromodomain-helicase-DNA-binding protein n=1 Tax=Medicago truncatula RepID=G7L3U2_MEDTR	0	96.68	AT1G08060.2|Symbols:MOM, MOM1|ATP-dependent helicase family protein|chr1:2501981-2510488 REVERSE LENGTH=2001	4e-72	29.39	GO:0006342 GO:0006344	chromatin silencing; maintenance of chromatin silencing	GO:0042803	protein homodimerization activity	GO:0005634	nucleus	PF00176 PF00385	SNF2 family N-terminal domain; Chromo (CHRromatin Organisation MOdifier) domain	PTHR10799	SWI/SNF-RELATED MATRIX-ASSOCIATED ACTIN-DEPENDENT REGULATOR OF CHROMATIN SUBFAMILY-RELATED	KOG0383	Predicted_helicase
Glyma.03G182600	RG, GmRR4	2		1	Gm03				555	UniRef100_I1JPP1 Uncharacterized protein n=1 Tax=Glycine max RepID=I1JPP1_SOYBN	0	100	UniRef100_G7L3V2 RNA polymerase sigma factor rpoD n=1 Tax=Medicago truncatula RepID=G7L3V2_MEDTR	0	99.46	AT2G36990.1|Symbols:SIGF, SIG6, ATSIG6, SOLDAT8|RNApolymerase sigma-subunit F|chr2:15537502-15540016 REVERSE LENGTH=547	5e-176	101.28	GO:0006352 GO:0006355 GO:0009902 GO:0009965 GO:0010027 GO:0016117 GO:0019288 GO:0030154 GO:0034660 GO:0045893 GO:0071482 GO:0071483 GO:0090351	DNA-dependent transcription, initiation; carotenoid biosynthetic process; cell differentiation; cellular response to blue light; cellular response to light stimulus; chloroplast relocation; isopentenyl diphosphate biosynthetic process, mevalonate-independent pathway; leaf morphogenesis; ncRNA metabolic process; positive regulation of transcription, DNA-dependent; regulation of transcription, DNA-…	GO:0001053 GO:0003677 GO:0003700 GO:0003899 GO:0005515 GO:0016987	DNA-directed RNA polymerase activity; DNA binding; plastid sigma factor activity; protein binding; sequence-specific DNA binding transcription factor activity; sigma factor activity	GO:0005634 GO:0009507 GO:0009536	chloroplast; nucleus; plastid	PF04542 PF04539 PF04545	Sigma-70 region 2 ; Sigma-70 region 3; Sigma-70, region 4
Glyma.03G184800	RG	1		1	Gm03		Root_LA_2DC	1	413	UniRef100_I1NAC0 Uncharacterized protein n=1 Tax=Glycine max RepID=I1NAC0_SOYBN	0	100	UniRef100_B9GIE7 ACT domain-containing family protein n=1 Tax=Populus trichocarpa RepID=B9GIE7_POPTR	0	99.76	AT2G36840.1|Symbols:|ACT-like superfamily protein|chr2:15451834-15453550 REVERSE LENGTH=410	0	100.49	GO:0000956 GO:0008152 GO:0009644 GO:0042542	metabolic process; nuclear-transcribed mRNA catabolic process; response to high light intensity; response to hydrogen peroxide	GO:0016597	amino acid binding	GO:0005634	nucleus	PF01842	ACT domain
Glyma.03G187700	RG, GmRR4, GmGLU1	3		1	Gm03		Leaf_JO_TA, Root_JO_TD, Root_JO_TA	3	488	UniRef100_I1JPT3 Uncharacterized protein n=1 Tax=Glycine max RepID=I1JPT3_SOYBN	0	100	UniRef100_G7L4X4 Glucosyltransferase-14 n=1 Tax=Medicago truncatula RepID=G7L4X4_MEDTR	0	99.39	AT2G36750.1|Symbols:UGT73C1|UDP-glucosyl transferase 73C1|chr2:15410531-15412006 REVERSE LENGTH=491	0	98.17	GO:0008152 GO:0010224	metabolic process; response to UV-B	GO:0008194 GO:0016757 GO:0016758 GO:0035251 GO:0050403 GO:0050502	UDP-glucosyltransferase activity; UDP-glycosyltransferase activity; cis-zeatin O-beta-D-glucosyltransferase activity; trans-zeatin O-beta-D-glucosyltransferase activity; transferase activity, transferring glycosyl groups; transferase activity, transferring hexosyl groups	GO:0009507	chloroplast	PF00201	UDP-glucoronosyl and UDP-glucosyl transferase	PTHR11926	GLUCOSYL/GLUCURONOSYL TRANSFERASES	KOG1192	UDP-glucuronosyl_and_UDP-glucosyl_transferase
Glyma.03G188400	RG	1		1	Gm03				502	UniRef100_I1JPT9 Uncharacterized protein n=1 Tax=Glycine max RepID=I1JPT9_SOYBN	0	100	UniRef100_G7L4Y6 Aspartic proteinase-like protein n=1 Tax=Medicago truncatula RepID=G7L4Y6_MEDTR	0	91.21	AT2G36670.2|Symbols:|Eukaryotic aspartyl protease family protein|chr2:15364949-15368016 REVERSE LENGTH=507	0	90.93	GO:0006499 GO:0006508 GO:0006635 GO:0016558	N-terminal protein myristoylation; fatty acid beta-oxidation; protein import into peroxisome matrix; proteolysis	GO:0004190	aspartic-type endopeptidase activity	GO:0005576	extracellular region	PF00026	Eukaryotic aspartyl protease	PTHR13683	ASPARTYL PROTEASES	KOG1339	Aspartyl_protease
Glyma.03G188600	RG	1		1	Gm03				671	UniRef100_I1JPU2 Uncharacterized protein n=1 Tax=Glycine max RepID=I1JPU2_SOYBN	0	100	UniRef100_G7L4Y2 Cactin (ISS) n=1 Tax=Medicago truncatula RepID=G7L4Y2_MEDTR	0	97.22	AT1G03910.1|Symbols:|EXPRESSED IN: 25 plant structures; EXPRESSED DURING: 13 growth stages; CONTAINS InterPro DOMAIN/s: Cactin protein, cactus-binding domain, C-terminal (InterPro:IPR019134), Cactin, central region (InterPro:IPR018816); BEST Arabidopsis thaliana protein match is: unknown protein (TAIR:AT2G36815.2); Has 11711 Blast hits to 7382 proteins in 452 species: Archae - 31; Bacteria - 352;…	0	86.46	GO:0000956 GO:0009793 GO:0051604	embryo development ending in seed dormancy; nuclear-transcribed mRNA catabolic process; protein maturation	GO:0003674	molecular function	GO:0005634	nucleus	PF10312 PF09732	Conserved mid region of cactin; Cactus-binding C-terminus of cactin protein	PTHR21737	POLYGLUTAMINE BINDING PROTEIN 1/MARVEL (MEMBRANE-ASSOCIATING) DOMAIN CONTAINING 3	KOG2370	Cactin
Glyma.03G190500	RG	1		1	Gm03		Leaf_JO_TA, Leaf_JO_TD	2	445	UniRef100_I1JPW5 Uncharacterized protein n=1 Tax=Glycine max RepID=I1JPW5_SOYBN	0	100	UniRef100_Q6RIB7 Enolase n=1 Tax=Glycine max RepID=Q6RIB7_SOYBN	0	100	AT2G36530.1|Symbols:LOS2, ENO2|Enolase|chr2:15321081-15323786 REVERSE LENGTH=444	0	100	GO:0006094 GO:0006096 GO:0006098 GO:0009409 GO:0009416 GO:0009651 GO:0009737 GO:0009853 GO:0046686	gluconeogenesis; glycolysis; pentose-phosphate shunt; photorespiration; response to abscisic acid stimulus; response to cadmium ion; response to cold; response to light stimulus; response to salt stress	GO:0000287 GO:0003677 GO:0004634 GO:0005507	DNA binding; copper ion binding; magnesium ion binding; phosphopyruvate hydratase activity	GO:0000015 GO:0005634 GO:0005737 GO:0005739 GO:0005740 GO:0005829 GO:0005886 GO:0009506 GO:0009507 GO:0016020 GO:0048046	apoplast; chloroplast; cytoplasm; cytosol; membrane; mitochondrial envelope; mitochondrion; nucleus; phosphopyruvate hydratase complex; plasma membrane; plasmodesma	PF00113 PF03952	Enolase, C-terminal TIM barrel domain; Enolase, N-terminal domain	PTHR11902	ENOLASE	KOG2670	Enolase
Glyma.03G192100	RG	1		1	Gm03				168	UniRef100_I1JPY3 Uncharacterized protein n=1 Tax=Glycine max RepID=I1JPY3_SOYBN	1e-112	100				AT2G36410.2|Symbols:|Family of unknown function (DUF662) _x0001_|chr2:15279041-15280270 FORWARD LENGTH=192	2e-80	82.81	GO:0007020	microtubule nucleation			GO:0005634 GO:0005886	nucleus; plasma membrane	PF04949	Transcriptional activator	PTHR21470	NTKL-BINDING PROTEIN 1
Glyma.03G194800	RG	1		1	Gm03				371	UniRef100_I1JQ12 Uncharacterized protein n=1 Tax=Glycine max RepID=I1JQ12_SOYBN	0	100	UniRef100_T2DNK6 Esterase/lipase superfamily protein n=1 Tax=Phaseolus vulgaris RepID=T2DNK6_PHAVU	0	97.87	AT2G36290.1|Symbols:|alpha/beta-Hydrolases superfamily protein|chr2:15208867-15210768 REVERSE LENGTH=364	8e-171	93.96	GO:0000041 GO:0008150 GO:0009611 GO:0009805 GO:0009963	biological process; coumarin biosynthetic process; positive regulation of flavonoid biosynthetic process; response to wounding; transition metal ion transport	GO:0016787	hydrolase activity	GO:0005783	endoplasmic reticulum	PF00561	alpha/beta hydrolase fold	PTHR10992	ALPHA/BETA HYDROLASE FOLD-CONTAINING PROTEIN	KOG1454	Predicted_hydrolase/acyltransferase_(alpha/beta_hydrolase_superfamily)
Glyma.03G194900	RG	1		1	Gm03				69
Glyma.03G195400	RG	1		1	Gm03		Root_ML_30M	1	344	UniRef100_I1JQ18 Probable cytosolic iron-sulfur protein assembly protein CIAO1 homolog n=1 Tax=Glycine max RepID=I1JQ18_SOYBN	0	100	UniRef100_I1JQ18 Probable cytosolic iron-sulfur protein assembly protein CIAO1 homolog n=1 Tax=Glycine max RepID=I1JQ18_SOYBN	0	100	AT2G26060.1|Symbols:emb1345|Transducin/WD40 repeat-like superfamily protein|chr2:11102400-11105127 FORWARD LENGTH=352	0	96.88	GO:0000394 GO:0009086 GO:0009793 GO:0010048 GO:0016226 GO:0048573 GO:0051604	RNA splicing, via endonucleolytic cleavage and ligation; embryo development ending in seed dormancy; iron-sulfur cluster assembly; methionine biosynthetic process; photoperiodism, flowering; protein maturation; vernalization response	GO:0000166	nucleotide binding	GO:0005737 GO:0005834	cytoplasm; heterotrimeric G-protein complex	PF00400	WD domain, G-beta repeat	PTHR19920	WD40 PROTEIN CIAO1	KOG0645	WD40_repeat_protein
Glyma.03G197800	RG	1		1	Gm03				219	UniRef100_I1JQ45 Uncharacterized protein n=1 Tax=Glycine max RepID=I1JQ45_SOYBN	1e-149	100	UniRef100_Q7XVJ5 OJ000126_13.10 protein n=3 Tax=Oryza sativa RepID=Q7XVJ5_ORYSJ	2e-19	48.98	AT3G15040.1|Symbols:|Protein of unknown function, DUF584|chr3:5065445-5066176 REVERSE LENGTH=243	2e-21	79.42	GO:0008150	biological process	GO:0003674	molecular function	GO:0005634	nucleus	PF04520	Senescence regulator
Glyma.03G201100	RG	1		1	Gm03		Root_JO_TD, Root_JO_TA	2	228	UniRef100_C6TFJ8 Uncharacterized protein n=1 Tax=Glycine max RepID=C6TFJ8_SOYBN	5e-169	100	UniRef100_Q8S8Z8 Syringolide-induced protein B13-1-9 n=1 Tax=Glycine max RepID=Q8S8Z8_SOYBN	1e-108	97.04	AT2G35980.1|Symbols:YLS9, NHL10, ATNHL10|Late embryogenesis abundant (LEA) hydroxyproline-rich glycoprotein family|chr2:15110635-15111318 FORWARD LENGTH=227	3e-65	100	GO:0000165 GO:0002679 GO:0006612 GO:0006944 GO:0009862 GO:0009867 GO:0010150 GO:0010200 GO:0010310 GO:0010363 GO:0031348 GO:0042742 GO:0043069 GO:0050832 GO:0051607 GO:0051707	MAPK cascade; cellular membrane fusion; defense response to bacterium; defense response to fungus; defense response to virus; jasmonic acid mediated signaling pathway; leaf senescence; negative regulation of defense response; negative regulation of programmed cell death; protein targeting to membrane; regulation of hydrogen peroxide metabolic process; regulation of plant-type hypersensitive respo…	GO:0003674	molecular function	GO:0005739 GO:0009507	chloroplast; mitochondrion	PF03168	Late embryogenesis abundant protein	PTHR19957	SYNTAXIN
Glyma.03G204000	RG	1		1	Gm03		Root_JO_TD	1	183	UniRef100_C6T2Q7 Uncharacterized protein n=1 Tax=Glycine max RepID=C6T2Q7_SOYBN	3e-129	100	UniRef100_Q6X182 Mal d 1-associated protein n=1 Tax=Malus domestica RepID=Q6X182_MALDO	2e-57	95.79	AT2G35900.1|Symbols:|unknown protein; FUNCTIONS IN: molecular_function unknown; INVOLVED IN: biological_process unknown; LOCATED IN: nucleus; EXPRESSED IN: 20 plant structures; EXPRESSED DURING: 13 growth stages; Has 32 Blast hits to 32 proteins in 12 species: Archae - 0; Bacteria - 0; Metazoa - 0; Fungi - 0; Plants - 32; Viruses - 0; Other Eukaryotes - 0 (source: NCBI BLink).|chr2:15070203-15071…	9e-49	94.79	GO:0008150	biological process	GO:0003674	molecular function	GO:0005634	nucleus
Glyma.03G204400	RG	1		1	Gm03				384	UniRef100_I1JQB7 Uncharacterized protein n=1 Tax=Glycine max RepID=I1JQB7_SOYBN	0	100	UniRef100_G7IRI2 RING finger protein n=1 Tax=Medicago truncatula RepID=G7IRI2_MEDTR	1e-137	98.95	AT5G22000.3|Symbols:RHF2A|RING-H2 group F2A|chr5:7277436-7279553 FORWARD LENGTH=375	2e-125	98.13	GO:0006635 GO:0006914 GO:0007165 GO:0009561 GO:0009627 GO:0009697 GO:0009755 GO:0016558 GO:0044265 GO:0051603 GO:0051726 GO:0055046	autophagy; cellular macromolecule catabolic process; fatty acid beta-oxidation; hormone-mediated signaling pathway; megagametogenesis; microgametogenesis; protein import into peroxisome matrix; proteolysis involved in cellular protein catabolic process; regulation of cell cycle; salicylic acid biosynthetic process; signal transduction; systemic acquired resistance	GO:0008270	zinc ion binding	GO:0005634 GO:0005886	nucleus; plasma membrane	PF00097	Zinc finger, C3HC4 type (RING finger)	PTHR22764	RING FINGER DOMAIN-CONTAINING	KOG1493	Anaphase-promoting_complex_(APC),_subunit_11
Glyma.03G207000	RG	1		1	Gm03				407	UniRef100_I1JQE7 Uncharacterized protein n=1 Tax=Glycine max RepID=I1JQE7_SOYBN	0	100	UniRef100_G8A197 Sphingosine-1-phosphate phosphatase n=1 Tax=Medicago truncatula RepID=G8A197_MEDTR	0	103.6	AT3G58490.1|Symbols:|Phosphatidic acid phosphatase (PAP2) family protein|chr3:21633065-21635057 FORWARD LENGTH=416	0	96.88	GO:0006665 GO:0009737 GO:0090332	response to abscisic acid stimulus; sphingolipid metabolic process; stomatal closure	GO:0003824 GO:0042392 GO:0042578	catalytic activity; phosphoric ester hydrolase activity; sphingosine-1-phosphate phosphatase activity	GO:0005576 GO:0005789 GO:0016020	endoplasmic reticulum membrane; extracellular region; membrane	PF01569	PAP2 superfamily	PTHR14969	SPHINGOSINE-1-PHOSPHATE PHOSPHOHYDROLASE	KOG2822	Sphingoid_base-phosphate_phosphatase
Glyma.03G210900	RG	1		1	Gm03				810	UniRef100_I1JQI7 Uncharacterized protein n=1 Tax=Glycine max RepID=I1JQI7_SOYBN	0	100	UniRef100_G7KRS7 Spermatogenesis-associated protein n=1 Tax=Medicago truncatula RepID=G7KRS7_MEDTR	0	97.4	AT4G03200.1|Symbols:|catalytics|chr4:1408296-1412566 FORWARD LENGTH=818	0	93.64			GO:0003824	catalytic activity	GO:0005576 GO:0009507	chloroplast; extracellular region	PF03190	Protein of unknown function, DUF255	PTHR12145	UNCHARACTERIZED	KOG2244	Highly_conserved_protein_containing_a_thioredoxin_domain
Glyma.03G212900	RG	1		1	Gm03	TPR	Root_JO_TD	1	438	UniRef100_I1JQK6 Uncharacterized protein n=1 Tax=Glycine max RepID=I1JQK6_SOYBN	0	100	UniRef100_Q9SRY4 Protein LOW PSII ACCUMULATION 1, chloroplastic n=1 Tax=Arabidopsis thaliana RepID=LPA1_ARATH	0	91.83	AT1G02910.1|Symbols:LPA1|tetratricopeptide repeat (TPR)-containing protein|chr1:655749-658125 REVERSE LENGTH=453	0	91.83	GO:0010027 GO:0010270	photosystem II oxygen evolving complex assembly; thylakoid membrane organization			GO:0009507	chloroplast	PF07719 PF11998	Tetratricopeptide repeat; Protein of unknown function (DUF3493)
Glyma.03G215000	RG, GmRR4	2		1	Gm03		Root_JO_TD, Root_ML_1H	2	99	UniRef100_C6T1N6 Putative uncharacterized protein n=1 Tax=Glycine max RepID=C6T1N6_SOYBN	2e-63	100	UniRef100_Q9SP01 Indole-3-acetic acid induced protein ARG-2 homolog n=1 Tax=Glycine max RepID=Q9SP01_SOYBN	8e-34	113.95	AT1G02820.1|Symbols:|Late embryogenesis abundant 3 (LEA3) family protein|chr1:623933-624304 REVERSE LENGTH=91	1e-20	104.4	GO:0009790	embryo development	GO:0003674	molecular function	GO:0009507	chloroplast	PF03242	Late embryogenesis abundant protein
Glyma.03G216700	RG	1		1	Gm03		Root_JO_TD	1	637	UniRef100_I1JQP1 Uncharacterized protein n=1 Tax=Glycine max RepID=I1JQP1_SOYBN	0	100	UniRef100_A4ZPP2 Ethylene receptor n=1 Tax=Glycine max RepID=A4ZPP2_SOYBN	0	100	AT2G40940.1|Symbols:ERS1, ERS|ethylene response sensor 1|chr2:17084635-17086819 REVERSE LENGTH=613	0	97.72	GO:0007165 GO:0010105 GO:0016310 GO:0018106	negative regulation of ethylene mediated signaling pathway; peptidyl-histidine phosphorylation; phosphorylation; signal transduction	GO:0004673 GO:0004872 GO:0005515 GO:0051740	ethylene binding; protein binding; protein histidine kinase activity; receptor activity	GO:0005783 GO:0016020	endoplasmic reticulum; membrane	PF01590 PF00512 PF02518	GAF domain; His Kinase A (phospho-acceptor) domain; Histidine kinase-, DNA gyrase B-, and HSP90-like ATPase	PTHR24423	TWO-COMPONENT SENSOR HISTIDINE KINASE	KOG0519	Sensory_transduction_histidine_kinase
Glyma.03G218300	RG	1		1	Gm03				344	UniRef100_I1JQQ6 Uncharacterized protein n=2 Tax=Glycine max RepID=I1JQQ6_SOYBN	0	100	UniRef100_B9GSG6 DNAJ heat shock family protein n=1 Tax=Populus trichocarpa RepID=B9GSG6_POPTR	0	97.39	AT3G62600.1|Symbols:ATERDJ3B, ERDJ3B|DNAJ heat shock family protein|chr3:23151038-23153346 REVERSE LENGTH=346	0	99.13	GO:0006457 GO:0006984 GO:0009408 GO:0009627 GO:0009644 GO:0034976 GO:0042542 GO:0052033	ER-nucleus signaling pathway; pathogen-associated molecular pattern dependent induction by symbiont of host innate immune response; protein folding; response to endoplasmic reticulum stress; response to heat; response to high light intensity; response to hydrogen peroxide; systemic acquired resistance	GO:0031072 GO:0051082	heat shock protein binding; unfolded protein binding	GO:0005737 GO:0005783 GO:0005788 GO:0005886	cytoplasm; endoplasmic reticulum; endoplasmic reticulum lumen; plasma membrane	PF00226 PF01556	DnaJ domain; DnaJ C terminal domain	PTHR24077	FAMILY NOT NAMED	KOG0713	Molecular_chaperone_(DnaJ_superfamily)
Glyma.03G218500	RG	1		1	Gm03				215	UniRef100_I1JQQ8 Uncharacterized protein n=1 Tax=Glycine max RepID=I1JQQ8_SOYBN	1e-154	100	UniRef100_G7L7Y4 DNA-directed RNA polymerase III subunit RPC8 n=1 Tax=Medicago truncatula RepID=G7L7Y4_MEDTR	6e-79	93.64	AT1G06790.1|Symbols:|RNA polymerase Rpb7 N-terminal domain-containing protein|chr1:2087645-2089287 FORWARD LENGTH=204	3e-74	104.9	GO:0006351 GO:0009062	fatty acid catabolic process; transcription, DNA-dependent	GO:0003899	DNA-directed RNA polymerase activity	GO:0005634 GO:0009507	chloroplast; nucleus	PF08292 PF03876	RNA polymerase III subunit Rpc25; SHS2 domain found in N terminus of Rpb7p/Rpc25p/MJ0397	PTHR12709	DNA-DIRECTED RNA POLYMERASE II, III	KOG3297	DNA-directed_RNA_polymerase_subunit_E'
Glyma.03G219200	RG, GmRR4, GmGLU1	3		1	Gm03		Leaf_ML_6H, Leaf_ML_120M, Leaf_JO_TA, Leaf_LA_10DC, Root_LA_10DC	5	721	UniRef100_I1JQR6 Uncharacterized protein n=1 Tax=Glycine max RepID=I1JQR6_SOYBN	0	100	UniRef100_G7KST3 Mini-chromosome maintenance n=1 Tax=Medicago truncatula RepID=G7KST3_MEDTR	0	100	AT4G02060.2|Symbols:PRL|Minichromosome maintenance (MCM2/3/5) family protein|chr4:901484-905297 FORWARD LENGTH=716	0	99.86	GO:0006260 GO:0006268 GO:0006270 GO:0006306 GO:0006342 GO:0008283 GO:0010182 GO:0051567	DNA methylation; DNA replication; DNA replication initiation; DNA unwinding involved in replication; cell proliferation; chromatin silencing; histone H3-K9 methylation; sugar mediated signaling pathway	GO:0000166 GO:0003677 GO:0005515 GO:0005524 GO:0008094 GO:0017111	ATP binding; DNA-dependent ATPase activity; DNA binding; nucleoside-triphosphatase activity; nucleotide binding; protein binding	GO:0000790 GO:0005634 GO:0005737	cytoplasm; nuclear chromatin; nucleus	PF00493	MCM2/3/5 family	PTHR11630	DNA REPLICATION LICENSING FACTOR	KOG0482	DNA_replication_licensing_factor,_MCM7_component
Glyma.03G225000	RG	1		1	Gm03	bHLH	Leaf_JO_TA, Leaf_LA_10DC	2	518	UniRef100_K7KGH2 Uncharacterized protein n=1 Tax=Glycine max RepID=K7KGH2_SOYBN	0	100	UniRef100_G7KUN6 Transcription factor SPATULA n=1 Tax=Medicago truncatula RepID=G7KUN6_MEDTR	4e-70	93.3	AT1G09530.2|Symbols:PIF3, POC1, PAP3|phytochrome interacting factor 3|chr1:3077216-3079367 FORWARD LENGTH=524	1e-27	21.56	GO:0006355 GO:0007165 GO:0007623 GO:0009630 GO:0009639 GO:0009704 GO:0009740 GO:0010017 GO:0031539	circadian rhythm; de-etiolation; gibberellic acid mediated signaling pathway; gravitropism; positive regulation of anthocyanin metabolic process; red or far-red light signaling pathway; regulation of transcription, DNA-dependent; response to red or far red light; signal transduction	GO:0003677 GO:0003700 GO:0005515 GO:0042802	DNA binding; identical protein binding; protein binding; sequence-specific DNA binding transcription factor activity	GO:0005634	nucleus	PF00010	Helix-loop-helix DNA-binding domain	PTHR12565	STEROL REGULATORY ELEMENT-BINDING PROTEIN	KOG4304	Transcriptional_repressors_of_the_hairy/E(spl)_family_(contains_HLH)
Glyma.03G227400	RG	1		1	Gm03		Root_ML_30M, Root_LA_10DC	2	219	UniRef100_C7S8D5 Germin-like protein 1 n=1 Tax=Glycine max RepID=C7S8D5_SOYBN	2e-153	100	UniRef100_C7S8D5 Germin-like protein 1 n=1 Tax=Glycine max RepID=C7S8D5_SOYBN	2e-153	100	AT1G09560.1|Symbols:GLP5|germin-like protein 5|chr1:3093896-3094639 FORWARD LENGTH=219	7e-108	90.87	GO:0006499 GO:0006865 GO:0006888 GO:0009409 GO:0009627 GO:0010167 GO:0010497 GO:0015706 GO:0034976 GO:0043090 GO:2000280	ER to Golgi vesicle-mediated transport; N-terminal protein myristoylation; amino acid import; amino acid transport; nitrate transport; plasmodesmata-mediated intercellular transport; regulation of root development; response to cold; response to endoplasmic reticulum stress; response to nitrate; systemic acquired resistance	GO:0030145 GO:0045735	manganese ion binding; nutrient reservoir activity	GO:0005576 GO:0005618 GO:0005634 GO:0009506	cell wall; extracellular region; nucleus; plasmodesma	PF00190	Cupin
Glyma.03G228900	RG, GmRR4, GmGLU1	3		1	Gm03				424	UniRef100_I1JR22 Uncharacterized protein n=1 Tax=Glycine max RepID=I1JR22_SOYBN	0	100	UniRef100_B9I6M7 Subunit A of the heteromeric enzyme ATP citrate lyase family protein n=1 Tax=Populus trichocarpa RepID=B9I6M7_POPTR	0	96.69	AT1G09430.1|Symbols:ACLA-3|ATP-citrate lyase A-3|chr1:3042135-3044978 FORWARD LENGTH=424	0	94.58	GO:0006085 GO:0006623	acetyl-CoA biosynthetic process; protein targeting to vacuole	GO:0003878 GO:0005524 GO:0016874	ATP binding; ATP citrate synthase activity; ligase activity	GO:0005737 GO:0005829 GO:0009346	citrate lyase complex; cytoplasm; cytosol	PF08442	ATP-grasp domain	PTHR23118	ATP-CITRATE SYNTHASE	KOG1254	ATP-citrate_lyase
Glyma.03G232400	RG	1		1	Gm03		Leaf_ML_6H, Root_JO_TD	2	619	UniRef100_K7KGL0 Uncharacterized protein n=1 Tax=Glycine max RepID=K7KGL0_SOYBN	0	100	UniRef100_B9N4N9 Calmodulin-binding protein 60-C n=1 Tax=Populus trichocarpa RepID=B9N4N9_POPTR	2e-108	101.89	AT5G57580.1|Symbols:|Calmodulin-binding protein|chr5:23314994-23317683 REVERSE LENGTH=647	2e-74	53.48	GO:0006487 GO:0008150	biological process; protein N-linked glycosylation	GO:0005516	calmodulin binding	GO:0005634	nucleus	PF07887	Calmodulin binding protein-like
Glyma.03G232500	RG, GmRR4	2		1	Gm03		Root_JO_TD, Root_JO_TA	2	528	UniRef100_I1JR66 Uncharacterized protein n=1 Tax=Glycine max RepID=I1JR66_SOYBN	0	100	UniRef100_B9N4N9 Calmodulin-binding protein 60-C n=1 Tax=Populus trichocarpa RepID=B9N4N9_POPTR	2e-65	62.54	AT5G57580.1|Symbols:|Calmodulin-binding protein|chr5:23314994-23317683 REVERSE LENGTH=647	2e-54	57.81	GO:0006487 GO:0008150	biological process; protein N-linked glycosylation	GO:0005516	calmodulin binding	GO:0005634	nucleus	PF07887	Calmodulin binding protein-like
Glyma.03G232600	GmGLU1	1		1	Gm03		Leaf_JO_TA, Leaf_JO_TD	2	438	UniRef100_UPI0003DEB368 PREDICTED: uncharacterized protein LOC102664843 n=1 Tax=Glycine max RepID=UPI0003DEB368	0	90.4	UniRef100_B9N4N9 Calmodulin-binding protein 60-C n=1 Tax=Populus trichocarpa RepID=B9N4N9_POPTR	5e-52	56.7	AT5G57580.1|Symbols:|Calmodulin-binding protein|chr5:23314994-23317683 REVERSE LENGTH=647	3e-41	41.11	GO:0006487 GO:0008150	biological process; protein N-linked glycosylation	GO:0005516	calmodulin binding	GO:0005634	nucleus	PF07887	Calmodulin binding protein-like
Glyma.03G233800	RG	1		1	Gm03				288	UniRef100_I1JR81 Uncharacterized protein n=1 Tax=Glycine max RepID=I1JR81_SOYBN	0	100	UniRef100_G7KWJ9 F-box protein PP2-B3 n=1 Tax=Medicago truncatula RepID=G7KWJ9_MEDTR	5e-138	96.84	AT1G09155.1|Symbols:AtPP2-B15, PP2-B15|phloem protein 2-B15|chr1:2949831-2950842 REVERSE LENGTH=289	5e-86	94.46			GO:0030246	carbohydrate binding	GO:0005634	nucleus	PF00646	F-box domain
Glyma.03G234200	RG	1		1	Gm03		Root_ML_30M	1	186	UniRef100_C6T1E5 Uncharacterized protein n=1 Tax=Glycine max RepID=C6T1E5_SOYBN	6e-118	100	UniRef100_G7KXH9 Pectinesterase n=1 Tax=Medicago truncatula RepID=G7KXH9_MEDTR	1e-45	85.71	AT5G27860.2|Symbols:|unknown protein; FUNCTIONS IN: molecular_function unknown; INVOLVED IN: biological_process unknown; LOCATED IN: chloroplast; EXPRESSED IN: pollen tube; Has 23049 Blast hits to 11981 proteins in 648 species: Archae - 2; Bacteria - 589; Metazoa - 13464; Fungi - 1977; Plants - 1635; Viruses - 89; Other Eukaryotes - 5293 (source: NCBI BLink).|chr5:9875068-9876442 REVERSE LENGTH=1…	1e-32	55.37	GO:0008150	biological process	GO:0003674	molecular function
Glyma.03G234700	RG	1		1	Gm03		Root_ML_30M	1	325	UniRef100_I1JR93 Uncharacterized protein n=1 Tax=Glycine max RepID=I1JR93_SOYBN	0	100	UniRef100_Q84T16 Serine threonine protein phosphatase n=1 Tax=Phaseolus acutifolius RepID=Q84T16_PHAAT	0	96.68	AT5G27840.1|Symbols:TOPP8|Calcineurin-like metallo-phosphoesterase superfamily protein|chr5:9863311-9864828 REVERSE LENGTH=318	0	101.26	GO:0006470	protein dephosphorylation	GO:0004722 GO:0016787	hydrolase activity; protein serine/threonine phosphatase activity	GO:0005737	cytoplasm	PF00149	Calcineurin-like phosphoesterase	PTHR11668	SERINE/THREONINE PROTEIN PHOSPHATASE	KOG0374	Serine/threonine_specific_protein_phosphatase_PP1,_catalytic_subunit
Glyma.03G235200	RG	1							426	UniRef100_I1JRA0 Uncharacterized protein n=1 Tax=Glycine max RepID=I1JRA0_SOYBN	0	100	UniRef100_G7I8P7 26S protease regulatory subunit 6A-like protein n=1 Tax=Medicago truncatula RepID=G7I8P7_MEDTR	0	100.47	AT3G05530.1|Symbols:RPT5A, ATS6A.2|regulatory particle triple-A ATPase 5A|chr3:1603540-1605993 FORWARD LENGTH=424	0	100.24	GO:0000741 GO:0006094 GO:0006511 GO:0006635 GO:0007010 GO:0009407 GO:0009553 GO:0009555 GO:0009560 GO:0009630 GO:0010498 GO:0030163 GO:0043161 GO:0043248 GO:0051788 GO:0080129	cytoskeleton organization; embryo sac development; embryo sac egg cell differentiation; fatty acid beta-oxidation; gluconeogenesis; gravitropism; karyogamy; pollen development; proteasomal protein catabolic process; proteasomal ubiquitin-dependent protein catabolic process; proteasome assembly; proteasome core complex assembly; protein catabolic process; response to misfolded protein; toxin catab…	GO:0000166 GO:0005516 GO:0005524 GO:0016787 GO:0016887 GO:0017111	ATP binding; ATPase activity; calmodulin binding; hydrolase activity; nucleoside-triphosphatase activity; nucleotide binding	GO:0000502 GO:0005634 GO:0005737 GO:0005829 GO:0008540	cytoplasm; cytosol; nucleus; proteasome complex; proteasome regulatory particle, base subcomplex	PF00004	ATPase family associated with various cellular activities (AAA)	PTHR23073	26S PROTEASE REGULATORY SUBUNIT	KOG0652	26S_proteasome_regulatory_complex,_ATPase_RPT5
Glyma.03G236300	RG	1					Root_JO_TA, Root_ML_30M	2	886	UniRef100_I1JRB1 Uncharacterized protein n=1 Tax=Glycine max RepID=I1JRB1_SOYBN	0	100	UniRef100_H2E690 NADPH oxidase (Fragment) n=1 Tax=Phaseolus vulgaris RepID=H2E690_PHAVU	0	100.45	AT1G09090.2|Symbols:ATRBOHB, RBOHB|respiratory burst oxidase homolog B|chr1:2932743-2936495 FORWARD LENGTH=843	0	100.24	GO:0006826 GO:0006952 GO:0009408 GO:0009845 GO:0010106 GO:0010167 GO:0015706 GO:0055114	cellular response to iron ion starvation; defense response; iron ion transport; nitrate transport; oxidation-reduction process; response to heat; response to nitrate; seed germination	GO:0004601 GO:0005506 GO:0005509 GO:0009055 GO:0016174 GO:0016491 GO:0050660 GO:0050664	NAD(P)H oxidase activity; calcium ion binding; electron carrier activity; flavin adenine dinucleotide binding; iron ion binding; oxidoreductase activity; oxidoreductase activity, acting on NAD(P)H, oxygen as acceptor; peroxidase activity	GO:0005886 GO:0016020 GO:0016021	integral to membrane; membrane; plasma membrane	PF08030 PF01794 PF08022 PF08414	Ferric reductase NAD binding domain; Ferric reductase like transmembrane component; FAD-binding domain; Respiratory burst NADPH oxidase	PTHR11972	NADPH OXIDASE	KOG0039	Ferric_reductase,_NADH/NADPH_oxidase_and_related_proteins
Glyma.03G237600	RG	1					Leaf_JO_TA, Leaf_LA_10DC, Root_LA_10DC	3	663	UniRef100_I1JRC5 Uncharacterized protein n=1 Tax=Glycine max RepID=I1JRC5_SOYBN	0	100	UniRef100_G7KYN7 Mitogen-activated protein kinase kinase kinase n=1 Tax=Medicago truncatula RepID=G7KYN7_MEDTR	0	100.92	AT1G09000.1|Symbols:ANP1, MAPKKK1, NP1|NPK1-related protein kinase 1|chr1:2891111-2894987 FORWARD LENGTH=666	0	99.4	GO:0006468 GO:0006979 GO:0007155 GO:0009908 GO:0010090 GO:0045010 GO:0046777 GO:0048765 GO:0071555	actin nucleation; cell adhesion; cell wall organization; flower development; protein autophosphorylation; protein phosphorylation; response to oxidative stress; root hair cell differentiation; trichome morphogenesis	GO:0004672 GO:0004674 GO:0004709 GO:0004713 GO:0005524 GO:0016301 GO:0016772	ATP binding; MAP kinase kinase kinase activity; kinase activity; protein kinase activity; protein serine/threonine kinase activity; protein tyrosine kinase activity; transferase activity, transferring phosphorus-containing groups	GO:0005737	cytoplasm	PF00069	Protein kinase domain	PTHR24361	MITOGEN-ACTIVATED KINASE KINASE KINASE	KOG0198	MEKK_and_related_serine/threonine_protein_kinases
Glyma.03G240300	RG	1					Root_JO_TD, Root_JO_TA	2	459	UniRef100_K7KGQ6 Uncharacterized protein n=1 Tax=Glycine max RepID=K7KGQ6_SOYBN	0	100	UniRef100_G7KZP6 GDSL esterase/lipase n=2 Tax=Medicago truncatula RepID=G7KZP6_MEDTR	0	96.38	AT1G54790.3|Symbols:|GDSL-like Lipase/Acylhydrolase superfamily protein|chr1:20441124-20442634 REVERSE LENGTH=383	0	98.43	GO:0006629 GO:0009832 GO:0010413 GO:0045492	glucuronoxylan metabolic process; lipid metabolic process; plant-type cell wall biogenesis; xylan biosynthetic process	GO:0004091 GO:0016788	carboxylesterase activity; hydrolase activity, acting on ester bonds	GO:0005576	extracellular region	PF00657	GDSL-like Lipase/Acylhydrolase	PTHR22835	ZINC FINGER FYVE DOMAIN CONTAINING PROTEIN
Glyma.03G241500	RG	1					Root_JO_TD	1	498	UniRef100_I1JRG9 Uncharacterized protein n=2 Tax=Glycine max RepID=I1JRG9_SOYBN	0	100	UniRef100_A2Q3I4 General substrate transporter n=1 Tax=Medicago truncatula RepID=A2Q3I4_MEDTR	0	88.45	AT1G54730.2|Symbols:|Major facilitator superfamily protein|chr1:20424471-20429978 FORWARD LENGTH=470	0	91.49	GO:0006810 GO:0055085	transmembrane transport; transport	GO:0005215 GO:0005351 GO:0015144 GO:0022857 GO:0022891	carbohydrate transmembrane transporter activity; substrate-specific transmembrane transporter activity; sugar:hydrogen symporter activity; transmembrane transporter activity; transporter activity	GO:0005886 GO:0016020 GO:0016021	integral to membrane; membrane; plasma membrane	PF00083	Sugar (and other) transporter	PTHR24063	FAMILY NOT NAMED	KOG0254	Predicted_transporter_(major_facilitator_superfamily)
Glyma.03G241800	RG	1					Leaf_ML_120M, Leaf_JO_TA, Leaf_LA_10DC	3	129	UniRef100_C6SV65 Histone H2A n=2 Tax=Phaseoleae RepID=C6SV65_SOYBN	5e-76	91.43	UniRef100_C6SV65 Histone H2A n=2 Tax=Phaseoleae RepID=C6SV65_SOYBN	5e-76	91.43	AT1G54690.1|Symbols:HTA3, H2AXB, G-H2AX, GAMMA-H2AX|gamma histone variant H2AX|chr1:20414607-20415206 REVERSE LENGTH=142	7e-71	90.14	GO:0001510 GO:0006334 GO:0008283	RNA methylation; cell proliferation; nucleosome assembly	GO:0003677	DNA binding	GO:0000786 GO:0005634 GO:0005730	nucleolus; nucleosome; nucleus	PF00125	Core histone H2A/H2B/H3/H4	PTHR23430	HISTONE H2A	KOG1756	Histone_2A
Glyma.03G242200	RG, GmRR4	2					Root_JO_TD	1	581	UniRef100_I1JRH6 Uncharacterized protein n=1 Tax=Glycine max RepID=I1JRH6_SOYBN	0	100	UniRef100_A2Q3G1 C2; von Willebrand factor, type A; Copine n=1 Tax=Medicago truncatula RepID=A2Q3G1_MEDTR	0	98.46	AT1G08860.1|Symbols:BON3|Calcium-dependent phospholipid-binding Copine family protein|chr1:2842153-2846138 FORWARD LENGTH=584	0	96.92	GO:0006499 GO:0010186 GO:0019725 GO:0060548	N-terminal protein myristoylation; cellular homeostasis; negative regulation of cell death; positive regulation of cellular defense response	GO:0005544	calcium-dependent phospholipid binding	GO:0005886	plasma membrane	PF07002 PF00168	Copine; C2 domain	PTHR10857	COPINE	KOG1327	Copine
Glyma.03G242600	RG	1					Leaf_JO_TD	1	130	UniRef100_I1JRI3 Uncharacterized protein n=1 Tax=Glycine max RepID=I1JRI3_SOYBN	1e-89	100	UniRef100_C6TGL5 Acyl carrier protein n=1 Tax=Glycine max RepID=C6TGL5_SOYBN	3e-65	82.39	AT1G54630.2|Symbols:ACP3|acyl carrier protein 3|chr1:20401993-20402919 REVERSE LENGTH=107	1e-18	61.68	GO:0006633	fatty acid biosynthetic process	GO:0000036 GO:0031177	ACP phosphopantetheine attachment site binding involved in fatty acid biosynthetic process; phosphopantetheine binding	GO:0009507 GO:0009570	chloroplast; chloroplast stroma			PTHR20863	ACYL CARRIER PROTEIN/ZINC FINGER PROTEIN 593-RELATED
Glyma.03G244800	RG	1							326	UniRef100_C6TMX6 Uncharacterized protein n=1 Tax=Glycine max RepID=C6TMX6_SOYBN	0	100	UniRef100_A3RM03 Cysteine synthase n=1 Tax=Glycine max RepID=A3RM03_SOYBN	0	100	AT4G14880.4|Symbols:OASA1|O-acetylserine (thiol) lyase (OAS-TL) isoform A1|chr4:8518209-8520050 REVERSE LENGTH=322	3e-178	98.45	GO:0006094 GO:0006096 GO:0006535 GO:0006816 GO:0006833 GO:0006972 GO:0007030 GO:0007568 GO:0008152 GO:0009266 GO:0009611 GO:0009651 GO:0009684 GO:0009805 GO:0009853 GO:0019344 GO:0019761 GO:0046686	Golgi organization; aging; calcium ion transport; coumarin biosynthetic process; cysteine biosynthetic process; cysteine biosynthetic process from serine; gluconeogenesis; glucosinolate biosynthetic process; glycolysis; hyperosmotic response; indoleacetic acid biosynthetic process; metabolic process; photorespiration; response to cadmium ion; response to salt stress; response to temperature stimu…	GO:0003824 GO:0004124 GO:0005515 GO:0030170	catalytic activity; cysteine synthase activity; protein binding; pyridoxal phosphate binding	GO:0005634 GO:0005737 GO:0005774 GO:0005777 GO:0005829 GO:0005886 GO:0009507 GO:0009570 GO:0016020 GO:0048046	apoplast; chloroplast; chloroplast stroma; cytoplasm; cytosol; membrane; nucleus; peroxisome; plasma membrane; vacuolar membrane	PF00291	Pyridoxal-phosphate dependent enzyme	PTHR10314	SER/THR DEHYDRATASE, TRP SYNTHASE	KOG1252	Cystathionine_beta-synthase_and_related_enzymes
Glyma.03G245900	RG	1							691	UniRef100_I1JRL8 Uncharacterized protein n=1 Tax=Glycine max RepID=I1JRL8_SOYBN	0	100	UniRef100_G7L1T8 Pseudouridylate synthase-like protein n=1 Tax=Medicago truncatula RepID=G7L1T8_MEDTR	0	102.84	AT3G04820.1|Symbols:|Pseudouridine synthase family protein|chr3:1321453-1325949 REVERSE LENGTH=715	0	96.22	GO:0000741 GO:0001522 GO:0009451 GO:0009560	RNA modification; embryo sac egg cell differentiation; karyogamy; pseudouridine synthesis	GO:0003723 GO:0009982	RNA binding; pseudouridine synthase activity	GO:0005634	nucleus	PF01142	tRNA pseudouridine synthase D (TruD)	PTHR13326	TRNA PSEUDOURIDINE SYNTHASE D	KOG2339	Uncharacterized_conserved_protein
Glyma.03G246700	RG, GmRR4	2					Root_JO_TA	1	340	UniRef100_I1JRM5 Uncharacterized protein n=1 Tax=Glycine max RepID=I1JRM5_SOYBN	0	100	UniRef100_G7L1V2 Auxin-induced protein PCNT115 n=3 Tax=Medicago truncatula RepID=G7L1V2_MEDTR	0	97.96	AT1G60710.1|Symbols:ATB2|NAD(P)-linked oxidoreductase superfamily protein|chr1:22355073-22356627 REVERSE LENGTH=345	4e-139	96.81	GO:0006094 GO:0006096 GO:0009611 GO:0009651 GO:0009805 GO:0009963 GO:0046686 GO:0055114	coumarin biosynthetic process; gluconeogenesis; glycolysis; oxidation-reduction process; positive regulation of flavonoid biosynthetic process; response to cadmium ion; response to salt stress; response to wounding	GO:0016491	oxidoreductase activity	GO:0005737 GO:0005829	cytoplasm; cytosol	PF00248	Aldo/keto reductase family	PTHR11732	ALDO/KETO REDUCTASE	KOG1575	Voltage-gated_shaker-like_K+_channel,_subunit_beta/KCNAB
Glyma.03G246900	RG	1							326	UniRef100_I1JRM7 Uncharacterized protein n=1 Tax=Glycine max RepID=I1JRM7_SOYBN	0	100	UniRef100_U5GB07 Calcium-binding EF hand family protein n=1 Tax=Populus trichocarpa RepID=U5GB07_POPTR	1e-120	99.08	AT5G28830.1|Symbols:|calcium-binding EF hand family protein|chr5:10856801-10858394 FORWARD LENGTH=324	1e-96	97.53	GO:0008150	biological process	GO:0005509	calcium ion binding	GO:0009507	chloroplast
Glyma.03G247500	RG, GmRR4, GmGLU1	3					Leaf_JO_TA, Root_ML_6H	2	143	UniRef100_C6T2R0 Uncharacterized protein n=1 Tax=Glycine max RepID=C6T2R0_SOYBN	1e-100	100	UniRef100_O81228 PR-4 type protein n=2 Tax=Vitis RepID=O81228_VITVI	4e-68	94.41	AT3G04720.1|Symbols:PR4, HEL, PR-4|pathogenesis-related 4|chr3:1285691-1286531 REVERSE LENGTH=212	7e-67	58.02	GO:0009615 GO:0009627 GO:0009651 GO:0009723 GO:0009817 GO:0010167 GO:0015706 GO:0016998 GO:0042742 GO:0050832 GO:0080027	cell wall macromolecule catabolic process; defense response to bacterium; defense response to fungus; defense response to fungus, incompatible interaction; nitrate transport; response to ethylene stimulus; response to herbivore; response to nitrate; response to salt stress; response to virus; systemic acquired resistance	GO:0004540 GO:0008061	chitin binding; ribonuclease activity	GO:0005576	extracellular region	PF00967	Barwin family	PTHR22595	CHITINASE-RELATED
Glyma.03G248500	RG	1					Root_ML_6H	1	347	UniRef100_I1JRP8 Uncharacterized protein n=2 Tax=Glycine max RepID=I1JRP8_SOYBN	0	100	UniRef100_C6TBN2 Probable aldo-keto reductase 1 n=1 Tax=Glycine max RepID=AKR1_SOYBN	0	97.69	AT1G60690.1|Symbols:|NAD(P)-linked oxidoreductase superfamily protein|chr1:22349892-22351668 REVERSE LENGTH=345	1e-139	97.1			GO:0004033	aldo-keto reductase (NADP) activity	GO:0005737 GO:0005886 GO:0009941	chloroplast envelope; cytoplasm; plasma membrane	PF00248	Aldo/keto reductase family	PTHR11732	ALDO/KETO REDUCTASE	KOG1575	Voltage-gated_shaker-like_K+_channel,_subunit_beta/KCNAB
Glyma.03G254600	RG	1					Root_JO_TD, Leaf_LA_10DC	2	594	UniRef100_K7KH16 Uncharacterized protein n=1 Tax=Glycine max RepID=K7KH16_SOYBN	0	100	UniRef100_G7ZYR7 SKIP interacting protein n=1 Tax=Medicago truncatula RepID=G7ZYR7_MEDTR	6e-129	103.76	AT5G41620.1|Symbols:|FUNCTIONS IN: molecular_function unknown; INVOLVED IN: biological_process unknown; LOCATED IN: chloroplast, plasma membrane; EXPRESSED IN: 9 plant structures; EXPRESSED DURING: 6 growth stages; BEST Arabidopsis thaliana protein match is: intracellular protein transport protein USO1-related (TAIR:AT1G64180.1); Has 30201 Blast hits to 17322 proteins in 780 species: Archae - 12;…	1e-78	57.95	GO:0008150	biological process	GO:0003674	molecular function	GO:0005737 GO:0005886 GO:0009507	chloroplast; cytoplasm; plasma membrane
Glyma.03G256200	RG	1							572	UniRef100_I1JRY6 Uncharacterized protein n=1 Tax=Glycine max RepID=I1JRY6_SOYBN	0	100	UniRef100_G7L419 GH3 family protein n=1 Tax=Medicago truncatula RepID=G7L419_MEDTR	0	84.02	AT2G46370.4|Symbols:JAR1|Auxin-responsive GH3 family protein|chr2:19034233-19036369 FORWARD LENGTH=586	0	97.27	GO:0009585 GO:0009611 GO:0009627 GO:0009640 GO:0009694 GO:0009733 GO:0009753 GO:0009861 GO:0009864 GO:0010046 GO:0010119 GO:0010193 GO:0010224 GO:0031348 GO:0071365 GO:2000030 GO:2000377	cellular response to auxin stimulus; induced systemic resistance, jasmonic acid mediated signaling pathway; jasmonic acid and ethylene-dependent systemic resistance; jasmonic acid metabolic process; negative regulation of defense response; photomorphogenesis; red, far-red light phototransduction; regulation of reactive oxygen species metabolic process; regulation of response to red or far red lig…	GO:0003824 GO:0005524 GO:0019899 GO:0070566 GO:0080123	ATP binding; adenylyltransferase activity; catalytic activity; enzyme binding; jasmonate-amino synthetase activity	GO:0005634 GO:0005737 GO:0005773	cytoplasm; nucleus; vacuole	PF03321	GH3 auxin-responsive promoter
Glyma.03G257700	RG	1							329	UniRef100_K7KH35 E3 ubiquitin-protein ligase n=1 Tax=Glycine max RepID=K7KH35_SOYBN	0	100	UniRef100_K7KH35 E3 ubiquitin-protein ligase n=1 Tax=Glycine max RepID=K7KH35_SOYBN	0	100	AT3G61790.1|Symbols:|Protein with RING/U-box and TRAF-like domains|chr3:22871974-22873543 REVERSE LENGTH=326	0	95.71	GO:0006511 GO:0007275 GO:0016567	multicellular organismal development; protein ubiquitination; ubiquitin-dependent protein catabolic process	GO:0004842 GO:0008270	ubiquitin-protein ligase activity; zinc ion binding	GO:0005634	nucleus	PF03145	Seven in absentia protein family	PTHR10315	SEVEN IN ABSENTIA HOMOLOG	KOG3002	Zn_finger_protein
Glyma.03G258900	GmGLU1	1					Root_JO_TD, Root_JO_TA, Root_ML_30M	3	259	UniRef100_I1JS14 Uncharacterized protein n=1 Tax=Glycine max RepID=I1JS14_SOYBN	0	100	UniRef100_B9I904 NC domain-containing family protein n=1 Tax=Populus trichocarpa RepID=B9I904_POPTR	2e-144	98.85	AT1G01225.1|Symbols:|NC domain-containing protein-related|chr1:96064-97242 FORWARD LENGTH=260	1e-134	93.46	GO:0010089 GO:0044036	cell wall macromolecule metabolic process; xylem development			GO:0005634	nucleus	PF04970	Lecithin retinol acyltransferase	PTHR13943	HRAS-LIKE SUPPRESSOR - RELATED
Glyma.03G259000	RG	1					Root_ML_30M	1	1057	UniRef100_I1JS15 Uncharacterized protein n=1 Tax=Glycine max RepID=I1JS15_SOYBN	0	100	UniRef100_Q9LNJ9 Bifunctional fucokinase/fucose pyrophosphorylase n=1 Tax=Arabidopsis thaliana RepID=FKGP_ARATH	0	98.96	AT1G01220.1|Symbols:FKGP, AtFKGP|L-fucokinase/GDP-L-fucose pyrophosphorylase|chr1:91750-95552 FORWARD LENGTH=1055	0	98.96	GO:0008152 GO:0030244 GO:0042352 GO:0048193	GDP-L-fucose salvage; Golgi vesicle transport; cellulose biosynthetic process; metabolic process	GO:0004335 GO:0005524 GO:0016301 GO:0016772 GO:0016773 GO:0047341 GO:0050201	ATP binding; fucokinase activity; fucose-1-phosphate guanylyltransferase activity; galactokinase activity; kinase activity; phosphotransferase activity, alcohol group as acceptor; transferase activity, transferring phosphorus-containing groups	GO:0005737	cytoplasm	PF00288 PF08544 PF07959	GHMP kinases N terminal domain; GHMP kinases C terminal ; L-fucokinase	PTHR15045	FUCOSE-1-PHOSPHATE GUANYLTRANSFERASE
Glyma.03G259100	RG	1							127	UniRef100_I1JS16 Uncharacterized protein n=1 Tax=Glycine max RepID=I1JS16_SOYBN	1e-83	100	UniRef100_G7LAU8 Centrin-2 n=1 Tax=Medicago truncatula RepID=G7LAU8_MEDTR	2e-60	96.8	AT2G46600.1|Symbols:|Calcium-binding EF-hand family protein|chr2:19136070-19136477 FORWARD LENGTH=135	1e-53	81.48	GO:0010091 GO:0042744	hydrogen peroxide catabolic process; trichome branching	GO:0005509 GO:0005515	calcium ion binding; protein binding	GO:0005634	nucleus			PTHR10891	EF-HAND CALCIUM-BINDING DOMAIN CONTAINING PROTEIN	KOG0028	Ca2+-binding_protein_(centrin/caltractin),_EF-Hand_superfamily_protein
Glyma.03G260600	RG	1					Root_ML_30M	1	596	UniRef100_I1JS35 Uncharacterized protein n=1 Tax=Glycine max RepID=I1JS35_SOYBN	0	100	UniRef100_B9GRQ1 FAD-binding domain-containing family protein n=1 Tax=Populus trichocarpa RepID=B9GRQ1_POPTR	0	96.58	AT2G46760.1|Symbols:|D-arabinono-1,4-lactone oxidase family protein|chr2:19213028-19215166 REVERSE LENGTH=603	0	96.19	GO:0010014 GO:0010089 GO:0042546 GO:0044036 GO:0055114	cell wall biogenesis; cell wall macromolecule metabolic process; meristem initiation; oxidation-reduction process; xylem development	GO:0003824 GO:0003885 GO:0008762 GO:0016491 GO:0016614 GO:0050660	D-arabinono-1,4-lactone oxidase activity; UDP-N-acetylmuramate dehydrogenase activity; catalytic activity; flavin adenine dinucleotide binding; oxidoreductase activity; oxidoreductase activity, acting on CH-OH group of donors	GO:0005576 GO:0016020	extracellular region; membrane	PF04030 PF01565	D-arabinono-1,4-lactone oxidase ; FAD binding domain	PTHR13878	GULONOLACTONE OXIDASE	KOG4730	D-arabinono-1,_4-lactone_oxidase
Glyma.03G262500	RG	1					Root_ML_30M	1	991	UniRef100_I1JS61 Uncharacterized protein n=1 Tax=Glycine max RepID=I1JS61_SOYBN	0	97.15	UniRef100_C6ZRX1 Leucine-rich repeat receptor-like kinase n=1 Tax=Glycine max RepID=C6ZRX1_SOYBN	0	92.39	AT1G72300.1|Symbols:|Leucine-rich receptor-like protein kinase family protein|chr1:27217679-27220966 REVERSE LENGTH=1095	0	89.95	GO:0006468 GO:0007169 GO:0009611 GO:0031347	protein phosphorylation; regulation of defense response; response to wounding; transmembrane receptor protein tyrosine kinase signaling pathway	GO:0001653 GO:0004672 GO:0004674 GO:0004713 GO:0004888 GO:0005524 GO:0016772	ATP binding; peptide receptor activity; protein kinase activity; protein serine/threonine kinase activity; protein tyrosine kinase activity; transferase activity, transferring phosphorus-containing groups; transmembrane signaling receptor activity	GO:0005886	plasma membrane	PF00069 PF00560 PF08263	Protein kinase domain; Leucine Rich Repeat; Leucine rich repeat N-terminal domain	PTHR24420	LEUCINE-RICH REPEAT RECEPTOR-LIKE PROTEIN KINASE	KOG1187	Serine/threonine_protein_kinase
Glyma.03G263000	RG	1							261	UniRef100_UPI000189D9B7 PREDICTED: RING-H2 finger protein ATL3 n=1 Tax=Glycine max RepID=UPI000189D9B7	0	100	UniRef100_G7L9W6 RING-H2 finger protein ATL3C n=2 Tax=Medicago truncatula RepID=G7L9W6_MEDTR	4e-76	78.5	AT1G72310.1|Symbols:ATL3|RING/U-box superfamily protein|chr1:27226405-27227379 FORWARD LENGTH=324	9e-63	71.3			GO:0008270	zinc ion binding	GO:0005634	nucleus	PF00097	Zinc finger, C3HC4 type (RING finger)	PTHR22764	RING FINGER DOMAIN-CONTAINING
Glyma.04G003500	RG	1					Leaf_JO_TA, Root_LA_10DC	2	380	UniRef100_C6TEJ4 Uncharacterized protein n=1 Tax=Glycine max RepID=C6TEJ4_SOYBN	0	100	UniRef100_T2DPS1 Urease accessory protein ureH n=1 Tax=Phaseolus vulgaris RepID=T2DPS1_PHAVU	0	97.87	AT2G16800.1|Symbols:|high-affinity nickel-transport family protein|chr2:7285824-7287188 FORWARD LENGTH=372	8e-148	101.88	GO:0000394 GO:0009086 GO:0009220 GO:0009616 GO:0010050 GO:0015675 GO:0030001 GO:0055085	RNA splicing, via endonucleolytic cleavage and ligation; metal ion transport; methionine biosynthetic process; nickel cation transport; pyrimidine ribonucleotide biosynthetic process; transmembrane transport; vegetative phase change; virus induced gene silencing	GO:0015099 GO:0046872	metal ion binding; nickel cation transmembrane transporter activity	GO:0005886 GO:0016021	integral to membrane; plasma membrane	PF03824	High-affinity nickel-transport protein
Glyma.04G005800	RG	1							273	UniRef100_I1JSG0 Uncharacterized protein n=1 Tax=Glycine max RepID=I1JSG0_SOYBN	0	100	UniRef100_B9HRB6 ER lumen protein retaining receptor n=1 Tax=Populus trichocarpa RepID=B9HRB6_POPTR	0	100	AT2G21190.1|Symbols:|ER lumen protein retaining receptor family protein|chr2:9080916-9082642 FORWARD LENGTH=269	1e-178	99.63	GO:0006621 GO:0015031	protein retention in ER lumen; protein transport	GO:0004872 GO:0046923	ER retention sequence binding; receptor activity	GO:0016021	integral to membrane	PF00810	ER lumen protein retaining receptor	PTHR10585	ER LUMEN PROTEIN RETAINING RECEPTOR	KOG3106	ER_lumen_protein_retaining_receptor
Glyma.04G005900	RG, GmGLU1	2							266	UniRef100_I1JSG1 Uncharacterized protein n=1 Tax=Glycine max RepID=I1JSG1_SOYBN	0	100	UniRef100_B6DX57 5'-methylthioadenosine nucleosidase n=1 Tax=Lupinus luteus RepID=B6DX57_LUPLU	2e-159	100	AT4G38800.1|Symbols:ATMTN1, ATMTAN1, MTN1, MTAN1|methylthioadenosine nucleosidase 1|chr4:18113355-18114996 REVERSE LENGTH=267	7e-127	91.39	GO:0000003 GO:0001944 GO:0009116 GO:0019509 GO:0048573	L-methionine salvage from methylthioadenosine; nucleoside metabolic process; photoperiodism, flowering; reproduction; vasculature development	GO:0003824 GO:0008930	catalytic activity; methylthioadenosine nucleosidase activity	GO:0005737 GO:0005829 GO:0005886	cytoplasm; cytosol; plasma membrane	PF01048	Phosphorylase superfamily	PTHR21234	PURINE NUCLEOSIDE PHOSPHORYLASE
[truncated: 2,768 more rows]

## Sheet: Roots_RG_GmRR4_GmGLU1
Wm82.a2.v1 Identfier (1)	Significant Dataset (FDR < 0.05, RG, GmRR4 and/or GmGmGLU1) (2)	Number of significant Datasets (3)	IDC Gm03 QTL Linkage Block (4)	Introgressed Region: Clark vs. Isoclark (5)	Introgressed Region: Clark vs. Isoclark (5)	TF family (6)	Overlap With Previous Clark/IsoClark IDC Expression Studies (7)	Number of Overlapping Experiments (7)	Length of Primary Predicted Protein (8)	Top Uniref100 Viridaeplantae Hit (8)	Best HSP Evalue (E<10-6) (8)	Best HSP Coverage (%) (8)	Top Most Descriptive Uniref100 Viridaeplantae Hit (8)	Best HSP Evalue (E<10-6) (8)	Best HSP Coverage (%) (8)	Top Arabidopsis (TAIR10) BLASTP Hit (8)	Best HSP Evalue (E<10-10) (8)	Best HSP Coverage (%) (8)	GO Biological Process IDs (8)	GO Biological Process Descriptions (8)	GO Molecular Function IDs (8)	GO Molecular Function Descriptions (8)	GO Cellular Component IDs (8)	GO Cellular Component Descriptions (8)	PFAM IDs (8)	PFAM Names (8)	Panther IDs (8)	Panther Descriptions (8)	KOG IDs (8)	KOG Descriptions (8)
Glyma.01G006200	GmRR4	1							75	UniRef100_I1J4G7 Uncharacterized protein n=1 Tax=Glycine max RepID=I1J4G7_SOYBN	4e-46	100
[truncated: 734 more rows]

## Sheet: Leaves_HG_GmbHLH38_GmGLU1
Wm82.a2.v1 Identfier (1)	Significant Dataset (FDR < 0.05, RG, GmRR4 and/or GmGmGLU1) (2)	Number of significant Datasets (3)	IDC Gm03 QTL Linkage Block (4)	Introgressed Region: Clark vs. Isoclark (5)	Introgressed Region: Clark vs. Isoclark (5)	TF family (6)	Overlap With Previous Clark/IsoClark IDC Expression Studies (7)	Number of Overlapping Experiments (7)	Length of Primary Predicted Protein (8)	Top Uniref100 Viridaeplantae Hit (8)	Best HSP Evalue (E<10-6) (8)	Best HSP Coverage (%) (8)	Top Most Descriptive Uniref100 Viridaeplantae Hit (8)	Best HSP Evalue (E<10-6) (8)	Best HSP Coverage (%) (8)	Top Arabidopsis (TAIR10) BLASTP Hit (8)	Best HSP Evalue (E<10-10) (8)	Best HSP Coverage (%) (8)	GO Biological Process IDs (8)	GO Biological Process Descriptions (8)	GO Molecular Function IDs (8)	GO Molecular Function Descriptions (8)	GO Cellular Component IDs (8)	GO Cellular Component Descriptions (8)	PFAM IDs (8)	PFAM Names (8)	Panther IDs (8)	Panther Descriptions (8)	KOG IDs (8)	KOG Descriptions (8)
[truncated: 2,651 more rows]

[truncated: 1 more sheets: Roots_HG_GmbHLH38_GmGLU1]
