# Supplementary material for: GmGLU1 and GmRR4 contribute to iron deficiency tolerance in soybean
Source: Front Plant Sci. 2024 Feb 27;15:1295952. doi: 10.3389/fpls.2024.1295952 (PMC10927968; doi:10.3389/fpls.2024.1295952)
Supplement: Supplementary file 3 [file Table_3.xlsx]

## Sheet: Table Legend
Supplemental File 3: Clusters of DEGs responding to silencing.
(1) GlymaID from Gmax version 2.0. Only primary predicted proteins were included in analyses. For more information on Gmax2.0 cDNAs see http://phytozome.jgi.doe.gov/pz/portal.html#!info?alias=Org_Gmax.
(2) Cluster relative to Figures 4 and 5.
(3) If DEG is located within the Gm03 iron deficiency chlorosis (IDC) quantitative trait loci (QTL) defined by Assefa et al. (2020), the location of the linkage block is indicated. Updated to Gmax version 2.0.
(4) If DEG is located within known introgressed regions between Clark and Isoclark (Severin et al. 2010; Stec et al. 2013), the location of the integression is indicated. Updated to Gmax version 2.0.
(5) Predicted TFs were identified using the the SoyDB Transcription factor database (Wang et al. 2010). Updated to Gmax version 2.0.
(6) DEGs were cross referenced with genes previously identified in Clark gene expression studies conducted by Moran Lauter et al. (2014) [ML_1H, ML_6H], Moran Lauter et al. (2020) [ML_30M, ML_60M, ML_120M], Atencio et al. (2021) [AL_2D, AL 10D], and O’Rourke et al. (2019) [JO_TA, JO_TD]. Updated to Gmax version 2.0.
(7) Log2FC for each DEG in group x tissue.
(8) Each gene was annotated using the Gene Annotation Lookup tool on SoyBase (https://www.soybase.org/genomeannotation/). Version Wm82.a2.v1

## Sheet: RG_leaves_DEGs
Wm82.a2.v1 Identfier (1)	Cluster from Figure 4A (2)	IDC Gm03 QTL Linkage Block (3)	Introgressed Region: Clark vs. Isoclark (4)	Introgressed Region: Clark vs. Isoclark (4)	TF family (5)	Overlap With Previous Clark/IsoClark IDC Expression Studies (6)	Number of Overlapping Experiments (6)	Log2FC (EV/RG) (7)	Log2FC (EV/GmRR4) (7)	Log2FC (EV/GmGLU1) (7)	Length of Primary Predicted Protein (8)	Top Uniref100 Viridaeplantae Hit (8)	Best HSP Evalue (E<10-6) (8)	Best HSP Coverage (%) (8)	Top Most Descriptive Uniref100 Viridaeplantae Hit (8)	Best HSP Evalue (E<10-6) (8)	Best HSP Coverage (%) (8)	Top Arabidopsis (TAIR10) BLASTP Hit (8)	Best HSP Evalue (E<10-10) (8)	Best HSP Coverage (%) (8)	GO Biological Process IDs (8)	GO Biological Process Descriptions (8)	GO Molecular Function IDs (8)	GO Molecular Function Descriptions (8)	GO Cellular Component IDs (8)	GO Cellular Component Descriptions (8)	PFAM IDs (8)	PFAM Names (8)	Panther IDs (8)	Panther Descriptions (8)	KOG IDs (8)	KOG Descriptions (8)
Glyma.01G007800	Blue					Leaf_ML_120M, Leaf_JO_TA, Root_JO_TD, Root_JO_TA, Leaf_LA_10DC, Root_LA_10DC	6	-1.83677	-0.999794	-1.1434	876	UniRef100_K7K149 Cytosine-specific methyltransferase n=1 Tax=Glycine max RepID=K7K149_SOYBN	0	100	UniRef100_K7K149 Cytosine-specific methyltransferase n=1 Tax=Glycine max RepID=K7K149_SOYBN	0	100	AT1G69770.1|Symbols:CMT3|chromomethylase 3|chr1:26248496-26253519 REVERSE LENGTH=839	0	95.71	GO:0006260 GO:0006261 GO:0006270 GO:0006275 GO:0006306 GO:0006342 GO:0006346 GO:0008283 GO:0009909 GO:0010069 GO:0010425 GO:0016458 GO:0016572 GO:0031047 GO:0031048 GO:0034968 GO:0045814 GO:0051567 GO:0051726	DNA-dependent DNA replication; DNA methylation; DNA methylation on cytosine within a CNG sequence; DNA replication; DNA replication initiation; cell proliferation; chromatin silencing; chromatin silencing by small RNA; gene silencing; gene silencing by RNA; histone H3-K9 methylation; histone lysine methylation; histone phosphorylation; methylation-dependent chromatin silencing; negative regulatio…	GO:0003677 GO:0003886	DNA (cytosine-5-)-methyltransferase activity; DNA binding	GO:0005634	nucleus	PF00145 PF00385	C-5 cytosine-specific DNA methylase; Chromo (CHRromatin Organisation MOdifier) domain	PTHR10629	CYTOSINE-SPECIFIC METHYLTRANSFERASE
Glyma.01G008500	Blue					Root_JO_TD	1	-0.98778	-0.458439	-0.534311	592	UniRef100_I1J4J6 Malic enzyme n=1 Tax=Glycine max RepID=I1J4J6_SOYBN	0	100	UniRef100_I1J4J6 Malic enzyme n=1 Tax=Glycine max RepID=I1J4J6_SOYBN	0	100	AT1G79750.1|Symbols:ATNADP-ME4, NADP-ME4|NADP-malic enzyme 4|chr1:30007655-30011179 REVERSE LENGTH=646	0	89.63	GO:0006094 GO:0006108 GO:0006633 GO:0007010 GO:0009793 GO:0009845 GO:0010498 GO:0051289 GO:0055114	cytoskeleton organization; embryo development ending in seed dormancy; fatty acid biosynthetic process; gluconeogenesis; malate metabolic process; oxidation-reduction process; proteasomal protein catabolic process; protein homotetramerization; seed germination	GO:0000166 GO:0004470 GO:0004473 GO:0008270 GO:0016491 GO:0016616 GO:0016619 GO:0016652 GO:0042803 GO:0046872 GO:0050897 GO:0051287	NAD binding; cobalt ion binding; malate dehydrogenase (oxaloacetate-decarboxylating) (NADP+) activity; malate dehydrogenase (oxaloacetate-decarboxylating) activity; malic enzyme activity; metal ion binding; nucleotide binding; oxidoreductase activity; oxidoreductase activity, acting on NAD(P)H, NAD(P) as acceptor; oxidoreductase activity, acting on the CH-OH group of donors, NAD or NADP as accept…	GO:0009507	chloroplast	PF00390 PF03949	Malic enzyme, N-terminal domain; Malic enzyme, NAD binding domain	PTHR23406	MALIC ENZYME-RELATED	KOG1257	NADP+-dependent_malic_enzyme
Glyma.01G009300	Blue							-0.995494	-0.299022	-0.531102	779	UniRef100_I1J4K6 Uncharacterized protein n=1 Tax=Glycine max RepID=I1J4K6_SOYBN	0	100	UniRef100_G7IE81 Dolichyl-diphosphooligosaccharide-protein glycosyltransferase subunit STT3A n=1 Tax=Medicago truncatula RepID=G7IE81_MEDTR	0	100.65	AT5G19690.1|Symbols:STT3A|staurosporin and temperature sensitive 3-like A|chr5:6652649-6658214 FORWARD LENGTH=779	0	99.87	GO:0006364 GO:0009627 GO:0009651 GO:0034976 GO:0047484	rRNA processing; regulation of response to osmotic stress; response to endoplasmic reticulum stress; response to salt stress; systemic acquired resistance	GO:0004576	oligosaccharyl transferase activity	GO:0005783 GO:0005886 GO:0009507 GO:0016020	chloroplast; endoplasmic reticulum; membrane; plasma membrane	PF02516	Oligosaccharyl transferase STT3 subunit	PTHR13872	60S RIBOSOMAL PROTEIN L35	KOG2292	Oligosaccharyltransferase,_STT3_subunit
Glyma.01G011600	Blue					Root_ML_30M	1	-1.73046	-1.20235	-1.17592	519	UniRef100_I1J4N2 Uncharacterized protein n=1 Tax=Glycine max RepID=I1J4N2_SOYBN	0	100	UniRef100_U5G3G7 Lipase class 3 family protein n=1 Tax=Populus trichocarpa RepID=U5G3G7_POPTR	9e-106	79.37	AT4G16070.1|Symbols:|Mono-/di-acylglycerol lipase, N-terminal;Lipase, class 3|chr4:9096808-9100596 REVERSE LENGTH=654	1e-78	41.13	GO:0006629 GO:0016042	lipid catabolic process; lipid metabolic process	GO:0004091 GO:0004806	carboxylesterase activity; triglyceride lipase activity	GO:0005886	plasma membrane	PF01764	Lipase (class 3)	PTHR21493	CGI-141-RELATED/LIPASE CONTAINING PROTEIN	KOG2088	Predicted_lipase/calmodulin-binding_heat-shock_protein
Glyma.01G013500	Blue							-1.38461	-0.110947	-0.757826	675	UniRef100_K7K178 Uncharacterized protein n=1 Tax=Glycine max RepID=K7K178_SOYBN	0	100	UniRef100_G7KDB1 Cysteine-rich receptor-like protein kinase n=1 Tax=Medicago truncatula RepID=G7KDB1_MEDTR	0	98.2	AT4G21410.1|Symbols:CRK29|cysteine-rich RLK (RECEPTOR-like protein kinase) 29|chr4:11402463-11405025 REVERSE LENGTH=679	0	96.47	GO:0006468 GO:0009737	protein phosphorylation; response to abscisic acid stimulus	GO:0004672 GO:0004674 GO:0005524 GO:0016301 GO:0016772	ATP binding; kinase activity; protein kinase activity; protein serine/threonine kinase activity; transferase activity, transferring phosphorus-containing groups	GO:0005576 GO:0005773 GO:0005886	extracellular region; plasma membrane; vacuole	PF07714 PF01657	Protein tyrosine kinase; Salt stress response/antifungal	PTHR24420	LEUCINE-RICH REPEAT RECEPTOR-LIKE PROTEIN KINASE	KOG1187	Serine/threonine_protein_kinase
Glyma.01G017700	Blue				PLATZ	Leaf_JO_TA, Root_JO_TD	2	-0.808633	-0.375186	-0.414373	237	UniRef100_I1J4V0 Uncharacterized protein n=1 Tax=Glycine max RepID=I1J4V0_SOYBN	5e-176	100	UniRef100_B9MU31 Zinc-binding family protein n=1 Tax=Populus trichocarpa RepID=B9MU31_POPTR	3e-128	96.97	AT4G17900.1|Symbols:|PLATZ transcription factor family protein|chr4:9946046-9947697 FORWARD LENGTH=227	1e-123	100.88	GO:0008150	biological process			GO:0005739	mitochondrion	PF04640	PLATZ transcription factor
Glyma.01G024300	Blue							-0.971578	-0.129194	-0.706616	338	UniRef100_K7K1E5 Uncharacterized protein n=1 Tax=Glycine max RepID=K7K1E5_SOYBN	0	92.84	UniRef100_G7JZR6 Exocyst complex component n=1 Tax=Medicago truncatula RepID=G7JZR6_MEDTR	9e-32	23.82
Glyma.01G032300	Blue					Root_JO_TD	1	-1.07734	-0.144699	-0.333241	274	UniRef100_I1J5B2 Uncharacterized protein n=1 Tax=Glycine max RepID=I1J5B2_SOYBN	0	100	UniRef100_G7J2A2 NBS/LRR resistance protein-like protein n=1 Tax=Medicago truncatula RepID=G7J2A2_MEDTR	1e-17	10.04
Glyma.01G032400	Blue					Root_ML_30M	1	-1.35424	-0.545226	-0.934896	1454	UniRef100_K7K1I4 Uncharacterized protein n=1 Tax=Glycine max RepID=K7K1I4_SOYBN	0	100	UniRef100_G7J6M1 Tir-nbs-lrr resistance protein n=1 Tax=Medicago truncatula RepID=G7J6M1_MEDTR	0	70.49	AT5G17680.1|Symbols:|disease resistance protein (TIR-NBS-LRR class), putative|chr5:5822999-5827153 FORWARD LENGTH=1294	0	65.53	GO:0006952 GO:0007165	defense response; signal transduction	GO:0043531	ADP binding	GO:0005622	intracellular	PF07725 PF00931 PF01582	Leucine Rich Repeat; NB-ARC domain; TIR domain	PTHR11017	LEUCINE-RICH REPEAT-CONTAINING PROTEIN	KOG4658	Apoptotic_ATPase
Glyma.01G036000	Blue					Leaf_JO_TA, Root_ML_30M	2	-1.90226	-0.20336	-0.481991	466	UniRef100_I1J5E3 Uncharacterized protein n=1 Tax=Glycine max RepID=I1J5E3_SOYBN	0	100	UniRef100_G7K464 N-hydroxythioamide S-beta-glucosyltransferase n=1 Tax=Medicago truncatula RepID=G7K464_MEDTR	0	98.93	AT1G24100.1|Symbols:UGT74B1|UDP-glucosyl transferase 74B1|chr1:8525547-8527010 REVERSE LENGTH=460	9e-167	96.52	GO:0006569 GO:0008152 GO:0009684 GO:0019761 GO:0042742 GO:0048767 GO:0052544	defense response by callose deposition in cell wall; defense response to bacterium; glucosinolate biosynthetic process; indoleacetic acid biosynthetic process; metabolic process; root hair elongation; tryptophan catabolic process	GO:0008194 GO:0016757 GO:0016758 GO:0047251	UDP-glycosyltransferase activity; thiohydroximate beta-D-glucosyltransferase activity; transferase activity, transferring glycosyl groups; transferase activity, transferring hexosyl groups	GO:0005634	nucleus	PF00201	UDP-glucoronosyl and UDP-glucosyl transferase	PTHR11926	GLUCOSYL/GLUCURONOSYL TRANSFERASES	KOG1192	UDP-glucuronosyl_and_UDP-glucosyl_transferase
Glyma.01G036900	Blue					Leaf_JO_TA, Leaf_LA_10DC	2	-0.576856	0.0253325	-0.424909	358	UniRef100_C6TMH1 Uncharacterized protein n=1 Tax=Glycine max RepID=C6TMH1_SOYBN	0	100	UniRef100_Q93Z89 Matrix metalloproteinase MMP2 n=1 Tax=Glycine max RepID=Q93Z89_SOYBN	0	100	AT1G59970.1|Symbols:|Matrixin family protein|chr1:22073601-22074683 FORWARD LENGTH=360	2e-37	68.61	GO:0006508 GO:0008152	metabolic process; proteolysis	GO:0004222 GO:0008237 GO:0008270	metalloendopeptidase activity; metallopeptidase activity; zinc ion binding	GO:0005576 GO:0005886 GO:0031012 GO:0031225	anchored to membrane; extracellular matrix; extracellular region; plasma membrane	PF00413 PF01471	Matrixin; Putative peptidoglycan binding domain	PTHR10201	MATRIX METALLOPROTEINASE
Glyma.01G040400	Blue							-0.655152	-0.136184	-0.236768	516	UniRef100_I1J5I7 Uncharacterized protein n=1 Tax=Glycine max RepID=I1J5I7_SOYBN	0	100	UniRef100_Q0WQH3 Actin cross-linking protein n=2 Tax=Arabidopsis thaliana RepID=Q0WQH3_ARATH	6e-167	96.92	AT1G27100.1|Symbols:|Actin cross-linking protein|chr1:9407557-9411074 REVERSE LENGTH=519	7e-170	96.92	GO:0006612 GO:0008150 GO:0009963 GO:0010363	biological process; positive regulation of flavonoid biosynthetic process; protein targeting to membrane; regulation of plant-type hypersensitive response	GO:0003674	molecular function	GO:0005634 GO:0005773	nucleus; vacuole	PF04601	Protein of unknown function (DUF569)
Glyma.01G044100	Blue					Root_ML_30M	1	-0.711784	-0.162897	-0.211384	412	UniRef100_I1J5M4 Uncharacterized protein n=2 Tax=Glycine max RepID=I1J5M4_SOYBN	0	100	UniRef100_Q2HTW4 Protein kinase n=1 Tax=Medicago truncatula RepID=Q2HTW4_MEDTR	0	100.24	AT2G02800.2|Symbols:APK2B|protein kinase 2B|chr2:796889-799250 REVERSE LENGTH=426	0	96.24	GO:0006468	protein phosphorylation	GO:0004672 GO:0004674 GO:0005524 GO:0016301 GO:0016772	ATP binding; kinase activity; protein kinase activity; protein serine/threonine kinase activity; transferase activity, transferring phosphorus-containing groups	GO:0005634 GO:0005737 GO:0005886 GO:0009507	chloroplast; cytoplasm; nucleus; plasma membrane	PF07714	Protein tyrosine kinase	PTHR24420	LEUCINE-RICH REPEAT RECEPTOR-LIKE PROTEIN KINASE	KOG1187	Serine/threonine_protein_kinase
Glyma.01G044200	Blue					Root_JO_TD	1	-1.2713	-0.433025	-0.420838	331	UniRef100_I1J5M6 Uncharacterized protein n=1 Tax=Glycine max RepID=I1J5M6_SOYBN	0	100	UniRef100_Q2HTW1 Solute carrier family protein n=2 Tax=Medicago truncatula RepID=Q2HTW1_MEDTR	0	95.48	AT1G14360.1|Symbols:ATUTR3, UTR3|UDP-galactose transporter 3|chr1:4911362-4913029 REVERSE LENGTH=331	0	99.4	GO:0006457 GO:0009408 GO:0009553 GO:0009555 GO:0009627 GO:0009644 GO:0030968 GO:0034976 GO:0042542 GO:0055085	embryo sac development; endoplasmic reticulum unfolded protein response; pollen development; protein folding; response to endoplasmic reticulum stress; response to heat; response to high light intensity; response to hydrogen peroxide; systemic acquired resistance; transmembrane transport	GO:0005460 GO:0015165	UDP-glucose transmembrane transporter activity; pyrimidine nucleotide-sugar transmembrane transporter activity	GO:0030173 GO:0030176	integral to Golgi membrane; integral to endoplasmic reticulum membrane	PF08449	UAA transporter family	PTHR10778	SOLUTE CARRIER FAMILY 35 MEMBER B	KOG1581	UDP-galactose_transporter_related_protein
Glyma.01G049500	Blue							-1.57712	-0.232663	-0.816757	188	UniRef100_C6TFQ8 Uncharacterized protein n=1 Tax=Glycine max RepID=C6TFQ8_SOYBN	2e-130	100	UniRef100_G7JG95 Calmodulin n=1 Tax=Medicago truncatula RepID=G7JG95_MEDTR	7e-39	71.61	AT3G29000.1|Symbols:|Calcium-binding EF-hand family protein|chr3:11005791-11006375 FORWARD LENGTH=194	3e-23	91.24	GO:0008150	biological process	GO:0005509	calcium ion binding	GO:0005886	plasma membrane	PF00036	EF hand	PTHR10891	EF-HAND CALCIUM-BINDING DOMAIN CONTAINING PROTEIN	KOG0027	Calmodulin_and_related_proteins_(EF-Hand_superfamily)
Glyma.01G081300	Blue					Leaf_ML_120M, Root_JO_TD, Root_JO_TA	3	0.160267	0.737874	0.413199	929	UniRef100_I1J6K4 Uncharacterized protein n=1 Tax=Glycine max RepID=I1J6K4_SOYBN	0	100	UniRef100_G7JXA7 Alpha-D-xylosidase n=1 Tax=Medicago truncatula RepID=G7JXA7_MEDTR	0	96.44	AT1G68560.1|Symbols:ATXYL1, XYL1, TRG1|alpha-xylosidase 1|chr1:25734435-25737897 REVERSE LENGTH=915	0	98.14	GO:0000272 GO:0005975 GO:0005982 GO:0009664 GO:0009832 GO:0010411 GO:0045493 GO:0046686	carbohydrate metabolic process; plant-type cell wall biogenesis; plant-type cell wall organization; polysaccharide catabolic process; response to cadmium ion; starch metabolic process; xylan catabolic process; xyloglucan metabolic process	GO:0004553 GO:0009044 GO:0046556 GO:0080176	alpha-N-arabinofuranosidase activity; hydrolase activity, hydrolyzing O-glycosyl compounds; xylan 1,4-beta-xylosidase activity; xyloglucan 1,6-alpha-xylosidase activity	GO:0005576 GO:0005618 GO:0009505 GO:0009506 GO:0009507 GO:0048046	apoplast; cell wall; chloroplast; extracellular region; plant-type cell wall; plasmodesma	PF01055	Glycosyl hydrolases family 31	PTHR22762	ALPHA-GLUCOSIDASE	KOG1065	Maltase_glucoamylase_and_related_hydrolases,_glycosyl_hydrolase_family_31
Glyma.01G087500	Blue				AP2-EREBP			-1.48024	-0.776454	-0.768305	385	UniRef100_I1J6Q5 Uncharacterized protein n=1 Tax=Glycine max RepID=I1J6Q5_SOYBN	0	100	UniRef100_G7JY94 AP2 domain-containing transcription factor n=1 Tax=Medicago truncatula RepID=G7JY94_MEDTR	0	93.2	AT1G25560.1|Symbols:TEM1, EDF1|AP2/B3 transcription factor family protein|chr1:8981891-8982976 REVERSE LENGTH=361	2e-150	105.26	GO:0006355 GO:0009873 GO:0030003 GO:0048573 GO:0070838	cellular cation homeostasis; divalent metal ion transport; ethylene mediated signaling pathway; photoperiodism, flowering; regulation of transcription, DNA-dependent	GO:0003677 GO:0003700	DNA binding; sequence-specific DNA binding transcription factor activity	GO:0005634	nucleus	PF00847 PF02362	AP2 domain; B3 DNA binding domain
Glyma.01G106000	Blue					Root_JO_TD, Root_JO_TA	2	-1.10184	-0.414226	-0.596081	220	UniRef100_C6T460 Uncharacterized protein n=1 Tax=Glycine max RepID=C6T460_SOYBN	2e-155	100	UniRef100_K9M8M1 Tau class glutathione S-transferase n=1 Tax=Glycine soja RepID=K9M8M1_GLYSO	4e-154	100	AT3G09270.1|Symbols:ATGSTU8, GSTU8|glutathione S-transferase TAU 8|chr3:2848407-2849226 REVERSE LENGTH=224	2e-88	95.09	GO:0006635 GO:0009407 GO:0010583 GO:0043161 GO:0046686 GO:0051788 GO:0080129	fatty acid beta-oxidation; proteasomal ubiquitin-dependent protein catabolic process; proteasome core complex assembly; response to cadmium ion; response to cyclopentenone; response to misfolded protein; toxin catabolic process	GO:0004364	glutathione transferase activity	GO:0005737	cytoplasm	PF02798 PF00043	Glutathione S-transferase, N-terminal domain; Glutathione S-transferase, C-terminal domain	PTHR11260	GLUTATHIONE S-TRANSFERASE, GST, SUPERFAMILY, GST DOMAIN CONTAINING	KOG0406	Glutathione_S-transferase
Glyma.01G108700	Blue					Root_JO_TD, Root_JO_TA	2	-1.75098	-0.789199	-0.761484	181	UniRef100_I1J747 Uncharacterized protein n=1 Tax=Glycine max RepID=I1J747_SOYBN	2e-126	100	UniRef100_Q9FXS6 NtEIG-E80 protein n=1 Tax=Nicotiana tabacum RepID=Q9FXS6_TOBAC	2e-73	101.71	AT3G54040.1|Symbols:|PAR1 protein|chr3:20014032-20015299 REVERSE LENGTH=183	8e-67	98.36	GO:0000041 GO:0008150	biological process; transition metal ion transport	GO:0003674	molecular function	GO:0009507	chloroplast	PF06521	PAR1 protein
Glyma.01G109500	Blue							-0.599205	0.0312173	-0.160404	214	UniRef100_I1J753 Uncharacterized protein n=1 Tax=Glycine max RepID=I1J753_SOYBN	4e-148	100	UniRef100_G7JRA5 Heme-binding-like protein n=1 Tax=Medicago truncatula RepID=G7JRA5_MEDTR	4e-114	105.45	AT2G37970.1|Symbols:SOUL-1|SOUL heme-binding family protein|chr2:15891027-15891704 FORWARD LENGTH=225	7e-101	94.67	GO:0006499 GO:0009744 GO:0009813 GO:0010017 GO:0010224	N-terminal protein myristoylation; flavonoid biosynthetic process; red or far-red light signaling pathway; response to UV-B; response to sucrose stimulus			GO:0005737 GO:0005773 GO:0005794 GO:0005886	Golgi apparatus; cytoplasm; plasma membrane; vacuole	PF04832	SOUL heme-binding protein	PTHR11220	HEME-BINDING PROTEIN-RELATED
Glyma.01G114400	Blue					Root_JO_TD, Root_JO_TA, Root_ML_30M	3	-0.842075	0.0928207	-0.336058	460	UniRef100_K7K376 Uncharacterized protein n=1 Tax=Glycine max RepID=K7K376_SOYBN	0	100	UniRef100_G7JN13 Otubain n=1 Tax=Medicago truncatula RepID=G7JN13_MEDTR	2e-114	27.79	AT4G31980.1|Symbols:|unknown protein; CONTAINS InterPro DOMAIN/s: Protein of unknown function DUF247, plant (InterPro:IPR004158), Protein of unknown function DUF862, eukaryotic (InterPro:IPR008580); BEST Arabidopsis thaliana protein match is: Plant protein of unknown function (DUF247) (TAIR:AT5G11290.1); Has 1967 Blast hits to 1844 proteins in 183 species: Archae - 0; Bacteria - 6; Metazoa - 223;…	3e-36	62.35	GO:0006865 GO:0008150	amino acid transport; biological process	GO:0003674	molecular function	GO:0005886	plasma membrane	PF03140	Plant protein of unknown function
Glyma.01G117900	Blue							-0.934757	-0.00920556	-0.382994	816	UniRef100_K7K3A2 Serine/threonine-protein kinase n=2 Tax=Glycine max RepID=K7K3A2_SOYBN	0	100	UniRef100_K7K3A2 Serine/threonine-protein kinase n=2 Tax=Glycine max RepID=K7K3A2_SOYBN	0	100	AT4G21380.1|Symbols:ARK3, RK3|receptor kinase 3|chr4:11389219-11393090 REVERSE LENGTH=850	0	88.82	GO:0006468 GO:0046777 GO:0048544	protein autophosphorylation; protein phosphorylation; recognition of pollen	GO:0004672 GO:0004674 GO:0004675 GO:0005524 GO:0016301 GO:0016772 GO:0030246 GO:0031625	ATP binding; carbohydrate binding; kinase activity; protein kinase activity; protein serine/threonine kinase activity; transferase activity, transferring phosphorus-containing groups; transmembrane receptor protein serine/threonine kinase activity; ubiquitin protein ligase binding	GO:0005773 GO:0005886 GO:0009506	plasma membrane; plasmodesma; vacuole	PF07714 PF00954 PF08276 PF01453	Protein tyrosine kinase; S-locus glycoprotein family; PAN-like domain; D-mannose binding lectin	PTHR24420	LEUCINE-RICH REPEAT RECEPTOR-LIKE PROTEIN KINASE	KOG1187	Serine/threonine_protein_kinase
Glyma.01G120000	Blue					Root_JO_TD	1	-1.07075	-0.0196757	-0.921393	1124	UniRef100_K7K3C7 Uncharacterized protein n=1 Tax=Glycine max RepID=K7K3C7_SOYBN	0	100	UniRef100_C6ZRY7 Disease resistance protein n=1 Tax=Glycine max RepID=C6ZRY7_SOYBN	0	100.37	AT1G45616.1|Symbols:AtRLP6, RLP6|receptor like protein 6|chr1:17183550-17186534 REVERSE LENGTH=994	1e-145	104.83	GO:0002237 GO:0006952 GO:0007165 GO:0010103 GO:0048443	defense response; response to molecule of bacterial origin; signal transduction; stamen development; stomatal complex morphogenesis			GO:0016020	membrane	PF08263 PF00560	Leucine rich repeat N-terminal domain; Leucine Rich Repeat	PTHR24420	LEUCINE-RICH REPEAT RECEPTOR-LIKE PROTEIN KINASE	KOG0472	Leucine-rich_repeat_protein
Glyma.01G120300	Blue							-1.05973	-0.163707	-1.08422	1299	UniRef100_UPI0003DE8959 PREDICTED: LRR receptor-like serine/threonine-protein kinase GSO1-like n=1 Tax=Glycine max RepID=UPI0003DE8959	0	97.42	UniRef100_C6ZRY7 Disease resistance protein n=1 Tax=Glycine max RepID=C6ZRY7_SOYBN	0	98.72	AT1G45616.1|Symbols:AtRLP6, RLP6|receptor like protein 6|chr1:17183550-17186534 REVERSE LENGTH=994	2e-151	102.31	GO:0002237 GO:0006952 GO:0007165 GO:0010103 GO:0048443	defense response; response to molecule of bacterial origin; signal transduction; stamen development; stomatal complex morphogenesis			GO:0016020	membrane	PF00560 PF08263	Leucine Rich Repeat; Leucine rich repeat N-terminal domain	PTHR24420	LEUCINE-RICH REPEAT RECEPTOR-LIKE PROTEIN KINASE	KOG0472	Leucine-rich_repeat_protein
Glyma.01G124500	Blue					Leaf_JO_TD	1	-1.501	-0.722343	-0.921851	258	UniRef100_I1J7H3 Ferritin n=1 Tax=Glycine max RepID=I1J7H3_SOYBN	0	100	UniRef100_I1J7H3 Ferritin n=1 Tax=Glycine max RepID=I1J7H3_SOYBN	0	100	AT5G01600.1|Symbols:ATFER1, FER1|ferretin 1|chr5:228149-229594 REVERSE LENGTH=255	1e-110	77.65	GO:0000302 GO:0006826 GO:0006879 GO:0009409 GO:0009617 GO:0009908 GO:0010039 GO:0010043 GO:0015979 GO:0042542 GO:0048366 GO:0055072 GO:0055114	cellular iron ion homeostasis; flower development; iron ion homeostasis; iron ion transport; leaf development; oxidation-reduction process; photosynthesis; response to bacterium; response to cold; response to hydrogen peroxide; response to iron ion; response to reactive oxygen species; response to zinc ion	GO:0005506 GO:0008199 GO:0016491 GO:0046914	ferric iron binding; iron ion binding; oxidoreductase activity; transition metal ion binding	GO:0005739 GO:0009507 GO:0009535 GO:0009570 GO:0009579 GO:0016020	chloroplast; chloroplast stroma; chloroplast thylakoid membrane; membrane; mitochondrion; thylakoid	PF00210	Ferritin-like domain	PTHR11431	FERRITIN	KOG2332	Ferritin
Glyma.01G127200	Blue					Root_JO_TA, Root_ML_30M	2	-2.71107	-1.49157	-1.64961	189	UniRef100_I1J7J5 Uncharacterized protein n=1 Tax=Glycine max RepID=I1J7J5_SOYBN	2e-132	100	UniRef100_G7JKK5 Disease resistance response protein n=1 Tax=Medicago truncatula RepID=G7JKK5_MEDTR	1e-58	93.19	AT5G49040.1|Symbols:|Disease resistance-responsive (dirigent-like protein) family protein|chr5:19882676-19883251 REVERSE LENGTH=191	3e-51	94.24	GO:0006952 GO:0009807	defense response; lignan biosynthetic process	GO:0003674	molecular function	GO:0009507	chloroplast	PF03018	Dirigent-like protein	PTHR21495	NUCLEOPORIN-RELATED
Glyma.01G127400	Blue					Root_JO_TD, Root_ML_30M	2	-0.896384	0.0645155	-0.425048	195	UniRef100_C6TDG4 Uncharacterized protein n=1 Tax=Glycine max RepID=C6TDG4_SOYBN	5e-142	100	UniRef100_A9PD67 Disease resistance-responsive family protein n=1 Tax=Populus trichocarpa RepID=A9PD67_POPTR	4e-81	94.36	AT1G58170.1|Symbols:|Disease resistance-responsive (dirigent-like protein) family protein|chr1:21536188-21536745 FORWARD LENGTH=185	2e-75	81.62	GO:0006499 GO:0006952 GO:0009807	N-terminal protein myristoylation; defense response; lignan biosynthetic process	GO:0003674	molecular function	GO:0009507	chloroplast	PF03018	Dirigent-like protein	PTHR21495	NUCLEOPORIN-RELATED
Glyma.01G129100	Blue					Root_JO_TD, Root_JO_TA, Root_ML_30M	3	-1.39911	-0.514829	-1.20406	199	UniRef100_C6T3J7 Uncharacterized protein n=1 Tax=Glycine max RepID=C6T3J7_SOYBN	6e-145	100				AT5G01750.2|Symbols:|Protein of unknown function (DUF567)|chr5:290034-291109 FORWARD LENGTH=217	2e-93	88.94	GO:0006569 GO:0006995 GO:0008150 GO:0009684 GO:0030003 GO:0070838	biological process; cellular cation homeostasis; cellular response to nitrogen starvation; divalent metal ion transport; indoleacetic acid biosynthetic process; tryptophan catabolic process	GO:0003674	molecular function	GO:0009507	chloroplast	PF04525	Tubby C 2
Glyma.01G133400	Blue					Root_ML_30M	1	-0.949673	-0.432972	-0.436692	83	UniRef100_C6T1E8 Uncharacterized protein n=2 Tax=Pentapetalae RepID=C6T1E8_SOYBN	1e-49	100	UniRef100_G7LJD9 Protein transport protein Sec61 beta subunit n=1 Tax=Medicago truncatula RepID=G7LJD9_MEDTR	2e-33	101.23	AT3G60540.2|Symbols:|Preprotein translocase Sec, Sec61-beta subunit protein|chr3:22375132-22375377 REVERSE LENGTH=81	8e-34	97.53	GO:0009627 GO:0015031 GO:0034976	protein transport; response to endoplasmic reticulum stress; systemic acquired resistance	GO:0008565	protein transporter activity			PF03911	Sec61beta family	PTHR13509	SEC61BETA-PROV PROTEIN	KOG3457	Sec61_protein_translocation_complex,_beta_subunit
Glyma.01G143100	Blue					Leaf_ML_120M, Leaf_JO_TA, Root_ML_30M, Leaf_LA_10DC	4	-0.949728	-0.524347	-0.824648	347	UniRef100_C6TIZ1 Uncharacterized protein n=1 Tax=Glycine max RepID=C6TIZ1_SOYBN	0	100	UniRef100_B9I4J9 AT hook motif-containing family protein n=1 Tax=Populus trichocarpa RepID=B9I4J9_POPTR	7e-100	81.71	AT4G12080.1|Symbols:AHL1, ATAHL1|AT-hook motif nuclear-localized protein 1|chr4:7239466-7241246 FORWARD LENGTH=356	2e-97	75.84	GO:0016132	brassinosteroid biosynthetic process	GO:0003677	DNA binding	GO:0005634 GO:0005730 GO:0005737 GO:0005739	cytoplasm; mitochondrion; nucleolus; nucleus	PF03479	Domain of unknown function (DUF296)
Glyma.01G149700	Blue							0.16191	0.599934	0.343831	307	UniRef100_I1J836 ATP-dependent Clp protease proteolytic subunit n=1 Tax=Glycine max RepID=I1J836_SOYBN	0	100	UniRef100_I1J836 ATP-dependent Clp protease proteolytic subunit n=1 Tax=Glycine max RepID=I1J836_SOYBN	0	100	AT5G45390.1|Symbols:CLPP4, NCLPP4|CLP protease P4|chr5:18396351-18397586 FORWARD LENGTH=292	1e-141	93.49	GO:0006364 GO:0006508 GO:0009658 GO:0009902 GO:0010027 GO:0010207 GO:0019288 GO:0034660 GO:0035304 GO:0042793 GO:0045893 GO:0048510	chloroplast organization; chloroplast relocation; isopentenyl diphosphate biosynthetic process, mevalonate-independent pathway; ncRNA metabolic process; photosystem II assembly; positive regulation of transcription, DNA-dependent; proteolysis; rRNA processing; regulation of protein dephosphorylation; regulation of timing of transition from vegetative to reproductive phase; thylakoid membrane orga…	GO:0004252	serine-type endopeptidase activity	GO:0009507 GO:0009532 GO:0009535 GO:0009570 GO:0009579 GO:0009840 GO:0009941	chloroplast; chloroplast envelope; chloroplast stroma; chloroplast thylakoid membrane; chloroplastic endopeptidase Clp complex; plastid stroma; thylakoid	PF00574	Clp protease	PTHR10381	ATP-DEPENDENT CLP PROTEASE PROTEOLYTIC SUBUNIT	KOG0840	ATP-dependent_Clp_protease,_proteolytic_subunit
Glyma.01G164300	Blue							-0.719395	-0.00641428	-0.290982	437	UniRef100_C6TGX4 Putative uncharacterized protein n=1 Tax=Glycine max RepID=C6TGX4_SOYBN	0	100	UniRef100_G3E7M4 3-dehydroquinate synthase n=1 Tax=Glycine max RepID=G3E7M4_SOYBN	0	99.77	AT5G66120.2|Symbols:|3-dehydroquinate synthase, putative|chr5:26431516-26433649 REVERSE LENGTH=442	0	82.58	GO:0006744 GO:0009073	aromatic amino acid family biosynthetic process; ubiquinone biosynthetic process	GO:0003856	3-dehydroquinate synthase activity	GO:0005737 GO:0005768 GO:0005794 GO:0005802 GO:0009507 GO:0009570	Golgi apparatus; chloroplast; chloroplast stroma; cytoplasm; endosome; trans-Golgi network	PF01761	3-dehydroquinate synthase	PTHR21090	AROM/DEHYDROQUINATE SYNTHASE
Glyma.01G166100	Blue					Root_ML_30M	1	-0.818101	-0.135624	-0.194331	563	UniRef100_I1J8L2 Uncharacterized protein n=1 Tax=Glycine max RepID=I1J8L2_SOYBN	0	100	UniRef100_Q5D875 Calcium-dependent protein kinase n=1 Tax=Medicago truncatula RepID=Q5D875_MEDTR	0	100	AT5G66210.1|Symbols:CPK28|calcium-dependent protein kinase 28|chr5:26456681-26459434 REVERSE LENGTH=523	0	107.07	GO:0006468 GO:0010200	protein phosphorylation; response to chitin	GO:0004672 GO:0004674 GO:0004683 GO:0004713 GO:0005509 GO:0005524 GO:0016772	ATP binding; calcium ion binding; calmodulin-dependent protein kinase activity; protein kinase activity; protein serine/threonine kinase activity; protein tyrosine kinase activity; transferase activity, transferring phosphorus-containing groups	GO:0005886 GO:0009507	chloroplast; plasma membrane	PF00069	Protein kinase domain	PTHR24349	SERINE/THREONINE-PROTEIN KINASE	KOG0032	Ca2+/calmodulin-dependent_protein_kinase,_EF-Hand_protein_superfamily
Glyma.01G169100	Blue					Root_JO_TD	1	-0.52252	-0.294392	-0.444838	668	UniRef100_I1J8N9 Uncharacterized protein n=1 Tax=Glycine max RepID=I1J8N9_SOYBN	0	100	UniRef100_G7KGC8 Transmembrane and coiled-coil domain-containing protein n=2 Tax=Medicago truncatula RepID=G7KGC8_MEDTR	0	92.19	AT4G36210.3|Symbols:|Protein of unknown function (DUF726)|chr4:17130354-17134302 FORWARD LENGTH=672	0	98.81	GO:0008150 GO:0045892	biological process; negative regulation of transcription, DNA-dependent	GO:0003674	molecular function	GO:0009507	chloroplast	PF05277	Protein of unknown function (DUF726)	PTHR17920	UNCHARACTERIZED	KOG2385	Uncharacterized_conserved_protein
Glyma.01G172900	Blue					Root_JO_TD	1	-2.0082	-0.471621	-0.787054	385	UniRef100_UPI0003DEBFEE PREDICTED: isoflavone reductase-like protein-like n=1 Tax=Glycine max RepID=UPI0003DEBFEE	0	100	UniRef100_B7FHV0 Isoflavone reductase-like protein n=1 Tax=Medicago truncatula RepID=B7FHV0_MEDTR	0	98.71	AT1G75280.1|Symbols:|NmrA-like negative transcriptional regulator family protein|chr1:28252030-28253355 FORWARD LENGTH=310	1e-145	98.06	GO:0006979 GO:0046686	response to cadmium ion; response to oxidative stress	GO:0000166	nucleotide binding	GO:0005737 GO:0005886	cytoplasm; plasma membrane	PF05368	NmrA-like family	PTHR10366	NAD DEPENDENT EPIMERASE/DEHYDRATASE
Glyma.01G175300	Blue				SNF2	Leaf_ML_120M, Leaf_JO_TA, Leaf_LA_10DC	3	-1.47471	-0.360633	-0.885015	763	UniRef100_I1J8V7 Uncharacterized protein n=1 Tax=Glycine max RepID=I1J8V7_SOYBN	0	100	UniRef100_B9HEW0 DECREASED DNA METHYLATION 1 family protein n=1 Tax=Populus trichocarpa RepID=B9HEW0_POPTR	0	100.4	AT5G66750.1|Symbols:DDM1, CHR01, CHR1, CHA1, SOM4, SOM1, ATDDM1|chromatin remodeling 1|chr5:26649050-26652869 FORWARD LENGTH=764	0	99.21	GO:0006342 GO:0006344 GO:0006346 GO:0006349 GO:0008283 GO:0009294 GO:0016246 GO:0016572 GO:0031048 GO:0032197 GO:0044030 GO:0051567 GO:0051574 GO:0090241	DNA mediated transformation; RNA interference; cell proliferation; chromatin silencing; chromatin silencing by small RNA; histone H3-K9 methylation; histone phosphorylation; maintenance of chromatin silencing; methylation-dependent chromatin silencing; negative regulation of histone H4 acetylation; positive regulation of histone H3-K9 methylation; regulation of DNA methylation; regulation of gene…	GO:0003676 GO:0003677 GO:0004003 GO:0004386 GO:0005515 GO:0005524 GO:0016887	ATP-dependent DNA helicase activity; ATP binding; ATPase activity; DNA binding; helicase activity; nucleic acid binding; protein binding	GO:0000786 GO:0005634	nucleosome; nucleus	PF00176 PF00271	SNF2 family N-terminal domain; Helicase conserved C-terminal domain	PTHR10799	SWI/SNF-RELATED MATRIX-ASSOCIATED ACTIN-DEPENDENT REGULATOR OF CHROMATIN SUBFAMILY-RELATED	KOG0385	Chromatin_remodeling_complex_WSTF-ISWI,_small_subunit
Glyma.01G183300	Blue							-0.631815	0.144946	-0.0480899	823	UniRef100_I1J939 Uncharacterized protein n=1 Tax=Glycine max RepID=I1J939_SOYBN	0	100	UniRef100_W0M160 NBS-LRR protein n=1 Tax=Cicer arietinum RepID=W0M160_CICAR	0	97.73	AT5G66900.1|Symbols:|Disease resistance protein (CC-NBS-LRR class) family|chr5:26714931-26717757 REVERSE LENGTH=809	9e-144	100.25	GO:0006952	defense response	GO:0043531	ADP binding	GO:0005634	nucleus	PF05659 PF00560 PF00931	Arabidopsis broad-spectrum mildew resistance protein RPW8; Leucine Rich Repeat; NB-ARC domain	PTHR23155	LEUCINE-RICH REPEAT-CONTAINING PROTEIN	KOG4658	Apoptotic_ATPase
Glyma.01G185800	Blue					Root_JO_TD	1	-1.53651	-0.579619	-0.626065	283	UniRef100_Q43457 Heat shock transcription factor 34 n=1 Tax=Glycine max RepID=Q43457_SOYBN	0	100	UniRef100_Q43457 Heat shock transcription factor 34 n=1 Tax=Glycine max RepID=Q43457_SOYBN	0	100	AT4G36990.1|Symbols:HSF4, HSFB1, AT-HSFB1, ATHSF4|heat shock factor 4|chr4:17440660-17441706 FORWARD LENGTH=284	4e-80	98.94	GO:0006355 GO:0006984 GO:0009407 GO:0009408 GO:0009414 GO:0009737 GO:0010583 GO:0030968 GO:0034976 GO:0042538 GO:0045892	ER-nucleus signaling pathway; endoplasmic reticulum unfolded protein response; hyperosmotic salinity response; negative regulation of transcription, DNA-dependent; regulation of transcription, DNA-dependent; response to abscisic acid stimulus; response to cyclopentenone; response to endoplasmic reticulum stress; response to heat; response to water deprivation; toxin catabolic process	GO:0003677 GO:0003700 GO:0043565	DNA binding; sequence-specific DNA binding; sequence-specific DNA binding transcription factor activity	GO:0005634	nucleus	PF00447	HSF-type DNA-binding	PTHR10015	HEAT SHOCK TRANSCRIPTION FACTOR
Glyma.01G187400	Blue					Leaf_ML_120M, Leaf_JO_TA, Leaf_LA_10DC, Root_LA_10DC	4	-1.73816	-0.891841	-1.03917	1545	UniRef100_K7K4M3 DNA polymerase n=1 Tax=Glycine max RepID=K7K4M3_SOYBN	0	100	UniRef100_K7K4M3 DNA polymerase n=1 Tax=Glycine max RepID=K7K4M3_SOYBN	0	100	AT5G67100.1|Symbols:ICU2|DNA-directed DNA polymerases|chr5:26776994-26785104 FORWARD LENGTH=1524	0	101.12	GO:0000076 GO:0000278 GO:0000724 GO:0000731 GO:0000911 GO:0003002 GO:0006260 GO:0006261 GO:0006269 GO:0006270 GO:0006271 GO:0006275 GO:0006306 GO:0007155 GO:0008283 GO:0009910 GO:0009965 GO:0010090 GO:0010389 GO:0033043 GO:0042023 GO:0045010 GO:0048449 GO:0051567 GO:0051726	DNA-dependent DNA replication; DNA endoreduplication; DNA methylation; DNA replication; DNA replication, synthesis of RNA primer; DNA replication checkpoint; DNA replication initiation; DNA strand elongation involved in DNA replication; DNA synthesis involved in DNA repair; actin nucleation; cell adhesion; cell proliferation; cytokinesis by cell plate formation; double-strand break repair via hom…	GO:0000166 GO:0001882 GO:0003676 GO:0003677 GO:0003887	DNA-directed DNA polymerase activity; DNA binding; nucleic acid binding; nucleoside binding; nucleotide binding	GO:0005634 GO:0005658	alpha DNA polymerase:primase complex; nucleus	PF08996 PF00136 PF12254 PF03104	DNA Polymerase alpha zinc finger; DNA polymerase family B; DNA polymerase alpha subunit p180 N terminal; DNA polymerase family B, exonuclease domain	PTHR10322	DNA POLYMERASE CATALYTIC SUBUNIT	KOG0970	DNA_polymerase_alpha,_catalytic_subunit
Glyma.01G189100	Blue				WRKY			-0.836816	-0.66956	-0.661144	322	UniRef100_UPI000189D00F PREDICTED: probable WRKY transcription factor 15 isoform X1 n=1 Tax=Glycine max RepID=UPI000189D00F	0	100	UniRef100_B9HH88 WRKY transcription factor 15 family protein n=1 Tax=Populus trichocarpa RepID=B9HH88_POPTR	2e-152	95.82	AT2G23320.1|Symbols:WRKY15|WRKY DNA-binding protein 15|chr2:9924998-9926154 FORWARD LENGTH=317	3e-91	101.26	GO:0002679 GO:0006355 GO:0009693 GO:0010200 GO:0035556	ethylene biosynthetic process; intracellular signal transduction; regulation of transcription, DNA-dependent; respiratory burst involved in defense response; response to chitin	GO:0003700 GO:0005516 GO:0043565	calmodulin binding; sequence-specific DNA binding; sequence-specific DNA binding transcription factor activity	GO:0005634	nucleus	PF10533 PF03106	Plant zinc cluster domain; WRKY DNA -binding domain
Glyma.01G200800	Blue				MYB/HD-like	Root_JO_TD, Root_ML_30M	2	-0.962632	-0.019538	-0.348634	559	UniRef100_K7K4U9 Uncharacterized protein n=1 Tax=Glycine max RepID=K7K4U9_SOYBN	0	100	UniRef100_G7JZU4 Two-component response regulator-like protein n=1 Tax=Medicago truncatula RepID=G7JZU4_MEDTR	0	99.82	AT4G18020.6|Symbols:APRR2|CheY-like two-component responsive regulator family protein|chr4:10003738-10006682 REVERSE LENGTH=535	2e-138	102.06	GO:0000160 GO:0006355 GO:0007623 GO:0009736	circadian rhythm; cytokinin mediated signaling pathway; phosphorelay signal transduction system; regulation of transcription, DNA-dependent	GO:0000156 GO:0003700 GO:0005515	phosphorelay response regulator activity; protein binding; sequence-specific DNA binding transcription factor activity	GO:0005634	nucleus	PF00072 PF00249	Response regulator receiver domain; Myb-like DNA-binding domain
Glyma.01G202200	Blue					Root_JO_TD, Root_JO_TA	2	-1.57258	-0.221566	-0.652658	176	UniRef100_I1J9N1 Uncharacterized protein n=1 Tax=Glycine max RepID=I1J9N1_SOYBN	3e-124	100	UniRef100_B9IC91 BON association protein 1 n=1 Tax=Populus trichocarpa RepID=B9IC91_POPTR	3e-47	90.76	AT2G45760.1|Symbols:BAP2, BAL|BON association protein 2|chr2:18847125-18847748 REVERSE LENGTH=207	5e-35	83.57	GO:0008150 GO:0009627 GO:0009693 GO:0009697	biological process; ethylene biosynthetic process; salicylic acid biosynthetic process; systemic acquired resistance	GO:0003674	molecular function	GO:0005575	cellular component	PF00168	C2 domain
Glyma.01G204300	Blue							-0.801055	-0.124073	-0.608033	338	UniRef100_I1J9Q2 Uncharacterized protein n=1 Tax=Glycine max RepID=I1J9Q2_SOYBN	0	100	UniRef100_A2Q1W0 Peptidyl-prolyl cis-trans isomerase, cyclophilin type n=1 Tax=Medicago truncatula RepID=A2Q1W0_MEDTR	7e-129	100.92	AT4G17070.1|Symbols:|peptidyl-prolyl cis-trans isomerases|chr4:9595523-9598066 REVERSE LENGTH=343	1e-151	97.96	GO:0006457 GO:0006979	protein folding; response to oxidative stress	GO:0003755	peptidyl-prolyl cis-trans isomerase activity	GO:0005737	cytoplasm	PF00160	Cyclophilin type peptidyl-prolyl cis-trans isomerase/CLD			KOG0884	Similar_to_cyclophilin-type_peptidyl-prolyl_cis-trans_isomerase
Glyma.01G206600	Blue				AP2-EREBP	Leaf_JO_TA	1	-1.21195	0.124914	-0.0517023	275	UniRef100_V7CIT0 Uncharacterized protein n=1 Tax=Phaseolus vulgaris RepID=V7CIT0_PHAVU	5e-147	98.52	UniRef100_G8EVZ8 Ethylene response factor 11 n=1 Tax=Medicago sativa RepID=G8EVZ8_MEDSA	1e-110	97.39	AT4G17500.1|Symbols:ATERF-1, ERF-1|ethylene responsive element binding factor 1|chr4:9759405-9760211 FORWARD LENGTH=268	2e-80	91.42	GO:0002679 GO:0006355 GO:0009414 GO:0009723 GO:0009737 GO:0009738 GO:0009873 GO:0010200 GO:0035556 GO:0042538 GO:0045893	abscisic acid mediated signaling pathway; ethylene mediated signaling pathway; hyperosmotic salinity response; intracellular signal transduction; positive regulation of transcription, DNA-dependent; regulation of transcription, DNA-dependent; respiratory burst involved in defense response; response to abscisic acid stimulus; response to chitin; response to ethylene stimulus; response to water dep…	GO:0003677 GO:0003700	DNA binding; sequence-specific DNA binding transcription factor activity	GO:0005634 GO:0005643	nuclear pore; nucleus	PF00847	AP2 domain
Glyma.01G208800	Blue					Root_LA_10DC	1	-1.47763	-0.198688	-0.817308	364	UniRef100_K7K501 Uncharacterized protein n=1 Tax=Glycine max RepID=K7K501_SOYBN	0	100	UniRef100_G7JW40 Matrix metalloproteinase-28 n=1 Tax=Medicago truncatula RepID=G7JW40_MEDTR	0	99.72	AT4G16640.1|Symbols:|Matrixin family protein|chr4:9367396-9368490 REVERSE LENGTH=364	3e-120	94.78	GO:0006508 GO:0008152	metabolic process; proteolysis	GO:0004222 GO:0008237 GO:0008270	metalloendopeptidase activity; metallopeptidase activity; zinc ion binding	GO:0005576 GO:0031012 GO:0031225	anchored to membrane; extracellular matrix; extracellular region	PF01471 PF00413	Putative peptidoglycan binding domain; Matrixin	PTHR10201	MATRIX METALLOPROTEINASE
Glyma.01G215100	Blue					Root_ML_30M	1	-1.21325	-0.291264	-1.02321	854	UniRef100_I1JA23 Phospholipase D n=1 Tax=Glycine max RepID=I1JA23_SOYBN	0	100	UniRef100_I1JA23 Phospholipase D n=1 Tax=Glycine max RepID=I1JA23_SOYBN	0	100	AT2G42010.1|Symbols:PLDBETA1, PLDBETA|phospholipase D beta 1|chr2:17533018-17537990 REVERSE LENGTH=1083	0	75.9	GO:0008152 GO:0009816 GO:0046686	defense response to bacterium, incompatible interaction; metabolic process; response to cadmium ion	GO:0003824 GO:0004630 GO:0005515 GO:0005546	catalytic activity; phosphatidylinositol-4,5-bisphosphate binding; phospholipase D activity; protein binding	GO:0005634 GO:0009506	nucleus; plasmodesma	PF00614 PF00168 PF12357	Phospholipase D Active site motif; C2 domain; Phospholipase D C terminal	PTHR18896	PHOSPHOLIPASE D	KOG1329	Phospholipase_D1
Glyma.01G221200	Blue							-1.48396	-0.883942	-1.25041	209	UniRef100_I1JA85 Uncharacterized protein n=1 Tax=Glycine max RepID=I1JA85_SOYBN	9e-152	100	UniRef100_V5NAU3 Hydroxyproline-rich glycoprotein family protein n=1 Tax=Phaseolus vulgaris RepID=V5NAU3_PHAVU	5e-139	79.09	AT4G23470.3|Symbols:|PLAC8 family protein|chr4:12249289-12251079 FORWARD LENGTH=233	5e-120	87.98	GO:0006970 GO:0009697 GO:0009863 GO:0010167 GO:0015706 GO:0031348 GO:0045087 GO:0046686 GO:0048767	innate immune response; negative regulation of defense response; nitrate transport; response to cadmium ion; response to nitrate; response to osmotic stress; root hair elongation; salicylic acid biosynthetic process; salicylic acid mediated signaling pathway			GO:0005634	nucleus	PF04749	PLAC8 family
Glyma.01G236400	Blue					Root_JO_TD	1	-0.825317	-0.454627	-0.433846	1744	UniRef100_I1JAR7 Uncharacterized protein n=1 Tax=Glycine max RepID=I1JAR7_SOYBN	0	100	UniRef100_B9HUS3 M protein repeat-containing n=2 Tax=Populus trichocarpa RepID=B9HUS3_POPTR	0	93.56	AT3G22790.1|Symbols:|Kinase interacting (KIP1-like) family protein|chr3:8052446-8057888 REVERSE LENGTH=1728	0	100.87	GO:0000226 GO:0000911 GO:0008150 GO:0009855 GO:0009965 GO:0010014 GO:0010073 GO:0010089 GO:0042127 GO:0044036	biological process; cell wall macromolecule metabolic process; cytokinesis by cell plate formation; determination of bilateral symmetry; leaf morphogenesis; meristem initiation; meristem maintenance; microtubule cytoskeleton organization; regulation of cell proliferation; xylem development	GO:0051015	actin filament binding	GO:0005884 GO:0005886 GO:0009506	actin filament; plasma membrane; plasmodesma	PF07765	KIP1-like protein	PTHR13140	MYOSIN	KOG0978	E3_ubiquitin_ligase_involved_in_syntaxin_degradation
Glyma.01G241000	Blue					Root_JO_TD, Root_JO_TA, Root_ML_30M	3	-0.783091	-0.391854	-0.612503	670	UniRef100_C6ZRN5 Cysteine-rich protein n=1 Tax=Glycine max RepID=C6ZRN5_SOYBN	0	100	UniRef100_C6ZRN5 Cysteine-rich protein n=1 Tax=Glycine max RepID=C6ZRN5_SOYBN	0	100	AT4G23180.1|Symbols:CRK10, RLK4|cysteine-rich RLK (RECEPTOR-like protein kinase) 10|chr4:12138171-12140780 FORWARD LENGTH=669	0	95.67	GO:0006468 GO:0006995	cellular response to nitrogen starvation; protein phosphorylation	GO:0004672 GO:0004674 GO:0004713 GO:0005524 GO:0016301 GO:0016772	ATP binding; kinase activity; protein kinase activity; protein serine/threonine kinase activity; protein tyrosine kinase activity; transferase activity, transferring phosphorus-containing groups	GO:0005886	plasma membrane	PF07714 PF01657	Protein tyrosine kinase; Salt stress response/antifungal	PTHR24420	LEUCINE-RICH REPEAT RECEPTOR-LIKE PROTEIN KINASE	KOG1187	Serine/threonine_protein_kinase
Glyma.01G242200	Blue							-0.58727	-0.465601	-0.528567	107	UniRef100_I1JAY1 Uncharacterized protein n=1 Tax=Glycine max RepID=I1JAY1_SOYBN	1e-58	100	UniRef100_Q8L8M2 Adhesive/proline-rich protein homolog n=1 Tax=Arabidopsis thaliana RepID=Q8L8M2_ARATH	5e-12	125.61	AT2G32190.1|Symbols:|unknown protein; BEST Arabidopsis thaliana protein match is: unknown protein (TAIR:AT2G32210.1); Has 218 Blast hits to 218 proteins in 24 species: Archae - 0; Bacteria - 0; Metazoa - 0; Fungi - 16; Plants - 202; Viruses - 0; Other Eukaryotes - 0 (source: NCBI BLink).|chr2:13674588-13675092 FORWARD LENGTH=71	7e-09	56.34	GO:0008150 GO:0010200	biological process; response to chitin	GO:0003674	molecular function
Glyma.01G242800	Blue							-0.86846	-0.278133	-0.584421	644	UniRef100_I1JAY8 Uncharacterized protein n=1 Tax=Glycine max RepID=I1JAY8_SOYBN	0	100	UniRef100_P93484 Vacuolar-sorting receptor 1 n=1 Tax=Pisum sativum RepID=VSR1_PEA	0	100.48	AT2G14740.2|Symbols:ATVSR3, VSR3, VSR2;2, BP80-2;2|vaculolar sorting receptor 3|chr2:6308895-6312303 FORWARD LENGTH=628	0	96.34	GO:0006623 GO:0006886	intracellular protein transport; protein targeting to vacuole	GO:0005509	calcium ion binding	GO:0005768 GO:0005794 GO:0005802 GO:0005887 GO:0016020 GO:0017119	Golgi apparatus; Golgi transport complex; endosome; integral to plasma membrane; membrane; trans-Golgi network	PF02225	PA domain	PTHR22765	RING FINGER AND PROTEASE ASSOCIATED DOMAIN-CONTAINING
Glyma.02G000400	Blue							-0.65197	-0.0283928	-0.489612	626	UniRef100_I1JB35 Uncharacterized protein n=1 Tax=Glycine max RepID=I1JB35_SOYBN	0	100	UniRef100_G7JWJ0 Cysteine-rich receptor-like protein kinase n=1 Tax=Medicago truncatula RepID=G7JWJ0_MEDTR	0	94.09	AT2G23770.1|Symbols:|protein kinase family protein / peptidoglycan-binding LysM domain-containing protein|chr2:10120242-10122080 REVERSE LENGTH=612	1e-81	97.39	GO:0045087 GO:0071219 GO:0071323	cellular response to chitin; cellular response to molecule of bacterial origin; innate immune response	GO:0008061 GO:0016301	chitin binding; kinase activity	GO:0005886 GO:0009507	chloroplast; plasma membrane	PF00069 PF01476	Protein kinase domain; LysM domain	PTHR24420	LEUCINE-RICH REPEAT RECEPTOR-LIKE PROTEIN KINASE	KOG1187	Serine/threonine_protein_kinase
Glyma.02G001100	Blue							-2.02431	-1.02485	-0.976125	460	UniRef100_UPI00018C6FED PREDICTED: benzyl alcohol O-benzoyltransferase n=1 Tax=Glycine max RepID=UPI00018C6FED	0	100	UniRef100_Q6E593 Benzoyl coenzyme A: benzyl alcohol benzoyl transferase n=1 Tax=Petunia hybrida RepID=Q6E593_PETHY	0	95	AT5G17540.1|Symbols:|HXXXD-type acyl-transferase family protein|chr5:5782061-5783682 REVERSE LENGTH=461	0	99.57			GO:0016747	transferase activity, transferring acyl groups other than amino-acyl groups	GO:0005737	cytoplasm	PF02458	Transferase family
Glyma.02G009400	Blue							-1.68694	-0.730777	-0.788714	117	UniRef100_C6T5J0 Uncharacterized protein n=1 Tax=Glycine max RepID=C6T5J0_SOYBN	1e-77	100	UniRef100_B9GSX8 NPR1/NIM1-interacting protein 1 n=1 Tax=Populus trichocarpa RepID=B9GSX8_POPTR	8e-06	82.76
Glyma.02G014000	Blue					Root_JO_TD, Root_JO_TA	2	-1.03635	-0.477325	-0.521757	369	UniRef100_I1JBH6 Uncharacterized protein n=1 Tax=Glycine max RepID=I1JBH6_SOYBN	0	100	UniRef100_I7GEK3 Protein disulfide isomerase-like protein n=1 Tax=Glycine max RepID=I7GEK3_SOYBN	0	101.1	AT2G47470.1|Symbols:ATPDIL2-1, UNE5, MEE30, PDI11, ATPDI11|thioredoxin family protein|chr2:19481503-19483683 FORWARD LENGTH=361	0	93.07	GO:0006094 GO:0006096 GO:0006662 GO:0009553 GO:0009567 GO:0009627 GO:0009651 GO:0009793 GO:0034976 GO:0045454 GO:0046686 GO:0048868	cell redox homeostasis; double fertilization forming a zygote and endosperm; embryo development ending in seed dormancy; embryo sac development; gluconeogenesis; glycerol ether metabolic process; glycolysis; pollen tube development; response to cadmium ion; response to endoplasmic reticulum stress; response to salt stress; systemic acquired resistance	GO:0003756 GO:0009055 GO:0015035 GO:0016853	electron carrier activity; isomerase activity; protein disulfide isomerase activity; protein disulfide oxidoreductase activity	GO:0005576 GO:0005774 GO:0005783 GO:0009505	endoplasmic reticulum; extracellular region; plant-type cell wall; vacuolar membrane	PF00085 PF07749	Thioredoxin; Endoplasmic reticulum protein ERp29, C-terminal domain	PTHR18929	PROTEIN DISULFIDE ISOMERASE	KOG0191	Thioredoxin/protein_disulfide_isomerase
Glyma.02G015700	Blue							-0.561077	-0.0793885	-0.182607	496	UniRef100_UPI0001890B02 PREDICTED: fumarate hydratase 1, mitochondrial n=1 Tax=Glycine max RepID=UPI0001890B02	0	100	UniRef100_B9GSD7 Fumarate hydratase 1 family protein n=1 Tax=Populus trichocarpa RepID=B9GSD7_POPTR	0	101.02	AT2G47510.2|Symbols:FUM1|fumarase 1|chr2:19498614-19502020 FORWARD LENGTH=492	0	100.61	GO:0006099 GO:0006106 GO:0006979 GO:0009651 GO:0048868	fumarate metabolic process; pollen tube development; response to oxidative stress; response to salt stress; tricarboxylic acid cycle	GO:0003824 GO:0004333 GO:0005515 GO:0016829	catalytic activity; fumarate hydratase activity; lyase activity; protein binding	GO:0005739 GO:0045239	mitochondrion; tricarboxylic acid cycle enzyme complex	PF10415 PF00206	Fumarase C C-terminus; Lyase	PTHR11444	ASPARTATEAMMONIA/ARGININOSUCCINATE/ADENYLOSUCCINATE LYASE	KOG1317	Fumarase
Glyma.02G019400	Blue					Root_JO_TD, Root_JO_TA	2	-1.57982	-0.222213	-0.733451	331	UniRef100_I1JBN2 Uncharacterized protein n=1 Tax=Glycine max RepID=I1JBN2_SOYBN	0	100	UniRef100_Q2HTW1 Solute carrier family protein n=2 Tax=Medicago truncatula RepID=Q2HTW1_MEDTR	0	95.48	AT1G14360.1|Symbols:ATUTR3, UTR3|UDP-galactose transporter 3|chr1:4911362-4913029 REVERSE LENGTH=331	0	99.4	GO:0006457 GO:0009408 GO:0009553 GO:0009555 GO:0009627 GO:0009644 GO:0030968 GO:0034976 GO:0042542 GO:0055085	embryo sac development; endoplasmic reticulum unfolded protein response; pollen development; protein folding; response to endoplasmic reticulum stress; response to heat; response to high light intensity; response to hydrogen peroxide; systemic acquired resistance; transmembrane transport	GO:0005460 GO:0015165	UDP-glucose transmembrane transporter activity; pyrimidine nucleotide-sugar transmembrane transporter activity	GO:0030173 GO:0030176	integral to Golgi membrane; integral to endoplasmic reticulum membrane	PF08449	UAA transporter family	PTHR10778	SOLUTE CARRIER FAMILY 35 MEMBER B	KOG1581	UDP-galactose_transporter_related_protein
Glyma.02G027600	Blue							-0.797364	-0.234659	-0.357454	521	UniRef100_K7K638 Uncharacterized protein n=1 Tax=Glycine max RepID=K7K638_SOYBN	0	100	UniRef100_E4MW90 mRNA, clone: RTFL01-05-M08 n=1 Tax=Thellungiella halophila RepID=E4MW90_THEHA	0	94.63	AT1G70160.1|Symbols:|unknown protein; FUNCTIONS IN: molecular_function unknown; INVOLVED IN: biological_process unknown; LOCATED IN: endomembrane system; EXPRESSED IN: 24 plant structures; EXPRESSED DURING: 15 growth stages; BEST Arabidopsis thaliana protein match is: unknown protein (TAIR:AT4G27020.1); Has 108 Blast hits to 108 proteins in 20 species: Archae - 0; Bacteria - 0; Metazoa - 0; Fungi…	0	96.18	GO:0008150	biological process	GO:0003674	molecular function	GO:0005576	extracellular region
Glyma.02G027800	Blue					Root_JO_TD, Root_JO_TA, Root_ML_30M, Root_LA_2DC	4	-4.85208	-3.16688	-3.95877	380	UniRef100_K7K640 Uncharacterized protein n=1 Tax=Glycine max RepID=K7K640_SOYBN	0	100	UniRef100_G7K5L1 Matrix metalloproteinase-9 n=1 Tax=Medicago truncatula RepID=G7K5L1_MEDTR	5e-180	90.84	AT1G24140.1|Symbols:|Matrixin family protein|chr1:8536131-8537285 REVERSE LENGTH=384	4e-132	94.27	GO:0006508 GO:0008152 GO:0009693 GO:0010200 GO:0030968	endoplasmic reticulum unfolded protein response; ethylene biosynthetic process; metabolic process; proteolysis; response to chitin	GO:0004222 GO:0008237 GO:0008270	metalloendopeptidase activity; metallopeptidase activity; zinc ion binding	GO:0005576 GO:0031012 GO:0031225	anchored to membrane; extracellular matrix; extracellular region	PF00413 PF01471	Matrixin; Putative peptidoglycan binding domain	PTHR10201	MATRIX METALLOPROTEINASE
Glyma.02G028000	Blue					Leaf_ML_60M, Leaf_ML_120M, Leaf_JO_TA, Leaf_LA_10DC	4	-2.45968	-1.06743	-1.12726	357	UniRef100_I1JBW6 Uncharacterized protein n=1 Tax=Glycine max RepID=I1JBW6_SOYBN	0	100	UniRef100_B6CAM2 Matrix metalloproteinase n=1 Tax=Glycine max RepID=B6CAM2_SOYBN	0	90.59	AT1G59970.1|Symbols:|Matrixin family protein|chr1:22073601-22074683 FORWARD LENGTH=360	3e-36	70.28	GO:0006508 GO:0008152	metabolic process; proteolysis	GO:0004222 GO:0008237 GO:0008270	metalloendopeptidase activity; metallopeptidase activity; zinc ion binding	GO:0005576 GO:0005886 GO:0031012 GO:0031225	anchored to membrane; extracellular matrix; extracellular region; plasma membrane	PF01471 PF00413	Putative peptidoglycan binding domain; Matrixin	PTHR10201	MATRIX METALLOPROTEINASE
Glyma.02G028100	Blue					Leaf_ML_120M, Leaf_LA_10DC	2	-2.97219	-1.00088	-1.41752	394	UniRef100_I1JBW7 Uncharacterized protein n=1 Tax=Glycine max RepID=I1JBW7_SOYBN	0	100	UniRef100_B6CAM2 Matrix metalloproteinase n=1 Tax=Glycine max RepID=B6CAM2_SOYBN	0	100	AT1G59970.1|Symbols:|Matrixin family protein|chr1:22073601-22074683 FORWARD LENGTH=360	4e-39	74.72	GO:0006508 GO:0008152	metabolic process; proteolysis	GO:0004222 GO:0008237 GO:0008270	metalloendopeptidase activity; metallopeptidase activity; zinc ion binding	GO:0005576 GO:0005886 GO:0031012 GO:0031225	anchored to membrane; extracellular matrix; extracellular region; plasma membrane	PF01471 PF00413	Putative peptidoglycan binding domain; Matrixin	PTHR10201	MATRIX METALLOPROTEINASE
Glyma.02G028200	Blue					Root_JO_TD	1	-2.01657	-0.824167	-1.37277	387	UniRef100_I1JBW8 Uncharacterized protein n=1 Tax=Glycine max RepID=I1JBW8_SOYBN	0	100	UniRef100_B6CAM2 Matrix metalloproteinase n=1 Tax=Glycine max RepID=B6CAM2_SOYBN	0	98.22	AT1G59970.1|Symbols:|Matrixin family protein|chr1:22073601-22074683 FORWARD LENGTH=360	1e-41	68.06	GO:0006508 GO:0008152	metabolic process; proteolysis	GO:0004222 GO:0008237 GO:0008270	metalloendopeptidase activity; metallopeptidase activity; zinc ion binding	GO:0005576 GO:0005886 GO:0031012 GO:0031225	anchored to membrane; extracellular matrix; extracellular region; plasma membrane	PF01471 PF00413	Putative peptidoglycan binding domain; Matrixin	PTHR10201	MATRIX METALLOPROTEINASE
Glyma.02G028400	Blue					Leaf_ML_120M, Leaf_JO_TA, Leaf_LA_10DC	3	-3.52011	-1.34488	-1.82264	117	UniRef100_C6TFW0 Uncharacterized protein n=1 Tax=Glycine max RepID=C6TFW0_SOYBN	8e-77	100	UniRef100_B6CAM2 Matrix metalloproteinase n=1 Tax=Glycine max RepID=B6CAM2_SOYBN	5e-09	15.27
Glyma.02G028700	Blue					Leaf_ML_120M, Root_JO_TD, Leaf_LA_10DC	3	-1.84021	-0.505181	-0.862681	391	UniRef100_K7K643 Uncharacterized protein n=2 Tax=Glycine max RepID=K7K643_SOYBN	0	51.38	UniRef100_B6CAM2 Matrix metalloproteinase n=1 Tax=Glycine max RepID=B6CAM2_SOYBN	0	99.24	AT1G59970.1|Symbols:|Matrixin family protein|chr1:22073601-22074683 FORWARD LENGTH=360	3e-41	75	GO:0006508 GO:0008152	metabolic process; proteolysis	GO:0004222 GO:0008237 GO:0008270	metalloendopeptidase activity; metallopeptidase activity; zinc ion binding	GO:0005576 GO:0005886 GO:0031012 GO:0031225	anchored to membrane; extracellular matrix; extracellular region; plasma membrane	PF01471 PF00413	Putative peptidoglycan binding domain; Matrixin	PTHR10201	MATRIX METALLOPROTEINASE
Glyma.02G028800	Blue					Leaf_ML_120M, Leaf_LA_10DC	2	-1.83384	-0.606843	-0.953284	389	UniRef100_I1JBX3 Uncharacterized protein n=1 Tax=Glycine max RepID=I1JBX3_SOYBN	0	100	UniRef100_B6CAM2 Matrix metalloproteinase n=1 Tax=Glycine max RepID=B6CAM2_SOYBN	0	98.73	AT1G59970.1|Symbols:|Matrixin family protein|chr1:22073601-22074683 FORWARD LENGTH=360	9e-37	68.89	GO:0006508 GO:0008152	metabolic process; proteolysis	GO:0004222 GO:0008237 GO:0008270	metalloendopeptidase activity; metallopeptidase activity; zinc ion binding	GO:0005576 GO:0005886 GO:0031012 GO:0031225	anchored to membrane; extracellular matrix; extracellular region; plasma membrane	PF01471 PF00413	Putative peptidoglycan binding domain; Matrixin	PTHR10201	MATRIX METALLOPROTEINASE
Glyma.02G037700	Blue							-0.607155	-0.278032	-0.499643	429	UniRef100_I1JC59 Uncharacterized protein n=1 Tax=Glycine max RepID=I1JC59_SOYBN	0	100	UniRef100_G7K043 AP-1 complex subunit mu n=1 Tax=Medicago truncatula RepID=G7K043_MEDTR	0	100	AT1G60780.1|Symbols:HAP13|Clathrin adaptor complexes medium subunit family protein|chr1:22369289-22371885 REVERSE LENGTH=428	0	100	GO:0006810 GO:0006886 GO:0016192	intracellular protein transport; transport; vesicle-mediated transport			GO:0005829 GO:0030125 GO:0030131	clathrin adaptor complex; clathrin vesicle coat; cytosol	PF01217 PF00928	Clathrin adaptor complex small chain; Adaptor complexes medium subunit family	PTHR11998	CLATHRIN COAT ASSEMBLY PROTEIN	KOG0937	Adaptor_complexes_medium_subunit_family
Glyma.02G042100	Blue					Leaf_ML_120M	1	-0.608626	-0.0202217	-0.43414	365	UniRef100_I1JCB1 Uncharacterized protein n=1 Tax=Glycine max RepID=I1JCB1_SOYBN	0	100	UniRef100_G7L9H2 Isocitrate dehydrogenase n=1 Tax=Medicago truncatula RepID=G7L9H2_MEDTR	0	97.57	AT4G35260.1|Symbols:IDH1, IDH-I|isocitrate dehydrogenase 1|chr4:16774494-16776233 REVERSE LENGTH=367	0	99.18	GO:0006096 GO:0006098 GO:0006099 GO:0006102 GO:0008152 GO:0009060 GO:0009651 GO:0009853 GO:0046686 GO:0055114	aerobic respiration; glycolysis; isocitrate metabolic process; metabolic process; oxidation-reduction process; pentose-phosphate shunt; photorespiration; response to cadmium ion; response to salt stress; tricarboxylic acid cycle	GO:0000287 GO:0004449 GO:0008270 GO:0016616 GO:0051287	NAD binding; isocitrate dehydrogenase (NAD+) activity; magnesium ion binding; oxidoreductase activity, acting on the CH-OH group of donors, NAD or NADP as acceptor; zinc ion binding	GO:0005739	mitochondrion	PF00180	Isocitrate/isopropylmalate dehydrogenase	PTHR11835	DECARBOXYLATING DEHYDROGENASES-ISOCITRATE, ISOPROPYLMALATE, TARTRATE	KOG0784	Isocitrate_dehydrogenase,_gamma_subunit
Glyma.02G043500	Blue					Root_JO_TD	1	-0.750566	-0.0348805	-0.334097	380	UniRef100_I1JCC6 Uncharacterized protein n=1 Tax=Glycine max RepID=I1JCC6_SOYBN	0	100	UniRef100_G7LA96 F-box family protein n=1 Tax=Medicago truncatula RepID=G7LA96_MEDTR	0	94.46	AT2G17030.1|Symbols:|F-box family protein with a domain of unknown function (DUF295)|chr2:7399108-7400650 FORWARD LENGTH=407	1e-40	87.22	GO:0008150	biological process	GO:0003674	molecular function	GO:0005634	nucleus	PF03478	Protein of unknown function (DUF295)	PTHR13710	DNA HELICASE RECQ FAMILY MEMBER
Glyma.02G045100	Blue					Leaf_ML_120M, Leaf_JO_TA, Leaf_JO_TD, Root_JO_TD, Root_JO_TA, Root_ML_30M, Leaf_LA_10DC	7	-1.8948	-0.363571	-0.920683	603	UniRef100_I1JCE1 Uncharacterized protein n=2 Tax=Glycine max RepID=I1JCE1_SOYBN	0	100	UniRef100_G7LB59 Aspartic proteinase-like protein n=1 Tax=Medicago truncatula RepID=G7LB59_MEDTR	0	90.44	AT2G17760.1|Symbols:|Eukaryotic aspartyl protease family protein|chr2:7713488-7716269 FORWARD LENGTH=513	6e-170	88.69	GO:0006508 GO:0006865	amino acid transport; proteolysis	GO:0004190	aspartic-type endopeptidase activity	GO:0031225	anchored to membrane	PF00026	Eukaryotic aspartyl protease	PTHR13683	ASPARTYL PROTEASES	KOG1339	Aspartyl_protease
Glyma.02G051100	Blue				C2C2 (Zn) GATA	Leaf_LA_10DC	1	-0.727958	-0.184411	-0.444694	352	UniRef100_K7K6I9 Uncharacterized protein n=1 Tax=Glycine max RepID=K7K6I9_SOYBN	0	100	UniRef100_G7LD10 GATA transcription factor n=2 Tax=Medicago truncatula RepID=G7LD10_MEDTR	3e-85	99.31	AT5G66320.2|Symbols:GATA5|GATA transcription factor 5|chr5:26496208-26497309 REVERSE LENGTH=339	3e-65	87.91	GO:0006355 GO:0045893	positive regulation of transcription, DNA-dependent; regulation of transcription, DNA-dependent	GO:0003677 GO:0003700 GO:0008270 GO:0043565	DNA binding; sequence-specific DNA binding; sequence-specific DNA binding transcription factor activity; zinc ion binding	GO:0005634	nucleus	PF00320	GATA zinc finger	PTHR10071	TRANSCRIPTION FACTOR GATA (GATA BINDING FACTOR)	KOG1601	GATA-4/5/6_transcription_factors
Glyma.02G053600	Blue					Root_JO_TD, Root_JO_TA	2	-1.12281	0.0213227	-0.255617	499	UniRef100_I1JCM4 Uncharacterized protein n=1 Tax=Glycine max RepID=I1JCM4_SOYBN	0	100	UniRef100_G7LDW0 Mitochondrial chaperone BCS1 n=1 Tax=Medicago truncatula RepID=G7LDW0_MEDTR	0	95.6	AT3G50930.1|Symbols:BCS1|cytochrome BC1 synthesis|chr3:18929817-18931547 FORWARD LENGTH=576	0	81.42	GO:0009611 GO:0009612 GO:0009627 GO:0009697 GO:0010200 GO:0052542	defense response by callose deposition; response to chitin; response to mechanical stimulus; response to wounding; salicylic acid biosynthetic process; systemic acquired resistance	GO:0000166 GO:0005524 GO:0016887 GO:0017111	ATP binding; ATPase activity; nucleoside-triphosphatase activity; nucleotide binding	GO:0005739 GO:0005886	mitochondrion; plasma membrane	PF00004	ATPase family associated with various cellular activities (AAA)	PTHR23070	BCS1 AAA-TYPE ATPASE	KOG0743	AAA+-type_ATPase
Glyma.02G057200	Blue					Root_JO_TD	1	-1.11229	-0.502846	-0.713966	297	UniRef100_C6TKS2 Uncharacterized protein n=1 Tax=Glycine max RepID=C6TKS2_SOYBN	0	100	UniRef100_G7LES9 Phosphatidylinositol transfer protein PDR17 n=2 Tax=Medicago truncatula RepID=G7LES9_MEDTR	7e-174	90.88	AT4G36640.1|Symbols:|Sec14p-like phosphatidylinositol transfer family protein|chr4:17277187-17278447 REVERSE LENGTH=294	7e-143	97.62	GO:0006810 GO:0009611 GO:0009805	coumarin biosynthetic process; response to wounding; transport	GO:0005215	transporter activity	GO:0005622 GO:0005794	Golgi apparatus; intracellular	PF03765 PF00650	CRAL/TRIO, N-terminal domain; CRAL/TRIO domain	PTHR10174	RETINALDEHYDE BINDING PROTEIN-RELATED	KOG1470	Phosphatidylinositol_transfer_protein_PDR16_and_related_proteins
Glyma.02G061700	Blue							-0.950103	-0.133405	-0.76266	709	UniRef100_K7K6Q9 Uncharacterized protein n=1 Tax=Glycine max RepID=K7K6Q9_SOYBN	0	100	UniRef100_G7K9G5 Kinase-like protein n=1 Tax=Medicago truncatula RepID=G7K9G5_MEDTR	0	101.14	AT2G23450.1|Symbols:|Protein kinase superfamily protein|chr2:9988926-9991244 REVERSE LENGTH=708	0	99.72	GO:0006468	protein phosphorylation	GO:0004672 GO:0004674 GO:0005524 GO:0016301 GO:0016772	ATP binding; kinase activity; protein kinase activity; protein serine/threonine kinase activity; transferase activity, transferring phosphorus-containing groups	GO:0005575	cellular component	PF00069	Protein kinase domain	PTHR24420	LEUCINE-RICH REPEAT RECEPTOR-LIKE PROTEIN KINASE	KOG1187	Serine/threonine_protein_kinase
Glyma.02G075600	Blue					Leaf_JO_TA	1	-0.943254	-0.0605614	-0.20306	837	UniRef100_K7K6Z0 Serine/threonine-protein kinase n=1 Tax=Glycine max RepID=K7K6Z0_SOYBN	0	100	UniRef100_K7K6Z0 Serine/threonine-protein kinase n=1 Tax=Glycine max RepID=K7K6Z0_SOYBN	0	100	AT1G34300.1|Symbols:|lectin protein kinase family protein|chr1:12503450-12505939 FORWARD LENGTH=829	0	95.3	GO:0006468 GO:0006487 GO:0048544	protein N-linked glycosylation; protein phosphorylation; recognition of pollen	GO:0004672 GO:0004674 GO:0005524 GO:0016301 GO:0016772 GO:0030246	ATP binding; carbohydrate binding; kinase activity; protein kinase activity; protein serine/threonine kinase activity; transferase activity, transferring phosphorus-containing groups	GO:0005886	plasma membrane	PF00954 PF00069 PF01453	S-locus glycoprotein family; Protein kinase domain; D-mannose binding lectin	PTHR24420	LEUCINE-RICH REPEAT RECEPTOR-LIKE PROTEIN KINASE	KOG1187	Serine/threonine_protein_kinase
Glyma.02G076500	Blue					Root_ML_30M	1	-0.521126	-0.0521213	-0.163182	362	UniRef100_I1JD96 Uncharacterized protein n=1 Tax=Glycine max RepID=I1JD96_SOYBN	0	100	UniRef100_B9H7Z4 Oxidoreductase family protein n=1 Tax=Populus trichocarpa RepID=B9H7Z4_POPTR	0	100.28	AT4G09670.1|Symbols:|Oxidoreductase family protein|chr4:6107382-6109049 REVERSE LENGTH=362	0	99.17	GO:0008152 GO:0055114	metabolic process; oxidation-reduction process	GO:0000166 GO:0016491	nucleotide binding; oxidoreductase activity	GO:0005829	cytosol	PF02894 PF01408	Oxidoreductase family, C-terminal alpha/beta domain; Oxidoreductase family, NAD-binding Rossmann fold	PTHR22604	OXIDOREDUCTASES	KOG2741	Dimeric_dihydrodiol_dehydrogenase
Glyma.02G087000	Blue					Leaf_JO_TD, Root_JO_TD, Root_JO_TA	3	-1.14136	-0.427739	-0.708923	1020	UniRef100_K7K767 Uncharacterized protein n=1 Tax=Glycine max RepID=K7K767_SOYBN	0	100	UniRef100_A3QVR9 Histidine kinase 2 n=1 Tax=Lotus japonicus RepID=A3QVR9_LOTJA	0	102.31	AT2G01830.1|Symbols:WOL, CRE1, WOL1, AHK4, ATCRE1|CHASE domain containing histidine kinase protein|chr2:363332-367429 REVERSE LENGTH=1057	0	95.46	GO:0000160 GO:0006468 GO:0007231 GO:0008272 GO:0009414 GO:0009736 GO:0009744 GO:0009749 GO:0009750 GO:0010029 GO:0010086 GO:0016036 GO:0031537 GO:0033500 GO:0042742 GO:0048509 GO:0048831 GO:0071329	carbohydrate homeostasis; cellular response to phosphate starvation; cellular response to sucrose stimulus; cytokinin mediated signaling pathway; defense response to bacterium; embryonic root morphogenesis; osmosensory signaling pathway; phosphorelay signal transduction system; protein phosphorylation; regulation of anthocyanin metabolic process; regulation of meristem development; regulation of …	GO:0000155 GO:0000156 GO:0004673 GO:0004721 GO:0004871 GO:0005034 GO:0005515 GO:0005524 GO:0009884 GO:0009885 GO:0016772 GO:0019899 GO:0019901 GO:0019955 GO:0043424	ATP binding; cytokine binding; cytokinin receptor activity; enzyme binding; osmosensor activity; phosphoprotein phosphatase activity; phosphorelay response regulator activity; phosphorelay sensor kinase activity; protein binding; protein histidine kinase activity; protein histidine kinase binding; protein kinase binding; signal transducer activity; transferase activity, transferring phosphorus-co…	GO:0005783 GO:0005886 GO:0016020	endoplasmic reticulum; membrane; plasma membrane	PF00512 PF03924 PF00072 PF02518	His Kinase A (phospho-acceptor) domain; CHASE domain; Response regulator receiver domain; Histidine kinase-, DNA gyrase B-, and HSP90-like ATPase	PTHR24423	TWO-COMPONENT SENSOR HISTIDINE KINASE	KOG0519	Sensory_transduction_histidine_kinase
Glyma.02G089500	Blue					Leaf_JO_TA, Root_JO_TD, Leaf_LA_10DC	3	-1.2823	-0.334657	-0.424318	141	UniRef100_C6T3H3 Uncharacterized protein n=1 Tax=Glycine max RepID=C6T3H3_SOYBN	3e-98	100				AT2G47485.1|Symbols:|unknown protein; BEST Arabidopsis thaliana protein match is: unknown protein (TAIR:AT3G62650.1); Has 35333 Blast hits to 34131 proteins in 2444 species: Archae - 798; Bacteria - 22429; Metazoa - 974; Fungi - 991; Plants - 531; Viruses - 0; Other Eukaryotes - 9610 (source: NCBI BLink).|chr2:19486004-19486429 FORWARD LENGTH=141	3e-08	50.35					GO:0005739	mitochondrion
Glyma.02G092500	Blue					Root_ML_30M	1	-2.37791	-1.02586	-1.27272	170	UniRef100_C6T1Z6 CASP-like protein 12 n=1 Tax=Glycine max RepID=CSPLC_SOYBN	2e-113	100	UniRef100_C6T1Z6 CASP-like protein 12 n=1 Tax=Glycine max RepID=CSPLC_SOYBN	2e-113	100	AT2G39530.1|Symbols:|Uncharacterised protein family (UPF0497)|chr2:16498659-16499401 REVERSE LENGTH=178	3e-29	77.53	GO:0006865 GO:0006888 GO:0008150 GO:0043090	ER to Golgi vesicle-mediated transport; amino acid import; amino acid transport; biological process	GO:0003674	molecular function	GO:0009507 GO:0016020	chloroplast; membrane	PF04535	Domain of unknown function (DUF588)
Glyma.02G097400	Blue					Root_JO_TD, Root_JO_TA	2	0.611577	0.883113	0.754928	1008	UniRef100_I1JDU5 Uncharacterized protein n=1 Tax=Glycine max RepID=I1JDU5_SOYBN	0	100	UniRef100_G7KUQ1 Probably inactive leucine-rich repeat receptor-like protein kinase n=1 Tax=Medicago truncatula RepID=G7KUQ1_MEDTR	0	98.62	AT3G28040.1|Symbols:|Leucine-rich receptor-like protein kinase family protein|chr3:10435139-10438268 FORWARD LENGTH=1016	0	97.83	GO:0002237 GO:0006468 GO:0007165 GO:0007169 GO:0010103 GO:0048443	protein phosphorylation; response to molecule of bacterial origin; signal transduction; stamen development; stomatal complex morphogenesis; transmembrane receptor protein tyrosine kinase signaling pathway	GO:0004672 GO:0004674 GO:0005524 GO:0016301 GO:0016772	ATP binding; kinase activity; protein kinase activity; protein serine/threonine kinase activity; transferase activity, transferring phosphorus-containing groups	GO:0005886	plasma membrane	PF00069 PF00560 PF08263	Protein kinase domain; Leucine Rich Repeat; Leucine rich repeat N-terminal domain	PTHR24420	LEUCINE-RICH REPEAT RECEPTOR-LIKE PROTEIN KINASE	KOG1187	Serine/threonine_protein_kinase
Glyma.02G099500	Blue				AP2-EREBP	Root_JO_TD	1	-0.759228	-0.299865	-0.43917	402	UniRef100_I1JDW7 Uncharacterized protein n=1 Tax=Glycine max RepID=I1JDW7_SOYBN	0	100	UniRef100_G7JY94 AP2 domain-containing transcription factor n=1 Tax=Medicago truncatula RepID=G7JY94_MEDTR	0	97.33	AT1G25560.1|Symbols:TEM1, EDF1|AP2/B3 transcription factor family protein|chr1:8981891-8982976 REVERSE LENGTH=361	2e-144	109.97	GO:0006355 GO:0009873 GO:0030003 GO:0048573 GO:0070838	cellular cation homeostasis; divalent metal ion transport; ethylene mediated signaling pathway; photoperiodism, flowering; regulation of transcription, DNA-dependent	GO:0003677 GO:0003700	DNA binding; sequence-specific DNA binding transcription factor activity	GO:0005634	nucleus	PF02362 PF00847	B3 DNA binding domain; AP2 domain
Glyma.02G108700	Blue							-2.21295	-0.262825	-1.03568	151	UniRef100_I1JE57 Uncharacterized protein n=1 Tax=Glycine max RepID=I1JE57_SOYBN	2e-102	100	UniRef100_G7JG95 Calmodulin n=1 Tax=Medicago truncatula RepID=G7JG95_MEDTR	2e-34	56.78	AT3G29000.1|Symbols:|Calcium-binding EF-hand family protein|chr3:11005791-11006375 FORWARD LENGTH=194	1e-21	56.19	GO:0008150	biological process	GO:0005509	calcium ion binding	GO:0005886	plasma membrane	PF00036	EF hand	PTHR10891	EF-HAND CALCIUM-BINDING DOMAIN CONTAINING PROTEIN	KOG0027	Calmodulin_and_related_proteins_(EF-Hand_superfamily)
Glyma.02G124700	Blue							-4.51512	-2.85862	-2.80372	359	UniRef100_I1JEL8 Uncharacterized protein n=1 Tax=Glycine max RepID=I1JEL8_SOYBN	0	100	UniRef100_G7K0G3 Protein SRG1 n=1 Tax=Medicago truncatula RepID=G7K0G3_MEDTR	0	99.15	AT1G17020.1|Symbols:SRG1, ATSRG1|senescence-related gene 1|chr1:5820258-5821741 FORWARD LENGTH=358	1e-138	96.09	GO:0009737 GO:0009793 GO:0009813 GO:0009830 GO:0009845 GO:0010162 GO:0010260 GO:0055114	cell wall modification involved in abscission; embryo development ending in seed dormancy; flavonoid biosynthetic process; organ senescence; oxidation-reduction process; response to abscisic acid stimulus; seed dormancy process; seed germination	GO:0016491 GO:0016682 GO:0016706	oxidoreductase activity; oxidoreductase activity, acting on diphenols and related substances as donors, oxygen as acceptor; oxidoreductase activity, acting on paired donors, with incorporation or reduction of molecular oxygen, 2-oxoglutarate as one donor, and incorporation of one atom each of oxygen into both donors	GO:0005737	cytoplasm	PF03171	2OG-Fe(II) oxygenase superfamily	PTHR10209	OXIDOREDUCTASE, 2OG-FE(II) OXYGENASE FAMILY PROTEIN	KOG0143	Iron/ascorbate_family_oxidoreductases
Glyma.02G134000	Blue							-1.19044	-0.507183	-0.866812	334	UniRef100_I1JEV8 Uncharacterized protein n=1 Tax=Glycine max RepID=I1JEV8_SOYBN	0	100	UniRef100_G7JMF3 Hormone-sensitive lipase n=1 Tax=Medicago truncatula RepID=G7JMF3_MEDTR	4e-171	103.74	AT1G47480.1|Symbols:|alpha/beta-Hydrolases superfamily protein|chr1:17417623-17419296 FORWARD LENGTH=314	8e-101	105.73	GO:0008152 GO:0048765	metabolic process; root hair cell differentiation	GO:0016787	hydrolase activity	GO:0005634	nucleus	PF07859	alpha/beta hydrolase fold	PTHR23024	MEMBER OF 'GDXG' FAMILY OF LIPOLYTIC ENZYMES	KOG1515	Arylacetamide_deacetylase
Glyma.02G148400	Blue					Root_JO_TD	1	-2.09845	-1.47485	-1.47453	303	UniRef100_I1JFB7 Uncharacterized protein n=1 Tax=Glycine max RepID=I1JFB7_SOYBN	0	100	UniRef100_B9HYD6 Phenazine biosynthesis PhzC/PhzF family protein n=1 Tax=Populus trichocarpa RepID=B9HYD6_POPTR	1e-139	101.69	AT4G02860.1|Symbols:|Phenazine biosynthesis PhzC/PhzF protein|chr4:1268952-1270508 REVERSE LENGTH=313	5e-113	95.21	GO:0009058	biosynthetic process	GO:0003824	catalytic activity	GO:0005634 GO:0005829	cytosol; nucleus	PF02567	Phenazine biosynthesis-like protein	PTHR13774	PHENAZINE BIOSYNTHESIS PROTEIN	KOG3033	Predicted_PhzC/PhzF-type_epimerase
Glyma.02G167600	Blue					Root_JO_TD	1	-0.981554	-0.732029	-0.719601	361	UniRef100_I1JFX1 Uncharacterized protein n=1 Tax=Glycine max RepID=I1JFX1_SOYBN	0	100	UniRef100_G7LEE7 Ubiquitin carboxyl-terminal hydrolase family protein n=1 Tax=Medicago truncatula RepID=G7LEE7_MEDTR	8e-48	95.34	AT5G06600.3|Symbols:UBP12|ubiquitin-specific protease 12|chr5:2020682-2027834 REVERSE LENGTH=985	3e-26	12.59	GO:0006007 GO:0006511	glucose catabolic process; ubiquitin-dependent protein catabolic process	GO:0004221 GO:0004843	ubiquitin-specific protease activity; ubiquitin thiolesterase activity	GO:0005634 GO:0005829	cytosol; nucleus	PF00917	MATH domain
Glyma.02G178300	Blue							-0.76616	-0.397186	-0.605687	583	UniRef100_K7K978 Uncharacterized protein n=1 Tax=Glycine max RepID=K7K978_SOYBN	0	100	UniRef100_B9ICR0 Ankyrin repeat family protein n=1 Tax=Populus trichocarpa RepID=B9ICR0_POPTR	2e-144	73.08	AT3G54070.1|Symbols:|Ankyrin repeat family protein|chr3:20021330-20023603 REVERSE LENGTH=574	2e-109	93.38	GO:0008150	biological process			GO:0005575	cellular component
Glyma.02G181500	Blue							-1.01608	-0.303158	-0.843545	796	UniRef100_I1JG73 Uncharacterized protein n=1 Tax=Glycine max RepID=I1JG73_SOYBN	0	100	UniRef100_B9HA65 Exostosin family protein n=1 Tax=Populus trichocarpa RepID=B9HA65_POPTR	0	99.37	AT3G57630.1|Symbols:|exostosin family protein|chr3:21339543-21343080 REVERSE LENGTH=793	0	99.37			GO:0003824	catalytic activity	GO:0016020	membrane	PF03016 PF07974	Exostosin family; EGF-like domain	PTHR11062	EXOSTOSIN (HEPARAN SULFATE GLYCOSYLTRANSFERASE)-RELATED	KOG1021	Acetylglucosaminyltransferase_EXT1/exostosin_1
Glyma.02G183500	Blue							-1.69335	-0.911418	-1.38151	263	UniRef100_K7K9B8 Uncharacterized protein n=1 Tax=Glycine max RepID=K7K9B8_SOYBN	0	100	UniRef100_G7KJL1 Kinase-like protein n=1 Tax=Medicago truncatula RepID=G7KJL1_MEDTR	8e-110	36.94	AT1G66980.1|Symbols:SNC4|suppressor of npr1-1 constitutive 4|chr1:24997491-25001961 REVERSE LENGTH=1118	2e-64	18.34	GO:0000023 GO:0006071 GO:0006468 GO:0006629 GO:0006952 GO:0016556 GO:0019252	defense response; glycerol metabolic process; lipid metabolic process; mRNA modification; maltose metabolic process; protein phosphorylation; starch biosynthetic process	GO:0004672 GO:0004674 GO:0004713 GO:0005524 GO:0008081 GO:0008889 GO:0016301 GO:0016772	ATP binding; glycerophosphodiester phosphodiesterase activity; kinase activity; phosphoric diester hydrolase activity; protein kinase activity; protein serine/threonine kinase activity; protein tyrosine kinase activity; transferase activity, transferring phosphorus-containing groups	GO:0005886	plasma membrane	PF00069	Protein kinase domain	PTHR24420	LEUCINE-RICH REPEAT RECEPTOR-LIKE PROTEIN KINASE
Glyma.02G193200	Blue					Root_JO_TD, Root_ML_30M	2	-0.800289	-0.479745	-0.583396	663	UniRef100_I1JGF5 Uncharacterized protein n=1 Tax=Glycine max RepID=I1JGF5_SOYBN	0	100	UniRef100_M4QH74 Shikimate kinase-like protein n=1 Tax=Triticum aestivum RepID=M4QH74_WHEAT	2e-111	58.07	AT5G06440.3|Symbols:|BEST Arabidopsis thaliana protein match is: Polyketide cyclase/dehydrase and lipid transport superfamily protein (TAIR:AT3G11720.3); Has 157 Blast hits to 155 proteins in 41 species: Archae - 0; Bacteria - 6; Metazoa - 5; Fungi - 6; Plants - 99; Viruses - 0; Other Eukaryotes - 41 (source: NCBI BLink).|chr5:1964641-1966807 REVERSE LENGTH=479	4e-114	65.14	GO:0008150	biological process	GO:0003674	molecular function	GO:0005634 GO:0005739	mitochondrion; nucleus
Glyma.02G193700	Blue					Root_LA_10DC	1	-0.748136	-0.538435	-0.529801	770	UniRef100_I1JGF7 Uncharacterized protein n=1 Tax=Glycine max RepID=I1JGF7_SOYBN	0	100	UniRef100_Q9SF22 F26K24.5 protein n=2 Tax=Arabidopsis thaliana RepID=Q9SF22_ARATH	0	104.99	AT3G11760.1|Symbols:|unknown protein; FUNCTIONS IN: molecular_function unknown; INVOLVED IN: biological_process unknown; LOCATED IN: cellular_component unknown; EXPRESSED IN: 23 plant structures; EXPRESSED DURING: 14 growth stages; BEST Arabidopsis thaliana protein match is: unknown protein (TAIR:AT5G04860.1); Has 84 Blast hits to 73 proteins in 13 species: Archae - 0; Bacteria - 0; Metazoa - 0; …	0	104.99	GO:0008150	biological process	GO:0003674	molecular function	GO:0005634	nucleus
Glyma.02G195300	Blue					Root_JO_TD, Root_ML_30M	2	-1.58348	-0.547028	-1.00672	306	UniRef100_I1JGG8 Uncharacterized protein n=1 Tax=Glycine max RepID=I1JGG8_SOYBN	0	100	UniRef100_B7FI20 Syntaxin-121 n=2 Tax=Medicago truncatula RepID=B7FI20_MEDTR	4e-172	92.81	AT3G11820.1|Symbols:SYP121, AT-SYR1, ATSYP121, SYR1, ATSYR1, PEN1|syntaxin of plants 121|chr3:3729540-3730868 REVERSE LENGTH=346	4e-136	75.43	GO:0000165 GO:0002679 GO:0006355 GO:0006612 GO:0006820 GO:0006862 GO:0006886 GO:0006888 GO:0006944 GO:0006952 GO:0007154 GO:0007165 GO:0009409 GO:0009414 GO:0009595 GO:0009611 GO:0009617 GO:0009620 GO:0009625 GO:0009697 GO:0009723 GO:0009733 GO:0009737 GO:0009738 GO:0009753 GO:0009862 GO:0009863 GO:0009867 GO:0009963 GO:0010119 GO:0010148 GO:0010200 GO:0010310 GO:0010363 GO:0015696 GO:0015802 GO:…	ER to Golgi vesicle-mediated transport; MAPK cascade; abscisic acid mediated signaling pathway; amino acid import; ammonium transport; anion transport; basic amino acid transport; cell communication; cellular membrane fusion; defense response; defense response to bacterium; defense response to fungus; detection of biotic stimulus; endoplasmic reticulum unfolded protein response; hyperosmotic sali…	GO:0005484 GO:0005515 GO:0043495	SNAP receptor activity; protein anchor; protein binding	GO:0005802 GO:0005886 GO:0009504 GO:0009506 GO:0031201	SNARE complex; cell plate; plasma membrane; plasmodesma; trans-Golgi network	PF00804 PF05739	Syntaxin; SNARE domain	PTHR19957	SYNTAXIN	KOG0810	SNARE_protein_Syntaxin_1_and_related_proteins
Glyma.02G203400	Blue				BTB/POZ			-1.0568	0.38853	-0.303174	447	UniRef100_I1JGP0 Uncharacterized protein n=1 Tax=Glycine max RepID=I1JGP0_SOYBN	0	100	UniRef100_G7JGR0 BTB/POZ domain-containing protein KCTD6 n=2 Tax=Medicago truncatula RepID=G7JGR0_MEDTR	0	100.9	AT2G24240.1|Symbols:|BTB/POZ domain with WD40/YVTN repeat-like protein|chr2:10310838-10312163 FORWARD LENGTH=441	0	101.13	GO:0006813	potassium ion transport	GO:0005249	voltage-gated potassium channel activity	GO:0005634 GO:0008076 GO:0016020	membrane; nucleus; voltage-gated potassium channel complex	PF02214	BTB/POZ domain	PTHR14499	POTASSIUM CHANNEL TETRAMERIZATION DOMAIN-CONTAINING	KOG2714	SETA_binding_protein_SB1_and_related_proteins,_contain_BTB/POZ_domain
Glyma.02G215700	Blue					Leaf_ML_6H	1	-2.18803	-0.773625	-1.20168	306	UniRef100_I1JH15 Uncharacterized protein n=1 Tax=Glycine max RepID=I1JH15_SOYBN	0	100	UniRef100_P29136 Metalloendoproteinase 1 n=1 Tax=Glycine max RepID=MEP1_SOYBN	0	100	AT1G70170.1|Symbols:MMP|matrix metalloproteinase|chr1:26424005-26425141 FORWARD LENGTH=378	3e-82	78.57	GO:0006508 GO:0008152	metabolic process; proteolysis	GO:0004222 GO:0008237 GO:0008270	metalloendopeptidase activity; metallopeptidase activity; zinc ion binding	GO:0005576 GO:0031012 GO:0031225	anchored to membrane; extracellular matrix; extracellular region	PF00413 PF01471	Matrixin; Putative peptidoglycan binding domain	PTHR10201	MATRIX METALLOPROTEINASE
Glyma.02G217400	Blue					Root_JO_TD, Root_JO_TA, Root_ML_30M	3	-1.0326	-0.540107	-0.547454	663	UniRef100_I1JH29 Uncharacterized protein n=1 Tax=Glycine max RepID=I1JH29_SOYBN	0	100	UniRef100_B9IE81 Glycine-rich family protein n=1 Tax=Populus trichocarpa RepID=B9IE81_POPTR	0	77.97	AT4G37900.1|Symbols:|Protein of unknown function (duplicated DUF1399)|chr4:17821737-17824445 REVERSE LENGTH=787	0	83.61	GO:0006865 GO:0008150	amino acid transport; biological process			GO:0005737	cytoplasm	PF07173	Protein of unknown function (DUF1399)
Glyma.02G231900	Blue							-2.53975	-0.886644	-1.22382	648	UniRef100_K7KA98 Uncharacterized protein n=1 Tax=Glycine max RepID=K7KA98_SOYBN	0	61.55	UniRef100_G7K5R1 Exocyst complex component n=1 Tax=Medicago truncatula RepID=G7K5R1_MEDTR	3e-149	86.13	AT5G58430.1|Symbols:ATEXO70B1, EXO70B1|exocyst subunit exo70 family protein B1|chr5:23621460-23623334 REVERSE LENGTH=624	8e-77	64.58	GO:0006887 GO:0006904 GO:0009738 GO:0035556	abscisic acid mediated signaling pathway; exocytosis; intracellular signal transduction; vesicle docking involved in exocytosis			GO:0000145 GO:0005623 GO:0005737 GO:0005829 GO:0005886 GO:0070062	cell; cytoplasm; cytosol; exocyst; extracellular vesicular exosome; plasma membrane	PF03081	Exo70 exocyst complex subunit	PTHR12542	EXOCYST COMPLEX PROTEIN EXO70	KOG2344	Exocyst_component_protein_and_related_proteins
Glyma.02G235200	Blue							-1.97616	-0.894273	-1.05504	143	UniRef100_I1JHL0 Uncharacterized protein n=1 Tax=Glycine max RepID=I1JHL0_SOYBN	2e-98	100	UniRef100_G7K0R6 EPIDERMAL PATTERNING FACTOR-like protein n=1 Tax=Medicago truncatula RepID=G7K0R6_MEDTR	4e-41	97.27	AT2G30370.2|Symbols:CHAL, EPFL6|allergen-related|chr2:12940577-12942167 REVERSE LENGTH=156	7e-33	36.54	GO:2000122	negative regulation of stomatal complex development	GO:0003674	molecular function	GO:0005576	extracellular region
Glyma.02G241200	Blue					Root_ML_30M, Leaf_LA_10DC	2	-0.958222	-0.439498	-0.547931	414	UniRef100_C6T857 Isocitrate dehydrogenase [NADP] n=2 Tax=Glycine max RepID=C6T857_SOYBN	0	100	UniRef100_C6T857 Isocitrate dehydrogenase [NADP] n=2 Tax=Glycine max RepID=C6T857_SOYBN	0	100	AT1G65930.1|Symbols:cICDH|cytosolic NADP+-dependent isocitrate dehydrogenase|chr1:24539088-24541861 FORWARD LENGTH=410	0	100	GO:0006094 GO:0006096 GO:0006102 GO:0006511 GO:0006739 GO:0006833 GO:0006970 GO:0006972 GO:0007030 GO:0008152 GO:0009266 GO:0009651 GO:0009853 GO:0010043 GO:0042742 GO:0046686 GO:0051049 GO:0051788 GO:0055114 GO:0080129	Golgi organization; NADP metabolic process; defense response to bacterium; gluconeogenesis; glycolysis; hyperosmotic response; isocitrate metabolic process; metabolic process; oxidation-reduction process; photorespiration; proteasome core complex assembly; regulation of transport; response to cadmium ion; response to misfolded protein; response to osmotic stress; response to salt stress; response…	GO:0000287 GO:0004450 GO:0005507 GO:0016616 GO:0051287	NAD binding; copper ion binding; isocitrate dehydrogenase (NADP+) activity; magnesium ion binding; oxidoreductase activity, acting on the CH-OH group of donors, NAD or NADP as acceptor	GO:0005829 GO:0005886 GO:0009506 GO:0009507 GO:0009570 GO:0048046	apoplast; chloroplast; chloroplast stroma; cytosol; plasma membrane; plasmodesma	PF00180	Isocitrate/isopropylmalate dehydrogenase	PTHR11822	NADP-SPECIFIC ISOCITRATE DEHYDROGENASE	KOG1526	NADP-dependent_isocitrate_dehydrogenase
Glyma.02G244600	Blue				MYB/HD-like			-2.38439	-1.42442	-1.51677	337	UniRef100_I1JHW1 Uncharacterized protein n=1 Tax=Glycine max RepID=I1JHW1_SOYBN	0	100	UniRef100_G7K1N8 P-type R2R3 Myb protein n=1 Tax=Medicago truncatula RepID=G7K1N8_MEDTR	2e-134	105	AT1G66230.1|Symbols:MYB20, AtMYB20|myb domain protein 20|chr1:24677322-24678246 FORWARD LENGTH=282	5e-97	91.84	GO:0006355 GO:2000652	regulation of secondary cell wall biogenesis; regulation of transcription, DNA-dependent	GO:0003677 GO:0003700	DNA binding; sequence-specific DNA binding transcription factor activity	GO:0005634	nucleus	PF00249	Myb-like DNA-binding domain	PTHR10641	MYB-LIKE DNA-BINDING PROTEIN MYB	KOG0048	Transcription_factor,_Myb_superfamily
Glyma.02G262200	Blue					Root_ML_30M	1	-1.51473	-0.154834	-0.287047	221	UniRef100_K7KAV5 Uncharacterized protein n=1 Tax=Glycine max RepID=K7KAV5_SOYBN	4e-108	23.68	UniRef100_G7J2C1 Cytosolic endo-beta-N-acetylglucosaminidase n=1 Tax=Medicago truncatula RepID=G7J2C1_MEDTR	3e-75	20.84	AT3G11040.1|Symbols:|Glycosyl hydrolase family 85|chr3:3460143-3463312 FORWARD LENGTH=701	3e-69	21.97	GO:0006491 GO:0006517	N-glycan processing; protein deglycosylation	GO:0016798 GO:0033925	hydrolase activity, acting on glycosyl bonds; mannosyl-glycoprotein endo-beta-N-acetylglucosaminidase activity	GO:0005737	cytoplasm	PF03644	Glycosyl hydrolase family 85	PTHR13246	ENDO BETA N-ACETYLGLUCOSAMINIDASE
Glyma.02G262300	Blue					Leaf_JO_TA, Root_JO_TD	2	-1.04445	-0.216779	-0.968129	961	UniRef100_K7KAV6 Uncharacterized protein n=2 Tax=Glycine max RepID=K7KAV6_SOYBN	0	99.59	UniRef100_G7J2C1 Cytosolic endo-beta-N-acetylglucosaminidase n=1 Tax=Medicago truncatula RepID=G7J2C1_MEDTR	0	90.26	AT5G05460.1|Symbols:|Glycosyl hydrolase family 85|chr5:1615615-1618771 FORWARD LENGTH=680	0	97.5	GO:0006491 GO:0006517	N-glycan processing; protein deglycosylation	GO:0016798 GO:0033925	hydrolase activity, acting on glycosyl bonds; mannosyl-glycoprotein endo-beta-N-acetylglucosaminidase activity	GO:0005737 GO:0005773	cytoplasm; vacuole	PF03644	Glycosyl hydrolase family 85	PTHR13246	ENDO BETA N-ACETYLGLUCOSAMINIDASE	KOG2331	Predicted_glycosylhydrolase
Glyma.02G263900	Blue					Root_JO_TD, Root_ML_30M, Root_LA_10DC	3	-0.828774	-0.187943	-0.62818	646	UniRef100_I1JIF1 Uncharacterized protein n=1 Tax=Glycine max RepID=I1JIF1_SOYBN	0	100	UniRef100_G7IAB0 Ser-thr protein kinase n=1 Tax=Medicago truncatula RepID=G7IAB0_MEDTR	0	101.44	AT4G18640.1|Symbols:MRH1|Leucine-rich repeat protein kinase family protein|chr4:10260481-10263577 FORWARD LENGTH=678	3e-167	93.22	GO:0006468 GO:0007155 GO:0007169 GO:0010090 GO:0010228 GO:0016926 GO:0045010 GO:0048527 GO:0048589 GO:0048765 GO:0050665 GO:0071555	actin nucleation; cell adhesion; cell wall organization; developmental growth; hydrogen peroxide biosynthetic process; lateral root development; protein desumoylation; protein phosphorylation; root hair cell differentiation; transmembrane receptor protein tyrosine kinase signaling pathway; trichome morphogenesis; vegetative to reproductive phase transition of meristem	GO:0004672 GO:0004674 GO:0005524 GO:0016772	ATP binding; protein kinase activity; protein serine/threonine kinase activity; transferase activity, transferring phosphorus-containing groups	GO:0009507	chloroplast	PF08263 PF07714	Leucine rich repeat N-terminal domain; Protein tyrosine kinase	PTHR24420	LEUCINE-RICH REPEAT RECEPTOR-LIKE PROTEIN KINASE	KOG1187	Serine/threonine_protein_kinase
Glyma.02G266900	Blue					Root_JO_TD, Root_JO_TA	2	-0.852916	-0.132243	-0.66141	439	UniRef100_I1JIH4 Uncharacterized protein n=1 Tax=Glycine max RepID=I1JIH4_SOYBN	0	100	UniRef100_A9CPA7 Protein disulfide isomerase family n=1 Tax=Glycine max RepID=A9CPA7_SOYBN	0	100	AT1G04980.1|Symbols:ATPDIL2-2, ATPDI10, PDI10, PDIL2-2|PDI-like 2-2|chr1:1413869-1416120 REVERSE LENGTH=447	0	97.99	GO:0006457 GO:0006662 GO:0006984 GO:0009408 GO:0009627 GO:0009644 GO:0034976 GO:0042542 GO:0045454	ER-nucleus signaling pathway; cell redox homeostasis; glycerol ether metabolic process; protein folding; response to endoplasmic reticulum stress; response to heat; response to high light intensity; response to hydrogen peroxide; systemic acquired resistance	GO:0003756 GO:0009055 GO:0015035 GO:0016853	electron carrier activity; isomerase activity; protein disulfide isomerase activity; protein disulfide oxidoreductase activity	GO:0005783 GO:0009505 GO:0009507	chloroplast; endoplasmic reticulum; plant-type cell wall	PF00085	Thioredoxin	PTHR18929	PROTEIN DISULFIDE ISOMERASE	KOG0191	Thioredoxin/protein_disulfide_isomerase
Glyma.02G268000	Blue					Leaf_JO_TA, Root_JO_TD, Root_JO_TA	3	-1.65169	-0.812521	-0.903301	316	UniRef100_I1M7I2 Uncharacterized protein n=2 Tax=Glycine max RepID=I1M7I2_SOYBN	0	100	UniRef100_Q8W3Y3 1-aminocyclopropane-1-carboxylic acid oxidase n=1 Tax=Phaseolus lunatus RepID=Q8W3Y3_PHALU	0	100	AT1G05010.1|Symbols:EFE, ACO4, EAT1|ethylene-forming enzyme|chr1:1431419-1432695 REVERSE LENGTH=323	0	97.52	GO:0000165 GO:0006612 GO:0009595 GO:0009620 GO:0009693 GO:0009697 GO:0009862 GO:0009867 GO:0010200 GO:0010310 GO:0010363 GO:0030003 GO:0031348 GO:0042742 GO:0043900 GO:0050832 GO:0055114 GO:0070838 GO:0071398	MAPK cascade; cellular cation homeostasis; cellular response to fatty acid; defense response to bacterium; defense response to fungus; detection of biotic stimulus; divalent metal ion transport; ethylene biosynthetic process; jasmonic acid mediated signaling pathway; negative regulation of defense response; oxidation-reduction process; protein targeting to membrane; regulation of hydrogen peroxid…	GO:0009815 GO:0016491 GO:0016706	1-aminocyclopropane-1-carboxylate oxidase activity; oxidoreductase activity; oxidoreductase activity, acting on paired donors, with incorporation or reduction of molecular oxygen, 2-oxoglutarate as one donor, and incorporation of one atom each of oxygen into both donors	GO:0005737	cytoplasm	PF03171	2OG-Fe(II) oxygenase superfamily	PTHR10209	OXIDOREDUCTASE, 2OG-FE(II) OXYGENASE FAMILY PROTEIN	KOG0143	Iron/ascorbate_family_oxidoreductases
Glyma.02G270700	Blue							-1.06663	-0.636005	-0.877929	614	UniRef100_K7KB20 Uncharacterized protein n=1 Tax=Glycine max RepID=K7KB20_SOYBN	0	100	UniRef100_A5YJW5 LYK2 n=1 Tax=Glycine max RepID=A5YJW5_SOYBN	0	102.17	AT3G21630.1|Symbols:CERK1, LYSM RLK1|chitin elicitor receptor kinase 1|chr3:7615543-7618530 REVERSE LENGTH=617	0	97.57	GO:0002679 GO:0002752 GO:0006468 GO:0006612 GO:0006944 GO:0009627 GO:0009697 GO:0009817 GO:0010200 GO:0010363 GO:0030968 GO:0031347 GO:0032491 GO:0032499 GO:0035556 GO:0042742 GO:0043069 GO:0045087 GO:0046777 GO:0071219 GO:0071323	cell surface pattern recognition receptor signaling pathway; cellular membrane fusion; cellular response to chitin; cellular response to molecule of bacterial origin; defense response to bacterium; defense response to fungus, incompatible interaction; detection of molecule of fungal origin; detection of peptidoglycan; endoplasmic reticulum unfolded protein response; innate immune response; intrac…	GO:0004674 GO:0005515 GO:0008061 GO:0016301 GO:0019199 GO:0042803 GO:2001080	chitin binding; chitosan binding; kinase activity; protein binding; protein homodimerization activity; protein serine/threonine kinase activity; transmembrane receptor protein kinase activity	GO:0005576 GO:0005886	extracellular region; plasma membrane	PF07714	Protein tyrosine kinase	PTHR24420	LEUCINE-RICH REPEAT RECEPTOR-LIKE PROTEIN KINASE	KOG1187	Serine/threonine_protein_kinase
Glyma.02G277300	Blue							-1.12092	-0.354683	-0.57149	322	UniRef100_I1JIU4 Uncharacterized protein n=1 Tax=Glycine max RepID=I1JIU4_SOYBN	0	100	UniRef100_C6TLT7 Late-embryogenesis abundant protein 1 n=1 Tax=Glycine max RepID=C6TLT7_SOYBN	0	99.69	AT2G44060.2|Symbols:|Late embryogenesis abundant protein, group 2|chr2:18226922-18227988 FORWARD LENGTH=325	2e-164	93.85	GO:0000902 GO:0006094 GO:0006096 GO:0006970 GO:0009269 GO:0009651 GO:0009793 GO:0016049 GO:0019344 GO:0046686 GO:0048193	Golgi vesicle transport; cell growth; cell morphogenesis; cysteine biosynthetic process; embryo development ending in seed dormancy; gluconeogenesis; glycolysis; response to cadmium ion; response to desiccation; response to osmotic stress; response to salt stress	GO:0003674	molecular function	GO:0005634 GO:0005794 GO:0005829 GO:0005886 GO:0009506 GO:0016020	Golgi apparatus; cytosol; membrane; nucleus; plasma membrane; plasmodesma	PF03168	Late embryogenesis abundant protein
Glyma.02G283300	Blue				BTB/POZ	Root_ML_30M	1	-0.630462	-0.20109	-0.275202	591	UniRef100_I1JJ13 Uncharacterized protein n=1 Tax=Glycine max RepID=I1JJ13_SOYBN	0	100	UniRef100_G7K396 NPR1-1 protein n=1 Tax=Medicago truncatula RepID=G7K396_MEDTR	0	99.16	AT5G45110.1|Symbols:NPR3, ATNPR3|NPR1-like protein 3|chr5:18229319-18231334 FORWARD LENGTH=586	0	88.91	GO:0006612 GO:0006944 GO:0009410 GO:0009617 GO:0009627 GO:0009697 GO:0009816 GO:0009817 GO:0009862 GO:0009863 GO:0009867 GO:0010200 GO:0010363 GO:0031348 GO:0043069 GO:0045087 GO:0050832 GO:0052542 GO:0080185	cellular membrane fusion; defense response by callose deposition; defense response to bacterium, incompatible interaction; defense response to fungus; defense response to fungus, incompatible interaction; effector dependent induction by symbiont of host immune response; innate immune response; jasmonic acid mediated signaling pathway; negative regulation of defense response; negative regulation o…	GO:0005515 GO:1901149	protein binding; salicylic acid binding			PF00651 PF12313 PF11900	BTB/POZ domain; NPR1/NIM1 like defence protein C terminal; Domain of unknown function (DUF3420)
Glyma.02G283900	Blue					Root_JO_TD, Root_JO_TA, Leaf_LA_10DC	3	-1.42135	-0.682235	-0.887955	216	UniRef100_K7KBB0 Uncharacterized protein n=1 Tax=Glycine max RepID=K7KBB0_SOYBN	8e-156	100	UniRef100_Q9FQD4 Glutathione S-transferase GST 24 n=1 Tax=Glycine max RepID=Q9FQD4_SOYBN	1e-150	100	AT2G30860.1|Symbols:ATGSTF9, GLUTTR, ATGSTF7, GSTF9|glutathione S-transferase PHI 9|chr2:13139132-13140057 FORWARD LENGTH=215	2e-98	99.53	GO:0006546 GO:0006569 GO:0006952 GO:0006970 GO:0009407 GO:0009627 GO:0009684 GO:0010043 GO:0031347 GO:0042742 GO:0046686	defense response; defense response to bacterium; glycine catabolic process; indoleacetic acid biosynthetic process; regulation of defense response; response to cadmium ion; response to osmotic stress; response to zinc ion; systemic acquired resistance; toxin catabolic process; tryptophan catabolic process	GO:0004364 GO:0004602 GO:0005507 GO:0043295	copper ion binding; glutathione binding; glutathione peroxidase activity; glutathione transferase activity	GO:0005737 GO:0005773 GO:0005829 GO:0005886 GO:0009506 GO:0009507 GO:0009570 GO:0009579 GO:0048046	apoplast; chloroplast; chloroplast stroma; cytoplasm; cytosol; plasma membrane; plasmodesma; thylakoid; vacuole	PF02798 PF00043	Glutathione S-transferase, N-terminal domain; Glutathione S-transferase, C-terminal domain	PTHR11260	GLUTATHIONE S-TRANSFERASE, GST, SUPERFAMILY, GST DOMAIN CONTAINING	KOG0867	Glutathione_S-transferase
Glyma.02G288400	Blue							-0.81275	-0.123686	-0.320405	292	UniRef100_C6TE39 Uncharacterized protein n=1 Tax=Glycine max RepID=C6TE39_SOYBN	0	100	UniRef100_G7K3E9 Hexaprenyldihydroxybenzoate methyltransferase n=1 Tax=Medicago truncatula RepID=G7K3E9_MEDTR	2e-174	94.39	AT2G30920.1|Symbols:ATCOQ3, EMB3002, COQ3|coenzyme Q 3|chr2:13157409-13159824 REVERSE LENGTH=322	1e-147	75.47	GO:0000394 GO:0006744 GO:0008152 GO:0009086 GO:0009793 GO:0019243	RNA splicing, via endonucleolytic cleavage and ligation; embryo development ending in seed dormancy; metabolic process; methionine biosynthetic process; methylglyoxal catabolic process to D-lactate; ubiquinone biosynthetic process	GO:0004395 GO:0008168 GO:0008425 GO:0010420	2-polyprenyl-6-methoxy-1,4-benzoquinone methyltransferase activity; hexaprenyldihydroxybenzoate methyltransferase activity; methyltransferase activity; polyprenyldihydroxybenzoate methyltransferase activity	GO:0005739 GO:0005740	mitochondrial envelope; mitochondrion	PF08241	Methyltransferase domain	PTHR23134	HEXAPRENYLDIHYDROXYBENZOATE METHYLTRANSFERASE	KOG1270	Methyltransferases
Glyma.02G289300	Blue							-1.21643	-0.597389	-0.797721	283	UniRef100_I1JJ70 Uncharacterized protein n=1 Tax=Glycine max RepID=I1JJ70_SOYBN	0	100	UniRef100_D7MUW9 GTP-binding family protein n=1 Tax=Arabidopsis lyrata subsp. lyrata RepID=D7MUW9_ARALL	7e-124	97.92	AT5G54840.1|Symbols:ATSGP1, SGP1|Ras-related small GTP-binding family protein|chr5:22276611-22278328 REVERSE LENGTH=288	4e-119	97.92	GO:0007264 GO:0016192	small GTPase mediated signal transduction; vesicle-mediated transport	GO:0005525	GTP binding	GO:0005622 GO:0005634	intracellular; nucleus	PF08477	Miro-like protein	PTHR24073	FAMILY NOT NAMED	KOG1673	Ras_GTPases
Glyma.02G290700	Blue					Root_JO_TD	1	-1.14586	-0.354108	-0.403538	692	UniRef100_I1JJ88 Uncharacterized protein n=1 Tax=Glycine max RepID=I1JJ88_SOYBN	0	100	UniRef100_Q9LPT5 F11F12.2 protein n=1 Tax=Arabidopsis thaliana RepID=Q9LPT5_ARATH	0	95.31	AT1G50660.1|Symbols:|unknown protein; INVOLVED IN: biological_process unknown; LOCATED IN: chloroplast; EXPRESSED IN: 22 plant structures; EXPRESSED DURING: 13 growth stages; BEST Arabidopsis thaliana protein match is: unknown protein (TAIR:AT3G20350.1); Has 21445 Blast hits to 15134 proteins in 1325 species: Archae - 461; Bacteria - 2309; Metazoa - 11052; Fungi - 1737; Plants - 1035; Viruses - 4…	0	95.31	GO:0007155 GO:0008150 GO:0010090 GO:0045010 GO:0048765 GO:0071555	actin nucleation; biological process; cell adhesion; cell wall organization; root hair cell differentiation; trichome morphogenesis			GO:0005737	cytoplasm
Glyma.02G293500	Blue					Leaf_JO_TA, Leaf_LA_10DC	2	-1.07436	0.220583	-1.00316	392	UniRef100_I1JJC4 Uncharacterized protein n=1 Tax=Glycine max RepID=I1JJC4_SOYBN	0	100	UniRef100_G7K8M5 Aspartate carbamoyltransferase n=1 Tax=Medicago truncatula RepID=G7K8M5_MEDTR	0	101.82	AT3G20330.1|Symbols:PYRB|PYRIMIDINE B|chr3:7090354-7091904 REVERSE LENGTH=390	0	100.26	GO:0006164 GO:0006207 GO:0006520 GO:0009220 GO:0016036	'de novo' pyrimidine nucleobase biosynthetic process; cellular amino acid metabolic process; cellular response to phosphate starvation; purine nucleotide biosynthetic process; pyrimidine ribonucleotide biosynthetic process	GO:0004070 GO:0005515 GO:0016597 GO:0016743	amino acid binding; aspartate carbamoyltransferase activity; carboxyl- or carbamoyltransferase activity; protein binding	GO:0005829 GO:0009507 GO:0009570	chloroplast; chloroplast stroma; cytosol	PF00185 PF02729	Aspartate/ornithine carbamoyltransferase, Asp/Orn binding domain; Aspartate/ornithine carbamoyltransferase, carbamoyl-P binding domain	PTHR11405	CARBAMOYLTRANSFERASE RELATED	KOG1504	Ornithine_carbamoyltransferase_OTC/ARG3
Glyma.02G296000	Blue					Root_JO_TD	1	-1.98167	-0.75792	-0.86757	352	UniRef100_C6TIL0 Uncharacterized protein n=1 Tax=Glycine max RepID=C6TIL0_SOYBN	0	100	UniRef100_Q84XY7 Wax synthase isoform 3 n=1 Tax=Vitis vinifera RepID=Q84XY7_VITVI	2e-114	93.68	AT5G55340.1|Symbols:|MBOAT (membrane bound O-acyl transferase) family protein|chr5:22439985-22440986 REVERSE LENGTH=333	6e-90	101.5	GO:0008150	biological process	GO:0016746	transferase activity, transferring acyl groups	GO:0005575	cellular component
Glyma.02G303700	Blue							-1.14178	-0.528334	-0.981994	478	UniRef100_I1JJN1 Uncharacterized protein n=1 Tax=Glycine max RepID=I1JJN1_SOYBN	0	100	UniRef100_G7K4V0 Amino acid permease n=1 Tax=Medicago truncatula RepID=G7K4V0_MEDTR	0	98.7	AT5G23810.1|Symbols:AAP7|amino acid permease 7|chr5:8028461-8030730 FORWARD LENGTH=467	7e-165	98.72	GO:0006865	amino acid transport	GO:0015171	amino acid transmembrane transporter activity	GO:0005886 GO:0016020	membrane; plasma membrane	PF01490	Transmembrane amino acid transporter protein	PTHR22950	AMINO ACID TRANSPORTER	KOG1303	Amino_acid_transporters
Glyma.02G305300	Blue							-2.74115	-0.760932	-1.03263	180	UniRef100_K7KBQ8 Uncharacterized protein n=1 Tax=Glycine max RepID=K7KBQ8_SOYBN	2e-125	100	UniRef100_G7JKP8 Plasma membrane calcium-transporting ATPase n=1 Tax=Medicago truncatula RepID=G7JKP8_MEDTR	3e-55	17.89	AT3G63380.1|Symbols:|ATPase E1-E2 type family protein / haloacid dehalogenase-like hydrolase family protein|chr3:23407112-23410213 REVERSE LENGTH=1033	1e-15	13.26	GO:0002679 GO:0006754 GO:0006812 GO:0006816 GO:0006882 GO:0008152 GO:0009624 GO:0010200 GO:0030968 GO:0070588	ATP biosynthetic process; calcium ion transmembrane transport; calcium ion transport; cation transport; cellular zinc ion homeostasis; endoplasmic reticulum unfolded protein response; metabolic process; respiratory burst involved in defense response; response to chitin; response to nematode	GO:0000166 GO:0003824 GO:0005388 GO:0005516 GO:0005524 GO:0015662 GO:0046872	ATP binding; ATPase activity, coupled to transmembrane movement of ions, phosphorylative mechanism; calcium-transporting ATPase activity; calmodulin binding; catalytic activity; metal ion binding; nucleotide binding	GO:0016020	membrane
Glyma.02G311200	Blue					Root_ML_30M	1	-0.582647	0.0489367	-0.342788	413	UniRef100_I1JJW2 Uncharacterized protein n=1 Tax=Glycine max RepID=I1JJW2_SOYBN	0	100	UniRef100_C6ZRU2 Protein kinase n=1 Tax=Glycine max RepID=C6ZRU2_SOYBN	0	99.76	AT2G17220.2|Symbols:|Protein kinase superfamily protein|chr2:7487866-7489768 REVERSE LENGTH=413	0	99.76	GO:0006468 GO:0006995 GO:0009627 GO:0009697 GO:0009863 GO:0010200 GO:0031347 GO:0031348 GO:0045087 GO:0050832	cellular response to nitrogen starvation; defense response to fungus; innate immune response; negative regulation of defense response; protein phosphorylation; regulation of defense response; response to chitin; salicylic acid biosynthetic process; salicylic acid mediated signaling pathway; systemic acquired resistance	GO:0004672 GO:0004674 GO:0004713 GO:0005524 GO:0016301 GO:0016772	ATP binding; kinase activity; protein kinase activity; protein serine/threonine kinase activity; protein tyrosine kinase activity; transferase activity, transferring phosphorus-containing groups	GO:0005886 GO:0009507	chloroplast; plasma membrane	PF07714	Protein tyrosine kinase	PTHR24420	LEUCINE-RICH REPEAT RECEPTOR-LIKE PROTEIN KINASE	KOG1187	Serine/threonine_protein_kinase
Glyma.02G311800	Blue					Root_ML_30M	1	-0.532552	-0.0226327	-0.191224	550	UniRef100_I1JJW5 Uncharacterized protein n=1 Tax=Glycine max RepID=I1JJW5_SOYBN	0	100	UniRef100_B0FC97 Calcium-dependent protein kinase n=1 Tax=Swainsona canescens RepID=B0FC97_9FABA	0	99.28	AT2G17290.1|Symbols:CPK6, ATCDPK3, ATCPK6|Calcium-dependent protein kinase family protein|chr2:7517005-7519239 FORWARD LENGTH=544	0	100.18	GO:0000165 GO:0006468 GO:0006499 GO:0006612 GO:0006820 GO:0006862 GO:0006888 GO:0006944 GO:0007154 GO:0007165 GO:0009409 GO:0009414 GO:0009611 GO:0009723 GO:0009733 GO:0009737 GO:0009738 GO:0009753 GO:0009862 GO:0009867 GO:0010119 GO:0010359 GO:0010363 GO:0015696 GO:0015802 GO:0030968 GO:0031348 GO:0035556 GO:0042538 GO:0043069 GO:0043090 GO:0043269 GO:0046777 GO:0050832	ER to Golgi vesicle-mediated transport; MAPK cascade; N-terminal protein myristoylation; abscisic acid mediated signaling pathway; amino acid import; ammonium transport; anion transport; basic amino acid transport; cell communication; cellular membrane fusion; defense response to fungus; endoplasmic reticulum unfolded protein response; hyperosmotic salinity response; intracellular signal transduc…	GO:0004672 GO:0004674 GO:0004683 GO:0005509 GO:0005515 GO:0005524 GO:0016301 GO:0016772	ATP binding; calcium ion binding; calmodulin-dependent protein kinase activity; kinase activity; protein binding; protein kinase activity; protein serine/threonine kinase activity; transferase activity, transferring phosphorus-containing groups	GO:0005634 GO:0005829 GO:0005886 GO:0016020	cytosol; membrane; nucleus; plasma membrane	PF00069 PF00036	Protein kinase domain; EF hand	PTHR24349	SERINE/THREONINE-PROTEIN KINASE	KOG0032	Ca2+/calmodulin-dependent_protein_kinase,_EF-Hand_protein_superfamily
Glyma.03G001500	Blue							-1.46406	-0.539579	-0.52069	235	UniRef100_Q8S8Z7 Syringolide-induced protein B15-3-5 n=1 Tax=Glycine max RepID=Q8S8Z7_SOYBN	1e-174	100	UniRef100_Q8S8Z7 Syringolide-induced protein B15-3-5 n=1 Tax=Glycine max RepID=Q8S8Z7_SOYBN	1e-174	100	AT2G38600.1|Symbols:|HAD superfamily, subfamily IIIB acid phosphatase|chr2:16145907-16146857 FORWARD LENGTH=251	4e-95	85.66			GO:0003993	acid phosphatase activity			PF03767	HAD superfamily, subfamily IIIB (Acid phosphatase)	PTHR11726	60S RIBOSOMAL PROTEIN L10
Glyma.03G002900	Blue							-1.63948	-0.507653	-0.878493	815	UniRef100_K7KBW3 Uncharacterized protein n=1 Tax=Glycine max RepID=K7KBW3_SOYBN	0	100	UniRef100_G7J0P3 LRR receptor-like serine/threonine-protein kinase FEI n=1 Tax=Medicago truncatula RepID=G7J0P3_MEDTR	0	99.75	AT4G00340.1|Symbols:RLK4|receptor-like protein kinase 4|chr4:148958-151496 FORWARD LENGTH=818	3e-103	93.03	GO:0006468 GO:0048544	protein phosphorylation; recognition of pollen	GO:0004672 GO:0004674 GO:0004713 GO:0005524 GO:0016772 GO:0030246	ATP binding; carbohydrate binding; protein kinase activity; protein serine/threonine kinase activity; protein tyrosine kinase activity; transferase activity, transferring phosphorus-containing groups	GO:0005886 GO:0016020	membrane; plasma membrane	PF00069 PF00954 PF01453	Protein kinase domain; S-locus glycoprotein family; D-mannose binding lectin	PTHR24420	LEUCINE-RICH REPEAT RECEPTOR-LIKE PROTEIN KINASE	KOG1187	Serine/threonine_protein_kinase
Glyma.03G003000	Blue							-2.31071	-0.920137	-1.33136	827	UniRef100_I1JK11 Uncharacterized protein n=1 Tax=Glycine max RepID=I1JK11_SOYBN	0	100	UniRef100_G7J0P3 LRR receptor-like serine/threonine-protein kinase FEI n=1 Tax=Medicago truncatula RepID=G7J0P3_MEDTR	0	99.88	AT2G19130.1|Symbols:|S-locus lectin protein kinase family protein|chr2:8293789-8296275 FORWARD LENGTH=828	2e-114	98.07	GO:0006468 GO:0048544	protein phosphorylation; recognition of pollen	GO:0004672 GO:0004674 GO:0005524 GO:0016772 GO:0030246	ATP binding; carbohydrate binding; protein kinase activity; protein serine/threonine kinase activity; transferase activity, transferring phosphorus-containing groups	GO:0005886	plasma membrane	PF00069 PF01453 PF00954	Protein kinase domain; D-mannose binding lectin; S-locus glycoprotein family	PTHR24420	LEUCINE-RICH REPEAT RECEPTOR-LIKE PROTEIN KINASE	KOG1187	Serine/threonine_protein_kinase
Glyma.03G004100	Blue							-1.03776	-0.535256	-0.601027	150	UniRef100_G3MHB1 Putative uncharacterized protein (Fragment) n=1 Tax=Amblyomma maculatum RepID=G3MHB1_9ACAR	5e-102	84.66	UniRef100_P17928 Calmodulin n=7 Tax=Magnoliophyta RepID=CALM_MEDSA	8e-102	100	AT3G43810.1|Symbols:CAM7|calmodulin 7|chr3:15664619-15666355 REVERSE LENGTH=149	3e-104	100	GO:0005513 GO:0006084 GO:0009612 GO:0010099 GO:0019722 GO:0019932	acetyl-CoA metabolic process; calcium-mediated signaling; detection of calcium ion; regulation of photomorphogenesis; response to mechanical stimulus; second-messenger-mediated signaling	GO:0005509 GO:0005515	calcium ion binding; protein binding	GO:0005737	cytoplasm	PF00036	EF hand	PTHR23050	CALCIUM BINDING PROTEIN	KOG0027	Calmodulin_and_related_proteins_(EF-Hand_superfamily)
Glyma.03G015400	Blue					Root_ML_30M	1	-1.53447	-0.678162	-1.42715	150	UniRef100_C6SZA1 Uncharacterized protein n=1 Tax=Glycine max RepID=C6SZA1_SOYBN	8e-105	100	UniRef100_G7LCN6 Elicitor-responsive protein n=1 Tax=Medicago truncatula RepID=G7LCN6_MEDTR	5e-75	100.68	AT1G63220.1|Symbols:|Calcium-dependent lipid-binding (CaLB domain) family protein|chr1:23449017-23450244 FORWARD LENGTH=147	6e-59	101.36	GO:0008150	biological process	GO:0003674	molecular function	GO:0005737	cytoplasm	PF00168	C2 domain	PTHR26357	No Available Panther Description	KOG1030	Predicted_Ca2+-dependent_phospholipid-binding_protein
Glyma.03G015500	Blue					Root_JO_TD, Root_JO_TA	2	-0.638273	-0.297051	-0.633389	178	UniRef100_UPI000233A321 PREDICTED: putative esterase F42H10.6-like n=1 Tax=Glycine max RepID=UPI000233A321	2e-125	100	UniRef100_B9IC93 Thioesterase family protein n=1 Tax=Populus trichocarpa RepID=B9IC93_POPTR	5e-44	92.98	AT3G61200.1|Symbols:|Thioesterase superfamily protein|chr3:22657599-22658350 REVERSE LENGTH=188	2e-39	88.83	GO:0008150	biological process	GO:0016788 GO:0047617	acyl-CoA hydrolase activity; hydrolase activity, acting on ester bonds	GO:0005634 GO:0005777	nucleus; peroxisome	PF03061	Thioesterase superfamily	PTHR21660	THIOESTERASE SUPERFAMILY MEMBER-RELATED	KOG3328	HGG_motif-containing_thioesterase
Glyma.03G016000	Blue							-1.99625	0.136596	-0.585058	229	UniRef100_K7KC78 Uncharacterized protein n=2 Tax=Glycine max RepID=K7KC78_SOYBN	4e-169	100	UniRef100_B9IC91 BON association protein 1 n=1 Tax=Populus trichocarpa RepID=B9IC91_POPTR	8e-23	73.91	AT2G45760.1|Symbols:BAP2, BAL|BON association protein 2|chr2:18847125-18847748 REVERSE LENGTH=207	1e-05	64.25	GO:0008150 GO:0009627 GO:0009693 GO:0009697	biological process; ethylene biosynthetic process; salicylic acid biosynthetic process; systemic acquired resistance	GO:0003674	molecular function	GO:0005575	cellular component	PF00168	C2 domain			KOG1030	Predicted_Ca2+-dependent_phospholipid-binding_protein
Glyma.03G016100	Blue							-1.08893	0.0268937	-0.0296739	175	UniRef100_I1JKD7 Uncharacterized protein n=1 Tax=Glycine max RepID=I1JKD7_SOYBN	6e-125	100	UniRef100_H9DXV8 BAP1 n=1 Tax=Vitis vinifera RepID=H9DXV8_VITVI	3e-27	98.3	AT2G45760.1|Symbols:BAP2, BAL|BON association protein 2|chr2:18847125-18847748 REVERSE LENGTH=207	7e-12	59.9	GO:0008150 GO:0009627 GO:0009693 GO:0009697	biological process; ethylene biosynthetic process; salicylic acid biosynthetic process; systemic acquired resistance	GO:0003674	molecular function	GO:0005575	cellular component
Glyma.03G016200	Blue							-1.40672	-0.458007	-0.89959	192	UniRef100_I1JKD8 Uncharacterized protein n=1 Tax=Glycine max RepID=I1JKD8_SOYBN	7e-138	100	UniRef100_B9IC91 BON association protein 1 n=1 Tax=Populus trichocarpa RepID=B9IC91_POPTR	8e-28	96.74	AT2G45760.1|Symbols:BAP2, BAL|BON association protein 2|chr2:18847125-18847748 REVERSE LENGTH=207	2e-09	87.44	GO:0008150 GO:0009627 GO:0009693 GO:0009697	biological process; ethylene biosynthetic process; salicylic acid biosynthetic process; systemic acquired resistance	GO:0003674	molecular function	GO:0005575	cellular component	PF00168	C2 domain
Glyma.03G019500	Blue					Root_ML_30M, Root_LA_10DC	2	-1.38518	-0.847464	-1.19767	630	UniRef100_K7KCB4 Uncharacterized protein n=3 Tax=Glycine max RepID=K7KCB4_SOYBN	0	100	UniRef100_Q9SF07 F26K24.21 protein n=1 Tax=Arabidopsis thaliana RepID=Q9SF07_ARATH	0	89.52	AT3G11920.1|Symbols:|glutaredoxin-related|chr3:3772311-3774887 FORWARD LENGTH=630	0	89.52	GO:0035556 GO:0045454 GO:0048653	anther development; cell redox homeostasis; intracellular signal transduction	GO:0009055 GO:0015035	electron carrier activity; protein disulfide oxidoreductase activity	GO:0005634	nucleus	PF00610 PF04784 PF00462	Domain found in Dishevelled, Egl-10, and Pleckstrin (DEP); Protein of unknown function, DUF547; Glutaredoxin	PTHR23054	UNCHARACTERIZED	KOG1752	Glutaredoxin_and_related_proteins
Glyma.03G020400	Blue					Root_LA_10DC	1	-1.22723	-0.49365	-0.70169	512	UniRef100_I1JKI6 Uncharacterized protein n=1 Tax=Glycine max RepID=I1JKI6_SOYBN	0	100	UniRef100_G7ZXN7 Cytochrome P450 n=1 Tax=Medicago truncatula RepID=G7ZXN7_MEDTR	0	100.2	AT2G45510.1|Symbols:CYP704A2|cytochrome P450, family 704, subfamily A, polypeptide 2|chr2:18753085-18754944 FORWARD LENGTH=511	0	96.67	GO:0055114	oxidation-reduction process	GO:0005506 GO:0009055 GO:0016705 GO:0019825 GO:0020037	electron carrier activity; heme binding; iron ion binding; oxidoreductase activity, acting on paired donors, with incorporation or reduction of molecular oxygen; oxygen binding	GO:0005783	endoplasmic reticulum	PF00067	Cytochrome P450	PTHR24296	FAMILY NOT NAMED	KOG0157	Cytochrome_P450_CYP4/CYP19/CYP26_subfamilies
Glyma.03G021600	Blue							-1.5013	-0.931535	-1.17033	512	UniRef100_I1JKJ8 Uncharacterized protein n=1 Tax=Glycine max RepID=I1JKJ8_SOYBN	0	100	UniRef100_G7ZXN7 Cytochrome P450 n=1 Tax=Medicago truncatula RepID=G7ZXN7_MEDTR	0	100.2	AT2G45510.1|Symbols:CYP704A2|cytochrome P450, family 704, subfamily A, polypeptide 2|chr2:18753085-18754944 FORWARD LENGTH=511	0	96.67	GO:0055114	oxidation-reduction process	GO:0005506 GO:0009055 GO:0016705 GO:0019825 GO:0020037	electron carrier activity; heme binding; iron ion binding; oxidoreductase activity, acting on paired donors, with incorporation or reduction of molecular oxygen; oxygen binding	GO:0005783	endoplasmic reticulum	PF00067	Cytochrome P450	PTHR24296	FAMILY NOT NAMED	KOG0157	Cytochrome_P450_CYP4/CYP19/CYP26_subfamilies
Glyma.03G034100	Blue					Root_ML_30M	1	-0.56175	-0.3863	-0.421763	83	UniRef100_C6T1E8 Uncharacterized protein n=2 Tax=Pentapetalae RepID=C6T1E8_SOYBN	1e-49	100	UniRef100_G7LJD9 Protein transport protein Sec61 beta subunit n=1 Tax=Medicago truncatula RepID=G7LJD9_MEDTR	2e-33	101.23	AT3G60540.2|Symbols:|Preprotein translocase Sec, Sec61-beta subunit protein|chr3:22375132-22375377 REVERSE LENGTH=81	8e-34	97.53	GO:0009627 GO:0015031 GO:0034976	protein transport; response to endoplasmic reticulum stress; systemic acquired resistance	GO:0008565	protein transporter activity			PF03911	Sec61beta family	PTHR13509	SEC61BETA-PROV PROTEIN	KOG3457	Sec61_protein_translocation_complex,_beta_subunit
Glyma.03G035300	Blue					Root_ML_30M	1	-1.03925	-0.114379	-0.435395	638	UniRef100_K7KCN2 Uncharacterized protein n=1 Tax=Glycine max RepID=K7KCN2_SOYBN	0	100	UniRef100_G7KY50 Protein kinase 2A n=1 Tax=Medicago truncatula RepID=G7KY50_MEDTR	0	82.42	AT3G08760.1|Symbols:ATSIK|Protein kinase superfamily protein|chr3:2658129-2659984 REVERSE LENGTH=557	0	77.02	GO:0006468 GO:0006914	autophagy; protein phosphorylation	GO:0004672 GO:0005524 GO:0016301 GO:0016772	ATP binding; kinase activity; protein kinase activity; transferase activity, transferring phosphorus-containing groups	GO:0005886	plasma membrane	PF07714	Protein tyrosine kinase	PTHR24420	LEUCINE-RICH REPEAT RECEPTOR-LIKE PROTEIN KINASE	KOG1187	Serine/threonine_protein_kinase
Glyma.03G044300	Blue					Root_JO_TD	1	-0.934754	0.026996	-0.750473	195	UniRef100_C6TAH7 Uncharacterized protein n=1 Tax=Glycine max RepID=C6TAH7_SOYBN	3e-142	100	UniRef100_D2DMN2 Dirigent-like protein 1 n=1 Tax=Gossypium hirsutum RepID=D2DMN2_GOSHI	8e-82	89.47	AT1G58170.1|Symbols:|Disease resistance-responsive (dirigent-like protein) family protein|chr1:21536188-21536745 FORWARD LENGTH=185	1e-77	81.62	GO:0006499 GO:0006952 GO:0009807	N-terminal protein myristoylation; defense response; lignan biosynthetic process	GO:0003674	molecular function	GO:0009507	chloroplast	PF03018	Dirigent-like protein	PTHR21495	NUCLEOPORIN-RELATED
Glyma.03G050100	Blue							-2.63653	-1.45097	-1.54995	260	UniRef100_I1JL80 Ferritin n=1 Tax=Glycine max RepID=I1JL80_SOYBN	0	100	UniRef100_I1JL80 Ferritin n=1 Tax=Glycine max RepID=I1JL80_SOYBN	0	100	AT5G01600.1|Symbols:ATFER1, FER1|ferretin 1|chr5:228149-229594 REVERSE LENGTH=255	1e-113	88.63	GO:0000302 GO:0006826 GO:0006879 GO:0009409 GO:0009617 GO:0009908 GO:0010039 GO:0010043 GO:0015979 GO:0042542 GO:0048366 GO:0055072 GO:0055114	cellular iron ion homeostasis; flower development; iron ion homeostasis; iron ion transport; leaf development; oxidation-reduction process; photosynthesis; response to bacterium; response to cold; response to hydrogen peroxide; response to iron ion; response to reactive oxygen species; response to zinc ion	GO:0005506 GO:0008199 GO:0016491 GO:0046914	ferric iron binding; iron ion binding; oxidoreductase activity; transition metal ion binding	GO:0005739 GO:0009507 GO:0009535 GO:0009570 GO:0009579 GO:0016020	chloroplast; chloroplast stroma; chloroplast thylakoid membrane; membrane; mitochondrion; thylakoid	PF00210	Ferritin-like domain	PTHR11431	FERRITIN	KOG2332	Ferritin
Glyma.03G054900	Blue							-1.85683	-0.82377	-1.05811	818	UniRef100_K7KD19 Serine/threonine-protein kinase n=2 Tax=Glycine max RepID=K7KD19_SOYBN	0	100	UniRef100_K7KD19 Serine/threonine-protein kinase n=2 Tax=Glycine max RepID=K7KD19_SOYBN	0	100	AT4G27290.1|Symbols:|S-locus lectin protein kinase family protein|chr4:13666281-13669202 FORWARD LENGTH=783	0	101.66	GO:0006468 GO:0048544 GO:0048765	protein phosphorylation; recognition of pollen; root hair cell differentiation	GO:0004672 GO:0004674 GO:0004713 GO:0005524 GO:0016772 GO:0030246	ATP binding; carbohydrate binding; protein kinase activity; protein serine/threonine kinase activity; protein tyrosine kinase activity; transferase activity, transferring phosphorus-containing groups	GO:0005886	plasma membrane	PF00954 PF07714 PF08276 PF01453	S-locus glycoprotein family; Protein tyrosine kinase; PAN-like domain; D-mannose binding lectin	PTHR24420	LEUCINE-RICH REPEAT RECEPTOR-LIKE PROTEIN KINASE	KOG1187	Serine/threonine_protein_kinase
Glyma.03G056800	Blue					Root_JO_TD	1	-1.47174	-0.243878	-0.646372	431	UniRef100_I1JLD7 Uncharacterized protein n=1 Tax=Glycine max RepID=I1JLD7_SOYBN	0	100	UniRef100_Q9M035 ALC-interacting protein 1 n=1 Tax=Arabidopsis thaliana RepID=Q9M035_ARATH	2e-11	98.59	AT5G01370.1|Symbols:ACI1|ALC-interacting protein 1|chr5:152575-154295 FORWARD LENGTH=427	3e-14	98.59	GO:0010047	fruit dehiscence	GO:0005515	protein binding	GO:0005634	nucleus
Glyma.03G063400	Blue					Root_JO_TD	1	-1.08295	-0.0330996	-0.533912	457	UniRef100_K7KD95 Uncharacterized protein n=1 Tax=Glycine max RepID=K7KD95_SOYBN	0	100	UniRef100_G7JN13 Otubain n=1 Tax=Medicago truncatula RepID=G7JN13_MEDTR	3e-115	27.69	AT4G31980.1|Symbols:|unknown protein; CONTAINS InterPro DOMAIN/s: Protein of unknown function DUF247, plant (InterPro:IPR004158), Protein of unknown function DUF862, eukaryotic (InterPro:IPR008580); BEST Arabidopsis thaliana protein match is: Plant protein of unknown function (DUF247) (TAIR:AT5G11290.1); Has 1967 Blast hits to 1844 proteins in 183 species: Archae - 0; Bacteria - 6; Metazoa - 223;…	1e-35	61.91	GO:0006865 GO:0008150	amino acid transport; biological process	GO:0003674	molecular function	GO:0005886	plasma membrane	PF03140	Plant protein of unknown function
Glyma.03G066600	Blue					Root_JO_TD	1	-1.1116	-0.552405	-0.829836	314	UniRef100_C6T8M8 Putative uncharacterized protein n=1 Tax=Glycine max RepID=C6T8M8_SOYBN	0	94.21	UniRef100_B7FHL7 Aldose reductase n=1 Tax=Medicago truncatula RepID=B7FHL7_MEDTR	2e-174	102.96	AT2G37770.2|Symbols:|NAD(P)-linked oxidoreductase superfamily protein|chr2:15834888-15836659 FORWARD LENGTH=315	2e-148	98.41	GO:0009409 GO:0009414 GO:0009651 GO:0055114	oxidation-reduction process; response to cold; response to salt stress; response to water deprivation	GO:0004033 GO:0008106 GO:0016229 GO:0016491 GO:0070401	NADP+ binding; alcohol dehydrogenase (NADP+) activity; aldo-keto reductase (NADP) activity; oxidoreductase activity; steroid dehydrogenase activity	GO:0005737 GO:0009507	chloroplast; cytoplasm	PF00248	Aldo/keto reductase family	PTHR11732	ALDO/KETO REDUCTASE	KOG1577	Aldo/keto_reductase_family_proteins
Glyma.03G074000	Blue					Root_JO_TD, Root_JO_TA	2	-1.35423	-0.465441	-0.746211	182	UniRef100_I1JLV2 Uncharacterized protein n=1 Tax=Glycine max RepID=I1JLV2_SOYBN	2e-127	100	UniRef100_Q9FXS6 NtEIG-E80 protein n=1 Tax=Nicotiana tabacum RepID=Q9FXS6_TOBAC	1e-72	103.43	AT3G54040.1|Symbols:|PAR1 protein|chr3:20014032-20015299 REVERSE LENGTH=183	3e-66	97.81	GO:0000041 GO:0008150	biological process; transition metal ion transport	GO:0003674	molecular function	GO:0009507	chloroplast	PF06521	PAR1 protein
Glyma.03G074800	Blue					Leaf_ML_120M, Leaf_JO_TA, Leaf_JO_TD	3	0.817489	1.1341	0.816381	441	UniRef100_K7KDI7 Uncharacterized protein n=1 Tax=Glycine max RepID=K7KDI7_SOYBN	0	83.77	UniRef100_D9IWP6 Fructokinase-like protein 1 n=1 Tax=Vigna unguiculata RepID=D9IWP6_VIGUN	0	91.88	AT3G54090.1|Symbols:FLN1|fructokinase-like 1|chr3:20028145-20029835 FORWARD LENGTH=471	0	86.62	GO:0006364 GO:0006399 GO:0009658 GO:0009793 GO:0010027 GO:0010228 GO:0016226 GO:0042793 GO:0045893 GO:0048481	chloroplast organization; embryo development ending in seed dormancy; iron-sulfur cluster assembly; ovule development; positive regulation of transcription, DNA-dependent; rRNA processing; tRNA metabolic process; thylakoid membrane organization; transcription from plastid promoter; vegetative to reproductive phase transition of meristem	GO:0016301 GO:0016773	kinase activity; phosphotransferase activity, alcohol group as acceptor	GO:0005634 GO:0005737 GO:0009295 GO:0009507 GO:0042644	chloroplast; chloroplast nucleoid; cytoplasm; nucleoid; nucleus	PF00294	pfkB family carbohydrate kinase	PTHR10584	SUGAR KINASE	KOG2855	Ribokinase
Glyma.03G078300	Blue							0.0239588	1.78929	0.596265	518	UniRef100_I1JLR0 Uncharacterized protein n=1 Tax=Glycine max RepID=I1JLR0_SOYBN	0	100	UniRef100_Q07A02 Sulfoquinovosyldiacylglycerol synthase type 2 n=1 Tax=Vigna unguiculata RepID=Q07A02_VIGUN	0	98.85	AT5G01220.1|Symbols:SQD2|sulfoquinovosyldiacylglycerol 2|chr5:86907-89885 REVERSE LENGTH=510	0	92.75	GO:0006636 GO:0009058 GO:0009247 GO:0015995 GO:0016036 GO:0016117 GO:0019288 GO:0019375 GO:0019761 GO:0046506	biosynthetic process; carotenoid biosynthetic process; cellular response to phosphate starvation; chlorophyll biosynthetic process; galactolipid biosynthetic process; glucosinolate biosynthetic process; glycolipid biosynthetic process; isopentenyl diphosphate biosynthetic process, mevalonate-independent pathway; sulfolipid biosynthetic process; unsaturated fatty acid biosynthetic process	GO:0008194 GO:0016757 GO:0046510	UDP-glycosyltransferase activity; UDP-sulfoquinovose:DAG sulfoquinovosyltransferase activity; transferase activity, transferring glycosyl groups	GO:0005886 GO:0009507 GO:0009536 GO:0009941	chloroplast; chloroplast envelope; plasma membrane; plastid	PF00534	Glycosyl transferases group 1	PTHR12526	GLYCOSYLTRANSFERASE	KOG1111	N-acetylglucosaminyltransferase_complex,_subunit_PIG-A/SPT14,_required_for_phosphatidylinositol_biosynthesis/Sulfolipid_synthase
Glyma.03G084000	Blue							-0.834854	-0.358624	-0.551745	247	UniRef100_D8WJ54 RIN4a protein n=1 Tax=Glycine max RepID=D8WJ54_SOYBN	4e-179	100	UniRef100_D8WJ54 RIN4a protein n=1 Tax=Glycine max RepID=D8WJ54_SOYBN	4e-179	100	AT3G25070.1|Symbols:RIN4|RPM1 interacting protein 4|chr3:9132458-9133747 FORWARD LENGTH=211	1e-44	114.69	GO:0002237 GO:0006468 GO:0009617 GO:0009626 GO:0009816 GO:0010204 GO:0034051 GO:0045087	defense response signaling pathway, resistance gene-independent; defense response to bacterium, incompatible interaction; innate immune response; negative regulation of plant-type hypersensitive response; plant-type hypersensitive response; protein phosphorylation; response to bacterium; response to molecule of bacterial origin	GO:0005515	protein binding	GO:0005634 GO:0005886 GO:0016020 GO:0019897	extrinsic to plasma membrane; membrane; nucleus; plasma membrane	PF05627	Cleavage site for pathogenic type III effector avirulence factor Avr
Glyma.03G090200	Blue					Root_JO_TD, Root_JO_TA	2	-0.839704	-0.422666	-0.502839	808	UniRef100_I1JMA2 Uncharacterized protein n=1 Tax=Glycine max RepID=I1JMA2_SOYBN	0	100	UniRef100_G7LEB9 Kinase-like protein n=1 Tax=Medicago truncatula RepID=G7LEB9_MEDTR	0	76.01	AT5G60900.1|Symbols:RLK1|receptor-like protein kinase 1|chr5:24498467-24501494 REVERSE LENGTH=748	0	105.35	GO:0000165 GO:0006355 GO:0006468 GO:0006612 GO:0009617 GO:0009862 GO:0009867 GO:0010310 GO:0010363 GO:0031348 GO:0035304	MAPK cascade; jasmonic acid mediated signaling pathway; negative regulation of defense response; protein phosphorylation; protein targeting to membrane; regulation of hydrogen peroxide metabolic process; regulation of plant-type hypersensitive response; regulation of protein dephosphorylation; regulation of transcription, DNA-dependent; response to bacterium; systemic acquired resistance, salicyl…	GO:0004672 GO:0004674 GO:0004713 GO:0005524 GO:0016301 GO:0016772 GO:0030246	ATP binding; carbohydrate binding; kinase activity; protein kinase activity; protein serine/threonine kinase activity; protein tyrosine kinase activity; transferase activity, transferring phosphorus-containing groups	GO:0005886	plasma membrane	PF00069 PF01453	Protein kinase domain; D-mannose binding lectin	PTHR24420	LEUCINE-RICH REPEAT RECEPTOR-LIKE PROTEIN KINASE	KOG1187	Serine/threonine_protein_kinase
Glyma.03G090500	Blue					Root_JO_TD, Root_JO_TA	2	-0.812142	-0.406555	-0.511554	808	UniRef100_K7KDY3 Uncharacterized protein n=1 Tax=Glycine max RepID=K7KDY3_SOYBN	0	100	UniRef100_G7LEB9 Kinase-like protein n=1 Tax=Medicago truncatula RepID=G7LEB9_MEDTR	0	76.01	AT5G60900.1|Symbols:RLK1|receptor-like protein kinase 1|chr5:24498467-24501494 REVERSE LENGTH=748	0	105.35	GO:0000165 GO:0006355 GO:0006468 GO:0006612 GO:0009617 GO:0009862 GO:0009867 GO:0010310 GO:0010363 GO:0031348 GO:0035304	MAPK cascade; jasmonic acid mediated signaling pathway; negative regulation of defense response; protein phosphorylation; protein targeting to membrane; regulation of hydrogen peroxide metabolic process; regulation of plant-type hypersensitive response; regulation of protein dephosphorylation; regulation of transcription, DNA-dependent; response to bacterium; systemic acquired resistance, salicyl…	GO:0004672 GO:0004674 GO:0004713 GO:0005524 GO:0016301 GO:0016772 GO:0030246	ATP binding; carbohydrate binding; kinase activity; protein kinase activity; protein serine/threonine kinase activity; protein tyrosine kinase activity; transferase activity, transferring phosphorus-containing groups	GO:0005886	plasma membrane	PF00069 PF01453	Protein kinase domain; D-mannose binding lectin	PTHR24420	LEUCINE-RICH REPEAT RECEPTOR-LIKE PROTEIN KINASE	KOG1187	Serine/threonine_protein_kinase
Glyma.03G091200	Blue							-0.860807	-0.00143825	-0.0299368	478	UniRef100_I1JMA7 Uncharacterized protein n=1 Tax=Glycine max RepID=I1JMA7_SOYBN	0	100	UniRef100_G7KVT3 Hydroquinone glucosyltransferase n=1 Tax=Medicago truncatula RepID=G7KVT3_MEDTR	0	97.33	AT4G01070.1|Symbols:GT72B1, UGT72B1|UDP-Glycosyltransferase superfamily protein|chr4:461858-463300 REVERSE LENGTH=480	2e-166	98.75	GO:0006612 GO:0006805 GO:0008152 GO:0009611 GO:0009636 GO:0009651 GO:0009805 GO:0009963 GO:0010363 GO:0042178	coumarin biosynthetic process; metabolic process; positive regulation of flavonoid biosynthetic process; protein targeting to membrane; regulation of plant-type hypersensitive response; response to salt stress; response to toxic substance; response to wounding; xenobiotic catabolic process; xenobiotic metabolic process	GO:0008194 GO:0016757 GO:0016758 GO:0035251	UDP-glucosyltransferase activity; UDP-glycosyltransferase activity; transferase activity, transferring glycosyl groups; transferase activity, transferring hexosyl groups	GO:0005634	nucleus	PF00201	UDP-glucoronosyl and UDP-glucosyl transferase	PTHR11926	GLUCOSYL/GLUCURONOSYL TRANSFERASES	KOG1192	UDP-glucuronosyl_and_UDP-glucosyl_transferase
Glyma.03G115100	Blue							-1.0028	-0.0418979	-0.151656	305	UniRef100_K7KEG2 Uncharacterized protein n=1 Tax=Glycine max RepID=K7KEG2_SOYBN	0	100				AT2G44930.1|Symbols:|Plant protein of unknown function (DUF247)|chr2:18529700-18531671 REVERSE LENGTH=515	8e-31	38.64	GO:0008150	biological process	GO:0003674	molecular function	GO:0005886	plasma membrane	PF03140	Plant protein of unknown function
Glyma.03G127800	Blue							-1.11914	-0.373413	-1.17746	168	UniRef100_I1JN53 Uncharacterized protein n=1 Tax=Glycine max RepID=I1JN53_SOYBN	3e-119	100	UniRef100_O80669 Sigma factor binding protein 2, chloroplastic n=1 Tax=Arabidopsis thaliana RepID=SIB2_ARATH	6e-11	47.52	AT2G41180.1|Symbols:|VQ motif-containing protein|chr2:17165242-17165667 FORWARD LENGTH=141	7e-14	47.52	GO:0008150 GO:0009627 GO:0031347	biological process; regulation of defense response; systemic acquired resistance	GO:0003674	molecular function	GO:0005634	nucleus	PF05678	VQ motif
Glyma.03G130800	Blue	4	1	Gm03		Leaf_JO_TA	1	-0.532642	0.085919	-0.136869	220	UniRef100_I1JN81 Uncharacterized protein n=1 Tax=Glycine max RepID=I1JN81_SOYBN	4e-155	100	UniRef100_A9PIE9 Calmodulin-like family protein n=1 Tax=Populus trichocarpa RepID=A9PIE9_POPTR	8e-63	102.82	AT3G10190.1|Symbols:|Calcium-binding EF-hand family protein|chr3:3155309-3155938 FORWARD LENGTH=209	2e-57	100.48	GO:0008150	biological process	GO:0005509	calcium ion binding	GO:0005886	plasma membrane	PF00036	EF hand	PTHR10891	EF-HAND CALCIUM-BINDING DOMAIN CONTAINING PROTEIN	KOG0027	Calmodulin_and_related_proteins_(EF-Hand_superfamily)
Glyma.03G147800	Blue		1	Gm03				-1.84362	-0.788652	-0.852142	203	UniRef100_I1JNP0 Uncharacterized protein n=1 Tax=Glycine max RepID=I1JNP0_SOYBN	4e-145	100	UniRef100_G7KWC7 Disease resistance response protein n=1 Tax=Medicago truncatula RepID=G7KWC7_MEDTR	2e-80	80.73	AT3G13650.1|Symbols:|Disease resistance-responsive (dirigent-like protein) family protein|chr3:4463056-4463616 FORWARD LENGTH=186	3e-52	101.61	GO:0006598 GO:0006952 GO:0009698 GO:0009807 GO:0042398	cellular modified amino acid biosynthetic process; defense response; lignan biosynthetic process; phenylpropanoid metabolic process; polyamine catabolic process	GO:0003674	molecular function	GO:0005576	extracellular region	PF03018	Dirigent-like protein	PTHR21495	NUCLEOPORIN-RELATED
Glyma.03G157400	Blue		1	Gm03		Leaf_LA_10DC	1	-1.29686	-1.11502	-1.14754	262	UniRef100_I1JNX8 Uncharacterized protein n=1 Tax=Glycine max RepID=I1JNX8_SOYBN	2e-172	50	UniRef100_B9H8D5 Zinc finger family protein n=1 Tax=Populus trichocarpa RepID=B9H8D5_POPTR	3e-130	51.05	AT4G02670.1|Symbols:AtIDD12, IDD12|indeterminate(ID)-domain 12|chr4:1176190-1178489 REVERSE LENGTH=402	4e-113	56.97	GO:0006355	regulation of transcription, DNA-dependent	GO:0003676 GO:0003700 GO:0008270	nucleic acid binding; sequence-specific DNA binding transcription factor activity; zinc ion binding	GO:0005622 GO:0005634	intracellular; nucleus			PTHR10593	SERINE/THREONINE-PROTEIN KINASE RIO
Glyma.03G157800	Blue		1	Gm03		Root_JO_TD, Root_JO_TA	2	-2.3251	-0.408323	-1.7942	149	UniRef100_C6T303 Uncharacterized protein n=1 Tax=Glycine max RepID=C6T303_SOYBN	3e-100	100	UniRef100_B9HUQ2 Calmodulin 8 family protein n=1 Tax=Populus trichocarpa RepID=B9HUQ2_POPTR	3e-70	97.33	AT3G22930.1|Symbols:CML11|calmodulin-like 11|chr3:8124286-8125835 REVERSE LENGTH=173	1e-70	83.24	GO:0008150 GO:0030048 GO:0051645 GO:0051646 GO:0060151	Golgi localization; actin filament-based movement; biological process; mitochondrion localization; peroxisome localization	GO:0005509	calcium ion binding			PF00036	EF hand	PTHR23050	CALCIUM BINDING PROTEIN	KOG0027	Calmodulin_and_related_proteins_(EF-Hand_superfamily)
Glyma.03G164400	Blue		1	Gm03				-0.645641	-0.111155	-0.336143	688	UniRef100_I1JP48 Uncharacterized protein n=1 Tax=Glycine max RepID=I1JP48_SOYBN	0	100	UniRef100_B9GRP4 Ribophorin 2 family protein n=1 Tax=Populus trichocarpa RepID=B9GRP4_POPTR	0	98.99	AT4G21150.3|Symbols:HAP6|ribophorin II (RPN2) family protein|chr4:11278646-11283599 FORWARD LENGTH=691	0	98.26	GO:0006364 GO:0009409 GO:0018279 GO:0030244	cellulose biosynthetic process; protein N-linked glycosylation via asparagine; rRNA processing; response to cold	GO:0004579	dolichyl-diphosphooligosaccharide-protein glycotransferase activity	GO:0005739 GO:0005774 GO:0005783 GO:0005789 GO:0005794 GO:0005886 GO:0008250 GO:0009505 GO:0009506 GO:0016020	Golgi apparatus; endoplasmic reticulum; endoplasmic reticulum membrane; membrane; mitochondrion; oligosaccharyltransferase complex; plant-type cell wall; plasma membrane; plasmodesma; vacuolar membrane	PF05817	Oligosaccharyltransferase subunit Ribophorin II	PTHR12640	RIBOPHORIN II	KOG2447	Oligosaccharyltransferase,_delta_subunit_(ribophorin_II)
Glyma.03G167200	Blue		1	Gm03	TPR	Leaf_JO_TA	1	-0.811319	-0.228876	-0.289638	358	UniRef100_I1JP77 Uncharacterized protein n=1 Tax=Glycine max RepID=I1JP77_SOYBN	0	100	UniRef100_G7KXF9 TPR domain protein n=2 Tax=Medicago truncatula RepID=G7KXF9_MEDTR	1e-132	101.13	AT4G17940.1|Symbols:|Tetratricopeptide repeat (TPR)-like superfamily protein|chr4:9965787-9966778 FORWARD LENGTH=274	3e-32	37.59	GO:0008150	biological process			GO:0009507	chloroplast			PTHR23083	TETRATRICOPEPTIDE REPEAT PROTEIN, TPR
Glyma.03G168500	Blue		1	Gm03				-3.37349	-0.668387	-1.1523	601	UniRef100_K7KFK3 Uncharacterized protein n=1 Tax=Glycine max RepID=K7KFK3_SOYBN	0	100	UniRef100_M7YFE5 28 kDa ribonucleoprotein, chloroplastic n=1 Tax=Triticum urartu RepID=M7YFE5_TRIUA	6e-35	37.5	AT2G20310.1|Symbols:RIN13|RPM1 interacting protein 13|chr2:8761328-8763083 REVERSE LENGTH=430	1e-33	29.07	GO:0009626 GO:0042742	defense response to bacterium; plant-type hypersensitive response	GO:0003674	molecular function	GO:0005634	nucleus
Glyma.03G179800	Blue		1	Gm03	TPR	Root_JO_TD, Root_JO_TA	2	-1.13883	-0.446747	-0.92974	491	UniRef100_I1JPL2 Uncharacterized protein n=1 Tax=Glycine max RepID=I1JPL2_SOYBN	0	100	UniRef100_G7L2R8 DnaJ homolog subfamily C member-like protein n=1 Tax=Medicago truncatula RepID=G7L2R8_MEDTR	0	100.84	AT5G03160.1|Symbols:ATP58IPK, P58IPK|homolog of mamallian P58IPK|chr5:750286-752671 FORWARD LENGTH=482	0	92.32	GO:0006457 GO:0009408 GO:0009644 GO:0034976 GO:0042542	protein folding; response to endoplasmic reticulum stress; response to heat; response to high light intensity; response to hydrogen peroxide	GO:0031072	heat shock protein binding	GO:0005783 GO:0005788 GO:0005886	endoplasmic reticulum; endoplasmic reticulum lumen; plasma membrane	PF07719 PF00226	Tetratricopeptide repeat; DnaJ domain	PTHR24078	DNAJ HOMOLOG SUBFAMILY C MEMBER	KOG0550	Molecular_chaperone_(DnaJ_superfamily)
Glyma.03G184800	Blue		1	Gm03		Root_LA_2DC	1	-1.60591	-1.0036	-0.995282	413	UniRef100_I1NAC0 Uncharacterized protein n=1 Tax=Glycine max RepID=I1NAC0_SOYBN	0	100	UniRef100_B9GIE7 ACT domain-containing family protein n=1 Tax=Populus trichocarpa RepID=B9GIE7_POPTR	0	99.76	AT2G36840.1|Symbols:|ACT-like superfamily protein|chr2:15451834-15453550 REVERSE LENGTH=410	0	100.49	GO:0000956 GO:0008152 GO:0009644 GO:0042542	metabolic process; nuclear-transcribed mRNA catabolic process; response to high light intensity; response to hydrogen peroxide	GO:0016597	amino acid binding	GO:0005634	nucleus	PF01842	ACT domain
Glyma.03G187700	Blue		1	Gm03		Leaf_JO_TA, Root_JO_TD, Root_JO_TA	3	-1.16244	-0.771116	-0.761431	488	UniRef100_I1JPT3 Uncharacterized protein n=1 Tax=Glycine max RepID=I1JPT3_SOYBN	0	100	UniRef100_G7L4X4 Glucosyltransferase-14 n=1 Tax=Medicago truncatula RepID=G7L4X4_MEDTR	0	99.39	AT2G36750.1|Symbols:UGT73C1|UDP-glucosyl transferase 73C1|chr2:15410531-15412006 REVERSE LENGTH=491	0	98.17	GO:0008152 GO:0010224	metabolic process; response to UV-B	GO:0008194 GO:0016757 GO:0016758 GO:0035251 GO:0050403 GO:0050502	UDP-glucosyltransferase activity; UDP-glycosyltransferase activity; cis-zeatin O-beta-D-glucosyltransferase activity; trans-zeatin O-beta-D-glucosyltransferase activity; transferase activity, transferring glycosyl groups; transferase activity, transferring hexosyl groups	GO:0009507	chloroplast	PF00201	UDP-glucoronosyl and UDP-glucosyl transferase	PTHR11926	GLUCOSYL/GLUCURONOSYL TRANSFERASES	KOG1192	UDP-glucuronosyl_and_UDP-glucosyl_transferase
Glyma.03G188400	Blue		1	Gm03				-0.89854	-0.412414	-0.387223	502	UniRef100_I1JPT9 Uncharacterized protein n=1 Tax=Glycine max RepID=I1JPT9_SOYBN	0	100	UniRef100_G7L4Y6 Aspartic proteinase-like protein n=1 Tax=Medicago truncatula RepID=G7L4Y6_MEDTR	0	91.21	AT2G36670.2|Symbols:|Eukaryotic aspartyl protease family protein|chr2:15364949-15368016 REVERSE LENGTH=507	0	90.93	GO:0006499 GO:0006508 GO:0006635 GO:0016558	N-terminal protein myristoylation; fatty acid beta-oxidation; protein import into peroxisome matrix; proteolysis	GO:0004190	aspartic-type endopeptidase activity	GO:0005576	extracellular region	PF00026	Eukaryotic aspartyl protease	PTHR13683	ASPARTYL PROTEASES	KOG1339	Aspartyl_protease
Glyma.03G195400	Blue		1	Gm03		Root_ML_30M	1	-0.965522	-0.179788	-0.320484	344	UniRef100_I1JQ18 Probable cytosolic iron-sulfur protein assembly protein CIAO1 homolog n=1 Tax=Glycine max RepID=I1JQ18_SOYBN	0	100	UniRef100_I1JQ18 Probable cytosolic iron-sulfur protein assembly protein CIAO1 homolog n=1 Tax=Glycine max RepID=I1JQ18_SOYBN	0	100	AT2G26060.1|Symbols:emb1345|Transducin/WD40 repeat-like superfamily protein|chr2:11102400-11105127 FORWARD LENGTH=352	0	96.88	GO:0000394 GO:0009086 GO:0009793 GO:0010048 GO:0016226 GO:0048573 GO:0051604	RNA splicing, via endonucleolytic cleavage and ligation; embryo development ending in seed dormancy; iron-sulfur cluster assembly; methionine biosynthetic process; photoperiodism, flowering; protein maturation; vernalization response	GO:0000166	nucleotide binding	GO:0005737 GO:0005834	cytoplasm; heterotrimeric G-protein complex	PF00400	WD domain, G-beta repeat	PTHR19920	WD40 PROTEIN CIAO1	KOG0645	WD40_repeat_protein
Glyma.03G201100	Blue		1	Gm03		Root_JO_TD, Root_JO_TA	2	-1.83277	-0.212079	-0.745391	228	UniRef100_C6TFJ8 Uncharacterized protein n=1 Tax=Glycine max RepID=C6TFJ8_SOYBN	5e-169	100	UniRef100_Q8S8Z8 Syringolide-induced protein B13-1-9 n=1 Tax=Glycine max RepID=Q8S8Z8_SOYBN	1e-108	97.04	AT2G35980.1|Symbols:YLS9, NHL10, ATNHL10|Late embryogenesis abundant (LEA) hydroxyproline-rich glycoprotein family|chr2:15110635-15111318 FORWARD LENGTH=227	3e-65	100	GO:0000165 GO:0002679 GO:0006612 GO:0006944 GO:0009862 GO:0009867 GO:0010150 GO:0010200 GO:0010310 GO:0010363 GO:0031348 GO:0042742 GO:0043069 GO:0050832 GO:0051607 GO:0051707	MAPK cascade; cellular membrane fusion; defense response to bacterium; defense response to fungus; defense response to virus; jasmonic acid mediated signaling pathway; leaf senescence; negative regulation of defense response; negative regulation of programmed cell death; protein targeting to membrane; regulation of hydrogen peroxide metabolic process; regulation of plant-type hypersensitive respo…	GO:0003674	molecular function	GO:0005739 GO:0009507	chloroplast; mitochondrion	PF03168	Late embryogenesis abundant protein	PTHR19957	SYNTAXIN
Glyma.03G207000	Blue		1	Gm03				-0.959533	-0.621914	-0.701268	407	UniRef100_I1JQE7 Uncharacterized protein n=1 Tax=Glycine max RepID=I1JQE7_SOYBN	0	100	UniRef100_G8A197 Sphingosine-1-phosphate phosphatase n=1 Tax=Medicago truncatula RepID=G8A197_MEDTR	0	103.6	AT3G58490.1|Symbols:|Phosphatidic acid phosphatase (PAP2) family protein|chr3:21633065-21635057 FORWARD LENGTH=416	0	96.88	GO:0006665 GO:0009737 GO:0090332	response to abscisic acid stimulus; sphingolipid metabolic process; stomatal closure	GO:0003824 GO:0042392 GO:0042578	catalytic activity; phosphoric ester hydrolase activity; sphingosine-1-phosphate phosphatase activity	GO:0005576 GO:0005789 GO:0016020	endoplasmic reticulum membrane; extracellular region; membrane	PF01569	PAP2 superfamily	PTHR14969	SPHINGOSINE-1-PHOSPHATE PHOSPHOHYDROLASE	KOG2822	Sphingoid_base-phosphate_phosphatase
Glyma.03G218300	Blue		1	Gm03				-1.14532	-0.104947	-0.697146	344	UniRef100_I1JQQ6 Uncharacterized protein n=2 Tax=Glycine max RepID=I1JQQ6_SOYBN	0	100	UniRef100_B9GSG6 DNAJ heat shock family protein n=1 Tax=Populus trichocarpa RepID=B9GSG6_POPTR	0	97.39	AT3G62600.1|Symbols:ATERDJ3B, ERDJ3B|DNAJ heat shock family protein|chr3:23151038-23153346 REVERSE LENGTH=346	0	99.13	GO:0006457 GO:0006984 GO:0009408 GO:0009627 GO:0009644 GO:0034976 GO:0042542 GO:0052033	ER-nucleus signaling pathway; pathogen-associated molecular pattern dependent induction by symbiont of host innate immune response; protein folding; response to endoplasmic reticulum stress; response to heat; response to high light intensity; response to hydrogen peroxide; systemic acquired resistance	GO:0031072 GO:0051082	heat shock protein binding; unfolded protein binding	GO:0005737 GO:0005783 GO:0005788 GO:0005886	cytoplasm; endoplasmic reticulum; endoplasmic reticulum lumen; plasma membrane	PF00226 PF01556	DnaJ domain; DnaJ C terminal domain	PTHR24077	FAMILY NOT NAMED	KOG0713	Molecular_chaperone_(DnaJ_superfamily)
Glyma.03G219200	Blue		1	Gm03		Leaf_ML_6H, Leaf_ML_120M, Leaf_JO_TA, Leaf_LA_10DC, Root_LA_10DC	5	-1.63936	-1.02849	-1.38541	721	UniRef100_I1JQR6 Uncharacterized protein n=1 Tax=Glycine max RepID=I1JQR6_SOYBN	0	100	UniRef100_G7KST3 Mini-chromosome maintenance n=1 Tax=Medicago truncatula RepID=G7KST3_MEDTR	0	100	AT4G02060.2|Symbols:PRL|Minichromosome maintenance (MCM2/3/5) family protein|chr4:901484-905297 FORWARD LENGTH=716	0	99.86	GO:0006260 GO:0006268 GO:0006270 GO:0006306 GO:0006342 GO:0008283 GO:0010182 GO:0051567	DNA methylation; DNA replication; DNA replication initiation; DNA unwinding involved in replication; cell proliferation; chromatin silencing; histone H3-K9 methylation; sugar mediated signaling pathway	GO:0000166 GO:0003677 GO:0005515 GO:0005524 GO:0008094 GO:0017111	ATP binding; DNA-dependent ATPase activity; DNA binding; nucleoside-triphosphatase activity; nucleotide binding; protein binding	GO:0000790 GO:0005634 GO:0005737	cytoplasm; nuclear chromatin; nucleus	PF00493	MCM2/3/5 family	PTHR11630	DNA REPLICATION LICENSING FACTOR	KOG0482	DNA_replication_licensing_factor,_MCM7_component
Glyma.03G232400	Blue		1	Gm03		Leaf_ML_6H, Root_JO_TD	2	-2.23506	-0.542683	-0.777589	619	UniRef100_K7KGL0 Uncharacterized protein n=1 Tax=Glycine max RepID=K7KGL0_SOYBN	0	100	UniRef100_B9N4N9 Calmodulin-binding protein 60-C n=1 Tax=Populus trichocarpa RepID=B9N4N9_POPTR	2e-108	101.89	AT5G57580.1|Symbols:|Calmodulin-binding protein|chr5:23314994-23317683 REVERSE LENGTH=647	2e-74	53.48	GO:0006487 GO:0008150	biological process; protein N-linked glycosylation	GO:0005516	calmodulin binding	GO:0005634	nucleus	PF07887	Calmodulin binding protein-like
Glyma.03G233800	Blue		1	Gm03				-0.98875	-0.069079	-0.882675	288	UniRef100_I1JR81 Uncharacterized protein n=1 Tax=Glycine max RepID=I1JR81_SOYBN	0	100	UniRef100_G7KWJ9 F-box protein PP2-B3 n=1 Tax=Medicago truncatula RepID=G7KWJ9_MEDTR	5e-138	96.84	AT1G09155.1|Symbols:AtPP2-B15, PP2-B15|phloem protein 2-B15|chr1:2949831-2950842 REVERSE LENGTH=289	5e-86	94.46			GO:0030246	carbohydrate binding	GO:0005634	nucleus	PF00646	F-box domain
Glyma.03G234700	Blue		1	Gm03		Root_ML_30M	1	-0.738169	-0.108914	-0.550781	325	UniRef100_I1JR93 Uncharacterized protein n=1 Tax=Glycine max RepID=I1JR93_SOYBN	0	100	UniRef100_Q84T16 Serine threonine protein phosphatase n=1 Tax=Phaseolus acutifolius RepID=Q84T16_PHAAT	0	96.68	AT5G27840.1|Symbols:TOPP8|Calcineurin-like metallo-phosphoesterase superfamily protein|chr5:9863311-9864828 REVERSE LENGTH=318	0	101.26	GO:0006470	protein dephosphorylation	GO:0004722 GO:0016787	hydrolase activity; protein serine/threonine phosphatase activity	GO:0005737	cytoplasm	PF00149	Calcineurin-like phosphoesterase	PTHR11668	SERINE/THREONINE PROTEIN PHOSPHATASE	KOG0374	Serine/threonine_specific_protein_phosphatase_PP1,_catalytic_subunit
Glyma.03G236300	Blue					Root_JO_TA, Root_ML_30M	2	-1.34956	-0.180487	-0.384652	886	UniRef100_I1JRB1 Uncharacterized protein n=1 Tax=Glycine max RepID=I1JRB1_SOYBN	0	100	UniRef100_H2E690 NADPH oxidase (Fragment) n=1 Tax=Phaseolus vulgaris RepID=H2E690_PHAVU	0	100.45	AT1G09090.2|Symbols:ATRBOHB, RBOHB|respiratory burst oxidase homolog B|chr1:2932743-2936495 FORWARD LENGTH=843	0	100.24	GO:0006826 GO:0006952 GO:0009408 GO:0009845 GO:0010106 GO:0010167 GO:0015706 GO:0055114	cellular response to iron ion starvation; defense response; iron ion transport; nitrate transport; oxidation-reduction process; response to heat; response to nitrate; seed germination	GO:0004601 GO:0005506 GO:0005509 GO:0009055 GO:0016174 GO:0016491 GO:0050660 GO:0050664	NAD(P)H oxidase activity; calcium ion binding; electron carrier activity; flavin adenine dinucleotide binding; iron ion binding; oxidoreductase activity; oxidoreductase activity, acting on NAD(P)H, oxygen as acceptor; peroxidase activity	GO:0005886 GO:0016020 GO:0016021	integral to membrane; membrane; plasma membrane	PF08030 PF01794 PF08022 PF08414	Ferric reductase NAD binding domain; Ferric reductase like transmembrane component; FAD-binding domain; Respiratory burst NADPH oxidase	PTHR11972	NADPH OXIDASE	KOG0039	Ferric_reductase,_NADH/NADPH_oxidase_and_related_proteins
Glyma.03G244800	Blue							-0.626654	-0.187621	-0.424276	326	UniRef100_C6TMX6 Uncharacterized protein n=1 Tax=Glycine max RepID=C6TMX6_SOYBN	0	100	UniRef100_A3RM03 Cysteine synthase n=1 Tax=Glycine max RepID=A3RM03_SOYBN	0	100	AT4G14880.4|Symbols:OASA1|O-acetylserine (thiol) lyase (OAS-TL) isoform A1|chr4:8518209-8520050 REVERSE LENGTH=322	3e-178	98.45	GO:0006094 GO:0006096 GO:0006535 GO:0006816 GO:0006833 GO:0006972 GO:0007030 GO:0007568 GO:0008152 GO:0009266 GO:0009611 GO:0009651 GO:0009684 GO:0009805 GO:0009853 GO:0019344 GO:0019761 GO:0046686	Golgi organization; aging; calcium ion transport; coumarin biosynthetic process; cysteine biosynthetic process; cysteine biosynthetic process from serine; gluconeogenesis; glucosinolate biosynthetic process; glycolysis; hyperosmotic response; indoleacetic acid biosynthetic process; metabolic process; photorespiration; response to cadmium ion; response to salt stress; response to temperature stimu…	GO:0003824 GO:0004124 GO:0005515 GO:0030170	catalytic activity; cysteine synthase activity; protein binding; pyridoxal phosphate binding	GO:0005634 GO:0005737 GO:0005774 GO:0005777 GO:0005829 GO:0005886 GO:0009507 GO:0009570 GO:0016020 GO:0048046	apoplast; chloroplast; chloroplast stroma; cytoplasm; cytosol; membrane; nucleus; peroxisome; plasma membrane; vacuolar membrane	PF00291	Pyridoxal-phosphate dependent enzyme	PTHR10314	SER/THR DEHYDRATASE, TRP SYNTHASE	KOG1252	Cystathionine_beta-synthase_and_related_enzymes
Glyma.03G246900	Blue							-0.756948	-0.0926902	-0.0853587	326	UniRef100_I1JRM7 Uncharacterized protein n=1 Tax=Glycine max RepID=I1JRM7_SOYBN	0	100	UniRef100_U5GB07 Calcium-binding EF hand family protein n=1 Tax=Populus trichocarpa RepID=U5GB07_POPTR	1e-120	99.08	AT5G28830.1|Symbols:|calcium-binding EF hand family protein|chr5:10856801-10858394 FORWARD LENGTH=324	1e-96	97.53	GO:0008150	biological process	GO:0005509	calcium ion binding	GO:0009507	chloroplast
Glyma.03G254600	Blue					Root_JO_TD, Leaf_LA_10DC	2	-1.75758	-1.74114	-1.75733	594	UniRef100_K7KH16 Uncharacterized protein n=1 Tax=Glycine max RepID=K7KH16_SOYBN	0	100	UniRef100_G7ZYR7 SKIP interacting protein n=1 Tax=Medicago truncatula RepID=G7ZYR7_MEDTR	6e-129	103.76	AT5G41620.1|Symbols:|FUNCTIONS IN: molecular_function unknown; INVOLVED IN: biological_process unknown; LOCATED IN: chloroplast, plasma membrane; EXPRESSED IN: 9 plant structures; EXPRESSED DURING: 6 growth stages; BEST Arabidopsis thaliana protein match is: intracellular protein transport protein USO1-related (TAIR:AT1G64180.1); Has 30201 Blast hits to 17322 proteins in 780 species: Archae - 12;…	1e-78	57.95	GO:0008150	biological process	GO:0003674	molecular function	GO:0005737 GO:0005886 GO:0009507	chloroplast; cytoplasm; plasma membrane
Glyma.03G256200	Blue							-0.680658	-0.370079	-0.585817	572	UniRef100_I1JRY6 Uncharacterized protein n=1 Tax=Glycine max RepID=I1JRY6_SOYBN	0	100	UniRef100_G7L419 GH3 family protein n=1 Tax=Medicago truncatula RepID=G7L419_MEDTR	0	84.02	AT2G46370.4|Symbols:JAR1|Auxin-responsive GH3 family protein|chr2:19034233-19036369 FORWARD LENGTH=586	0	97.27	GO:0009585 GO:0009611 GO:0009627 GO:0009640 GO:0009694 GO:0009733 GO:0009753 GO:0009861 GO:0009864 GO:0010046 GO:0010119 GO:0010193 GO:0010224 GO:0031348 GO:0071365 GO:2000030 GO:2000377	cellular response to auxin stimulus; induced systemic resistance, jasmonic acid mediated signaling pathway; jasmonic acid and ethylene-dependent systemic resistance; jasmonic acid metabolic process; negative regulation of defense response; photomorphogenesis; red, far-red light phototransduction; regulation of reactive oxygen species metabolic process; regulation of response to red or far red lig…	GO:0003824 GO:0005524 GO:0019899 GO:0070566 GO:0080123	ATP binding; adenylyltransferase activity; catalytic activity; enzyme binding; jasmonate-amino synthetase activity	GO:0005634 GO:0005737 GO:0005773	cytoplasm; nucleus; vacuole	PF03321	GH3 auxin-responsive promoter
Glyma.03G259000	Blue					Root_ML_30M	1	-0.608861	0.0254299	-0.0584805	1057	UniRef100_I1JS15 Uncharacterized protein n=1 Tax=Glycine max RepID=I1JS15_SOYBN	0	100	UniRef100_Q9LNJ9 Bifunctional fucokinase/fucose pyrophosphorylase n=1 Tax=Arabidopsis thaliana RepID=FKGP_ARATH	0	98.96	AT1G01220.1|Symbols:FKGP, AtFKGP|L-fucokinase/GDP-L-fucose pyrophosphorylase|chr1:91750-95552 FORWARD LENGTH=1055	0	98.96	GO:0008152 GO:0030244 GO:0042352 GO:0048193	GDP-L-fucose salvage; Golgi vesicle transport; cellulose biosynthetic process; metabolic process	GO:0004335 GO:0005524 GO:0016301 GO:0016772 GO:0016773 GO:0047341 GO:0050201	ATP binding; fucokinase activity; fucose-1-phosphate guanylyltransferase activity; galactokinase activity; kinase activity; phosphotransferase activity, alcohol group as acceptor; transferase activity, transferring phosphorus-containing groups	GO:0005737	cytoplasm	PF00288 PF08544 PF07959	GHMP kinases N terminal domain; GHMP kinases C terminal ; L-fucokinase	PTHR15045	FUCOSE-1-PHOSPHATE GUANYLTRANSFERASE
Glyma.03G259100	Blue							-0.783325	-0.687423	-0.744668	127	UniRef100_I1JS16 Uncharacterized protein n=1 Tax=Glycine max RepID=I1JS16_SOYBN	1e-83	100	UniRef100_G7LAU8 Centrin-2 n=1 Tax=Medicago truncatula RepID=G7LAU8_MEDTR	2e-60	96.8	AT2G46600.1|Symbols:|Calcium-binding EF-hand family protein|chr2:19136070-19136477 FORWARD LENGTH=135	1e-53	81.48	GO:0010091 GO:0042744	hydrogen peroxide catabolic process; trichome branching	GO:0005509 GO:0005515	calcium ion binding; protein binding	GO:0005634	nucleus			PTHR10891	EF-HAND CALCIUM-BINDING DOMAIN CONTAINING PROTEIN	KOG0028	Ca2+-binding_protein_(centrin/caltractin),_EF-Hand_superfamily_protein
Glyma.03G260600	Blue					Root_ML_30M	1	-1.24123	-0.604688	-0.577505	596	UniRef100_I1JS35 Uncharacterized protein n=1 Tax=Glycine max RepID=I1JS35_SOYBN	0	100	UniRef100_B9GRQ1 FAD-binding domain-containing family protein n=1 Tax=Populus trichocarpa RepID=B9GRQ1_POPTR	0	96.58	AT2G46760.1|Symbols:|D-arabinono-1,4-lactone oxidase family protein|chr2:19213028-19215166 REVERSE LENGTH=603	0	96.19	GO:0010014 GO:0010089 GO:0042546 GO:0044036 GO:0055114	cell wall biogenesis; cell wall macromolecule metabolic process; meristem initiation; oxidation-reduction process; xylem development	GO:0003824 GO:0003885 GO:0008762 GO:0016491 GO:0016614 GO:0050660	D-arabinono-1,4-lactone oxidase activity; UDP-N-acetylmuramate dehydrogenase activity; catalytic activity; flavin adenine dinucleotide binding; oxidoreductase activity; oxidoreductase activity, acting on CH-OH group of donors	GO:0005576 GO:0016020	extracellular region; membrane	PF04030 PF01565	D-arabinono-1,4-lactone oxidase ; FAD binding domain	PTHR13878	GULONOLACTONE OXIDASE	KOG4730	D-arabinono-1,_4-lactone_oxidase
Glyma.04G003500	Blue					Leaf_JO_TA, Root_LA_10DC	2	-0.633487	-0.511243	-0.54866	380	UniRef100_C6TEJ4 Uncharacterized protein n=1 Tax=Glycine max RepID=C6TEJ4_SOYBN	0	100	UniRef100_T2DPS1 Urease accessory protein ureH n=1 Tax=Phaseolus vulgaris RepID=T2DPS1_PHAVU	0	97.87	AT2G16800.1|Symbols:|high-affinity nickel-transport family protein|chr2:7285824-7287188 FORWARD LENGTH=372	8e-148	101.88	GO:0000394 GO:0009086 GO:0009220 GO:0009616 GO:0010050 GO:0015675 GO:0030001 GO:0055085	RNA splicing, via endonucleolytic cleavage and ligation; metal ion transport; methionine biosynthetic process; nickel cation transport; pyrimidine ribonucleotide biosynthetic process; transmembrane transport; vegetative phase change; virus induced gene silencing	GO:0015099 GO:0046872	metal ion binding; nickel cation transmembrane transporter activity	GO:0005886 GO:0016021	integral to membrane; plasma membrane	PF03824	High-affinity nickel-transport protein
Glyma.04G005800	Blue							-0.663188	-0.505736	-0.587364	273	UniRef100_I1JSG0 Uncharacterized protein n=1 Tax=Glycine max RepID=I1JSG0_SOYBN	0	100	UniRef100_B9HRB6 ER lumen protein retaining receptor n=1 Tax=Populus trichocarpa RepID=B9HRB6_POPTR	0	100	AT2G21190.1|Symbols:|ER lumen protein retaining receptor family protein|chr2:9080916-9082642 FORWARD LENGTH=269	1e-178	99.63	GO:0006621 GO:0015031	protein retention in ER lumen; protein transport	GO:0004872 GO:0046923	ER retention sequence binding; receptor activity	GO:0016021	integral to membrane	PF00810	ER lumen protein retaining receptor	PTHR10585	ER LUMEN PROTEIN RETAINING RECEPTOR	KOG3106	ER_lumen_protein_retaining_receptor
Glyma.04G005900	Blue							-0.926119	-0.603727	-0.848537	266	UniRef100_I1JSG1 Uncharacterized protein n=1 Tax=Glycine max RepID=I1JSG1_SOYBN	0	100	UniRef100_B6DX57 5'-methylthioadenosine nucleosidase n=1 Tax=Lupinus luteus RepID=B6DX57_LUPLU	2e-159	100	AT4G38800.1|Symbols:ATMTN1, ATMTAN1, MTN1, MTAN1|methylthioadenosine nucleosidase 1|chr4:18113355-18114996 REVERSE LENGTH=267	7e-127	91.39	GO:0000003 GO:0001944 GO:0009116 GO:0019509 GO:0048573	L-methionine salvage from methylthioadenosine; nucleoside metabolic process; photoperiodism, flowering; reproduction; vasculature development	GO:0003824 GO:0008930	catalytic activity; methylthioadenosine nucleosidase activity	GO:0005737 GO:0005829 GO:0005886	cytoplasm; cytosol; plasma membrane	PF01048	Phosphorylase superfamily	PTHR21234	PURINE NUCLEOSIDE PHOSPHORYLASE
Glyma.04G008200	Blue					Leaf_ML_120M, Root_JO_TD, Root_JO_TA, Root_ML_30M	4	-1.14471	-0.0509347	-1.05408	900	UniRef100_I1JSJ1 Uncharacterized protein n=1 Tax=Glycine max RepID=I1JSJ1_SOYBN	0	100	UniRef100_B9HRF6 Kinesin motor family protein n=1 Tax=Populus trichocarpa RepID=B9HRF6_POPTR	0	92.21	AT2G21300.2|Symbols:|ATP binding microtubule motor family protein|chr2:9114396-9118292 REVERSE LENGTH=862	0	104.29	GO:0007018	microtubule-based movement	GO:0003777 GO:0005524	ATP binding; microtubule motor activity	GO:0005737 GO:0005886	cytoplasm; plasma membrane	PF11995 PF00225	Domain of unknown function (DUF3490); Kinesin motor domain	PTHR24115	FAMILY NOT NAMED	KOG0242	Kinesin-like_protein
Glyma.04G013000	Blue					Root_JO_TD, Root_JO_TA, Root_ML_30M	3	-1.2664	-0.0857847	-0.209989	460	UniRef100_I1JSP4 Uncharacterized protein n=1 Tax=Glycine max RepID=I1JSP4_SOYBN	0	100	UniRef100_G7J6K5 Glucan endo-1,3-beta-glucosidase n=1 Tax=Medicago truncatula RepID=G7J6K5_MEDTR	0	99.35	AT4G34480.1|Symbols:|O-Glycosyl hydrolases family 17 protein|chr4:16481147-16483988 REVERSE LENGTH=504	0	87.9	GO:0005975	carbohydrate metabolic process	GO:0003824 GO:0004553 GO:0043169	catalytic activity; cation binding; hydrolase activity, hydrolyzing O-glycosyl compounds	GO:0009507	chloroplast	PF00332 PF07983	Glycosyl hydrolases family 17; X8 domain	PTHR16631	FAMILY NOT NAMED
Glyma.04G035100	Blue							-1.00262	-0.65742	-0.769564	713	UniRef100_K7KHW4 Uncharacterized protein n=1 Tax=Glycine max RepID=K7KHW4_SOYBN	0	100	UniRef100_Q6QLL5 WAK-like kinase n=1 Tax=Solanum lycopersicum RepID=Q6QLL5_SOLLC	0	94.88	AT2G23450.1|Symbols:|Protein kinase superfamily protein|chr2:9988926-9991244 REVERSE LENGTH=708	0	99.72	GO:0006468	protein phosphorylation	GO:0004672 GO:0004674 GO:0005524 GO:0016301 GO:0016772	ATP binding; kinase activity; protein kinase activity; protein serine/threonine kinase activity; transferase activity, transferring phosphorus-containing groups	GO:0005575	cellular component	PF00069	Protein kinase domain	PTHR24420	LEUCINE-RICH REPEAT RECEPTOR-LIKE PROTEIN KINASE	KOG1187	Serine/threonine_protein_kinase
Glyma.04G048400	Blue							-0.634525	-0.399745	-0.472721	227	UniRef100_I1JTT6 Uncharacterized protein n=1 Tax=Glycine max RepID=I1JTT6_SOYBN	4e-165	100	UniRef100_F4JG06 Chaperone DnaJ-domain containing protein n=1 Tax=Arabidopsis thaliana RepID=F4JG06_ARATH	1e-86	90.43	AT4G07990.1|Symbols:|Chaperone DnaJ-domain superfamily protein|chr4:4825650-4828937 REVERSE LENGTH=230	1e-89	90.43	GO:0006457 GO:0009644 GO:0042542	protein folding; response to high light intensity; response to hydrogen peroxide	GO:0031072	heat shock protein binding	GO:0005737	cytoplasm	PF00226	DnaJ domain	PTHR25040	FAMILY NOT NAMED
Glyma.04G050400	Blue					Root_JO_TD, Root_ML_30M	2	-0.61785	-0.0977429	-0.222195	482	UniRef100_I1JTV8 Ferrochelatase n=1 Tax=Glycine max RepID=I1JTV8_SOYBN	0	100	UniRef100_I1JTV8 Ferrochelatase n=1 Tax=Glycine max RepID=I1JTV8_SOYBN	0	100	AT5G26030.2|Symbols:FC1, FC-I, ATFC-I|ferrochelatase 1|chr5:9096675-9098752 FORWARD LENGTH=466	0	101.29	GO:0006612 GO:0006783 GO:0006944 GO:0006979 GO:0009611 GO:0010363 GO:0019243 GO:0030968 GO:0033014 GO:0043069 GO:0052542	cellular membrane fusion; defense response by callose deposition; endoplasmic reticulum unfolded protein response; heme biosynthetic process; methylglyoxal catabolic process to D-lactate; negative regulation of programmed cell death; protein targeting to membrane; regulation of plant-type hypersensitive response; response to oxidative stress; response to wounding; tetrapyrrole biosynthetic process	GO:0004325	ferrochelatase activity	GO:0005739 GO:0009507 GO:0009536	chloroplast; mitochondrion; plastid	PF00762	Ferrochelatase	PTHR11108	FERROCHELATASE	KOG1321	Protoheme_ferro-lyase_(ferrochelatase)
Glyma.04G052600	Blue					Leaf_ML_120M, Root_JO_TD, Root_JO_TA, Leaf_LA_10DC	4	-1.22497	-0.692072	-0.818342	226	UniRef100_C6T0I5 Uncharacterized protein n=2 Tax=Glycine max RepID=C6T0I5_SOYBN	5e-166	100	UniRef100_G7I9V5 Lysine decarboxylase-like protein n=1 Tax=Medicago truncatula RepID=G7I9V5_MEDTR	1e-131	97.2	AT5G11950.2|Symbols:|Putative lysine decarboxylase family protein|chr5:3855072-3856815 FORWARD LENGTH=216	7e-123	93.52	GO:0009089	lysine biosynthetic process via diaminopimelate	GO:0042803	protein homodimerization activity	GO:0005634 GO:0005737 GO:0005829	cytoplasm; cytosol; nucleus	PF03641	Possible lysine decarboxylase
Glyma.04G052800	Blue					Root_JO_TD	1	-0.959696	-0.561488	-0.59947	116	UniRef100_I1JTY4 Uncharacterized protein n=1 Tax=Glycine max RepID=I1JTY4_SOYBN	6e-77	100				AT5G11970.1|Symbols:|Protein of unknown function (DUF3511)|chr5:3863289-3863606 REVERSE LENGTH=105	2e-31	109.52	GO:0008150	biological process	GO:0003674	molecular function	GO:0005886	plasma membrane	PF12023	Domain of unknown function (DUF3511)
Glyma.04G054400	Blue					Leaf_ML_6H, Leaf_JO_TA, Leaf_JO_TD, Root_JO_TA	4	-1.3952	0.301065	0.00376496	159	UniRef100_I1JU00 Uncharacterized protein n=1 Tax=Glycine max RepID=I1JU00_SOYBN	2e-110	100	UniRef100_Q9XGS6 Cytosolic class II low molecular weight heat shock protein n=1 Tax=Prunus dulcis RepID=Q9XGS6_PRUDU	2e-79	101.28	AT5G12020.1|Symbols:HSP17.6II|17.6 kDa class II heat shock protein|chr5:3882409-3882876 REVERSE LENGTH=155	6e-58	98.71	GO:0006457 GO:0009408 GO:0009644 GO:0034976 GO:0042542	protein folding; response to endoplasmic reticulum stress; response to heat; response to high light intensity; response to hydrogen peroxide			GO:0005737	cytoplasm	PF00011	Hsp20/alpha crystallin family	PTHR11527	SMALL HEAT-SHOCK PROTEIN (HSP20) FAMILY	KOG0710	Molecular_chaperone_(small_heat-shock_protein_Hsp26/Hsp42)
Glyma.04G058500	Blue							-1.58735	-0.273469	-0.63984	456	UniRef100_I1JU42 Uncharacterized protein n=1 Tax=Glycine max RepID=I1JU42_SOYBN	0	100	UniRef100_G7J969 Ankyrin repeat domain-containing protein n=1 Tax=Medicago truncatula RepID=G7J969_MEDTR	0	106.56	AT4G10720.1|Symbols:|Ankyrin repeat family protein|chr4:6607879-6609358 FORWARD LENGTH=445	1e-98	94.61	GO:0008150	biological process			GO:0005575	cellular component					KOG4412	26S_proteasome_regulatory_complex,_subunit_PSMD10
Glyma.04G061000	Blue					Root_ML_30M	1	-0.629148	-0.0465337	-0.156229	1206	UniRef100_K7KIE2 DNA-directed RNA polymerase n=1 Tax=Glycine max RepID=K7KIE2_SOYBN	0	100	UniRef100_K7KIE2 DNA-directed RNA polymerase n=1 Tax=Glycine max RepID=K7KIE2_SOYBN	0	100	AT3G23780.2|Symbols:NRPD2A|nuclear RNA polymerase D2A|chr3:8567971-8573819 REVERSE LENGTH=1172	0	100.51	GO:0006306 GO:0006351 GO:0030422 GO:0031047 GO:0035194 GO:0050776 GO:0050832	DNA methylation; defense response to fungus; gene silencing by RNA; posttranscriptional gene silencing by RNA; production of siRNA involved in RNA interference; regulation of immune response; transcription, DNA-dependent	GO:0003677 GO:0003899 GO:0005515 GO:0032549	DNA-directed RNA polymerase activity; DNA binding; protein binding; ribonucleoside binding	GO:0000418 GO:0000419 GO:0005634 GO:0005720 GO:0030880	DNA-directed RNA polymerase IV complex; DNA-directed RNA polymerase V complex; RNA polymerase complex; nuclear heterochromatin; nucleus	PF04565 PF04563 PF04560 PF00562 PF04567 PF04566 PF04561	RNA polymerase Rpb2, domain 3; RNA polymerase beta subunit; RNA polymerase Rpb2, domain 7; RNA polymerase Rpb2, domain 6; RNA polymerase Rpb2, domain 5; RNA polymerase Rpb2, domain 4; RNA polymerase Rpb2, domain 2	PTHR20856	DNA-DIRECTED RNA POLYMERASE I SUBUNIT 2	KOG0214	RNA_polymerase_II,_second_largest_subunit
Glyma.04G061300	Blue				WRKY			-5.26172	-1.52012	-1.62188	236	UniRef100_K7KIE5 Uncharacterized protein n=1 Tax=Glycine max RepID=K7KIE5_SOYBN	8e-164	100	UniRef100_B0LUR8 Transcription factor n=1 Tax=Glycine max RepID=B0LUR8_SOYBN	1e-72	74.46	AT1G80840.1|Symbols:WRKY40, ATWRKY40|WRKY DNA-binding protein 40|chr1:30383834-30385356 FORWARD LENGTH=302	3e-36	28.15	GO:0000165 GO:0002237 GO:0002679 GO:0006355 GO:0006612 GO:0006944 GO:0009595 GO:0009611 GO:0009612 GO:0009620 GO:0009646 GO:0009695 GO:0009697 GO:0009723 GO:0009738 GO:0009751 GO:0009753 GO:0009862 GO:0009863 GO:0009867 GO:0009873 GO:0010200 GO:0010310 GO:0010363 GO:0016045 GO:0030968 GO:0031347 GO:0031348 GO:0035556 GO:0042742 GO:0043069 GO:0043900 GO:0050691 GO:0050776 GO:0050832	MAPK cascade; abscisic acid mediated signaling pathway; cellular membrane fusion; defense response to bacterium; defense response to fungus; detection of bacterium; detection of biotic stimulus; endoplasmic reticulum unfolded protein response; ethylene mediated signaling pathway; intracellular signal transduction; jasmonic acid biosynthetic process; jasmonic acid mediated signaling pathway; negat…	GO:0003700 GO:0005515 GO:0043565	protein binding; sequence-specific DNA binding; sequence-specific DNA binding transcription factor activity	GO:0005634	nucleus	PF03106	WRKY DNA -binding domain
Glyma.04G061900	Blue					Root_JO_TD, Root_JO_TA	2	-0.66414	-0.0685301	-0.375203	223	UniRef100_C6TNG6 Uncharacterized protein n=2 Tax=Glycine max RepID=C6TNG6_SOYBN	9e-163	100	UniRef100_G7J9V5 Stromal cell-derived factor 2-like protein n=1 Tax=Medicago truncatula RepID=G7J9V5_MEDTR	5e-142	99.55	AT2G25110.1|Symbols:SDF2, ATSDL, AtSDF2|stromal cell-derived factor 2-like protein precursor|chr2:10684428-10685838 FORWARD LENGTH=218	8e-132	101.38	GO:0006457 GO:0009408 GO:0009627 GO:0009644 GO:0034976 GO:0042542 GO:0042742 GO:0050832 GO:0052033	defense response to bacterium; defense response to fungus; pathogen-associated molecular pattern dependent induction by symbiont of host innate immune response; protein folding; response to endoplasmic reticulum stress; response to heat; response to high light intensity; response to hydrogen peroxide; systemic acquired resistance	GO:0003674	molecular function	GO:0005783 GO:0009507 GO:0016020	chloroplast; endoplasmic reticulum; membrane	PF02815	MIR domain	PTHR10050	DOLICHYL-PHOSPHATE-MANNOSE--PROTEIN MANNOSYLTRANSFERASE	KOG3358	Uncharacterized_secreted_protein_SDF2_(Stromal_cell-derived_factor_2),_contains_MIR_domains
Glyma.04G064100	Blue				Homeodomain/HOMEOBOX	Root_JO_TD	1	-1.17738	-0.606827	-0.88192	412	UniRef100_I1JU99 Uncharacterized protein n=1 Tax=Glycine max RepID=I1JU99_SOYBN	0	100	UniRef100_A5Y4G8 Class II KNOX homeobox transcription factor n=1 Tax=Medicago truncatula RepID=A5Y4G8_MEDTR	0	93.62	AT5G25220.2|Symbols:KNAT3|KNOTTED1-like homeobox gene 3|chr5:8736208-8738087 FORWARD LENGTH=419	0	97.85	GO:0006355 GO:0009416 GO:0009722 GO:0048513 GO:0071345	cellular response to cytokine stimulus; detection of cytokinin stimulus; organ development; regulation of transcription, DNA-dependent; response to light stimulus	GO:0003677 GO:0003700 GO:0005515 GO:0043565	DNA binding; protein binding; sequence-specific DNA binding; sequence-specific DNA binding transcription factor activity	GO:0005634 GO:0005829	cytosol; nucleus	PF00046 PF03790 PF03791 PF03789	Homeobox domain; KNOX1 domain ; KNOX2 domain ; ELK domain	PTHR11850	HOMEOBOX PROTEIN TRANSCRIPTION FACTORS	KOG0773	Transcription_factor_MEIS1_and_related_HOX_domain_proteins
Glyma.04G067700	Blue					Leaf_ML_120M, Leaf_LA_10DC	2	-0.711849	-0.177002	-0.155978	347	UniRef100_I1JUD7 Uncharacterized protein n=1 Tax=Glycine max RepID=I1JUD7_SOYBN	0	100	UniRef100_G7JB38 Plastidic phosphate translocator-like protein1 n=1 Tax=Medicago truncatula RepID=G7JB38_MEDTR	0	99.14	AT5G25400.1|Symbols:|Nucleotide-sugar transporter family protein|chr5:8823283-8824332 FORWARD LENGTH=349	0	98.85	GO:0010584	pollen exine formation	GO:0008514	organic anion transmembrane transporter activity	GO:0005886 GO:0016020	membrane; plasma membrane	PF03151	Triose-phosphate Transporter family	PTHR11132	SOLUTE CARRIER FAMILY 35	KOG1441	Glucose-6-phosphate/phosphate_and_phosphoenolpyruvate/phosphate_antiporter
Glyma.04G086300	Blue					Leaf_ML_120M, Leaf_JO_TA, Root_JO_TD, Root_JO_TA, Root_ML_30M	5	-1.4289	-0.0700686	-0.958419	623	UniRef100_K7KIY2 Malic enzyme n=1 Tax=Glycine max RepID=K7KIY2_SOYBN	0	100	UniRef100_K7KIY2 Malic enzyme n=1 Tax=Glycine max RepID=K7KIY2_SOYBN	0	100	AT5G25880.1|Symbols:ATNADP-ME3, NADP-ME3|NADP-malic enzyme 3|chr5:9024549-9028260 FORWARD LENGTH=588	0	98.13	GO:0006094 GO:0006108 GO:0006499 GO:0007010 GO:0009827 GO:0009860 GO:0010498 GO:0051260 GO:0055114	N-terminal protein myristoylation; cytoskeleton organization; gluconeogenesis; malate metabolic process; oxidation-reduction process; plant-type cell wall modification; pollen tube growth; proteasomal protein catabolic process; protein homooligomerization	GO:0000166 GO:0004470 GO:0004473 GO:0016491 GO:0016616 GO:0016619 GO:0016652 GO:0046872 GO:0051287	NAD binding; malate dehydrogenase (oxaloacetate-decarboxylating) (NADP+) activity; malate dehydrogenase (oxaloacetate-decarboxylating) activity; malic enzyme activity; metal ion binding; nucleotide binding; oxidoreductase activity; oxidoreductase activity, acting on NAD(P)H, NAD(P) as acceptor; oxidoreductase activity, acting on the CH-OH group of donors, NAD or NADP as acceptor	GO:0005829 GO:0009507	chloroplast; cytosol	PF00390 PF03949	Malic enzyme, N-terminal domain; Malic enzyme, NAD binding domain	PTHR23406	MALIC ENZYME-RELATED	KOG1257	NADP+-dependent_malic_enzyme
Glyma.04G090300	Blue							-0.610712	-0.310331	-0.392734	353	UniRef100_I1JV19 Uncharacterized protein n=4 Tax=Glycine max RepID=I1JV19_SOYBN	0	100	UniRef100_Q8LGT8 Phosphoglycerate mutase-like protein n=1 Tax=Glycine max RepID=Q8LGT8_SOYBN	0	100	AT5G64460.8|Symbols:|Phosphoglycerate mutase family protein|chr5:25773009-25775104 REVERSE LENGTH=282	9e-150	96.1	GO:0008150 GO:0009736	biological process; cytokinin mediated signaling pathway	GO:0003674	molecular function	GO:0005829	cytosol	PF00300	Histidine phosphatase superfamily (branch 1)	PTHR23029	PHOSPHOGLYCERATE MUTASE	KOG4754	Predicted_phosphoglycerate_mutase
Glyma.04G095500	Blue							-0.566691	-0.137245	-0.282452	692	UniRef100_UPI0001D1DA08 PREDICTED: NADPH--cytochrome P450 reductase n=1 Tax=Glycine max RepID=UPI0001D1DA08	0	100	UniRef100_I1K9R6 NADPH--cytochrome P450 reductase n=1 Tax=Glycine max RepID=I1K9R6_SOYBN	0	100	AT4G24520.1|Symbols:ATR1, AR1|P450 reductase 1|chr4:12663065-12667066 REVERSE LENGTH=692	0	99.28	GO:0006888 GO:0006979 GO:0009698 GO:0009737 GO:0055114	ER to Golgi vesicle-mediated transport; oxidation-reduction process; phenylpropanoid metabolic process; response to abscisic acid stimulus; response to oxidative stress	GO:0003958 GO:0005506 GO:0010181 GO:0016491	FMN binding; NADPH-hemoprotein reductase activity; iron ion binding; oxidoreductase activity	GO:0005783 GO:0005829	cytosol; endoplasmic reticulum	PF00667 PF00258 PF00175	FAD binding domain; Flavodoxin; Oxidoreductase NAD-binding domain	PTHR19384	FLAVODOXIN-RELATED	KOG1158	NADP/FAD_dependent_oxidoreductase
Glyma.04G099200	Blue					Root_JO_TD, Root_JO_TA	2	-1.50256	-0.595185	-0.601426	200	UniRef100_I1JVB3 Uncharacterized protein n=1 Tax=Glycine max RepID=I1JVB3_SOYBN	6e-139	100	UniRef100_Q9FQY9 Avr9/Cf-9 rapidly elicited protein 75 n=1 Tax=Nicotiana tabacum RepID=Q9FQY9_TOBAC	7e-06	102.88	AT1G22470.1|Symbols:|unknown protein; BEST Arabidopsis thaliana protein match is: unknown protein (TAIR:AT1G72240.1); Has 1693 Blast hits to 236 proteins in 54 species: Archae - 0; Bacteria - 8; Metazoa - 451; Fungi - 116; Plants - 94; Viruses - 2; Other Eukaryotes - 1022 (source: NCBI BLink).|chr1:7932908-7933348 REVERSE LENGTH=146	9e-08	18.49	GO:0008150	biological process	GO:0003674	molecular function	GO:0005575	cellular component
Glyma.04G104900	Blue					Root_JO_TD, Root_JO_TA, Root_ML_30M	3	-0.868435	-0.277055	-0.329307	2261	UniRef100_UPI0002339AC2 PREDICTED: acetyl-CoA carboxylase 1-like n=1 Tax=Glycine max RepID=UPI0002339AC2	0	100	UniRef100_Q42793 Acetyl CoA carboxylase n=1 Tax=Glycine max RepID=Q42793_SOYBN	0	99.96	AT1G36160.2|Symbols:ACC1|acetyl-CoA carboxylase 1|chr1:13534196-13543773 FORWARD LENGTH=2254	0	100.09	GO:0006094 GO:0007010 GO:0009630 GO:0009631 GO:0009735 GO:0009793 GO:0009933 GO:0010072 GO:0010498 GO:0030497 GO:0048364 GO:0048367	cold acclimation; cytoskeleton organization; embryo development ending in seed dormancy; fatty acid elongation; gluconeogenesis; gravitropism; meristem structural organization; primary shoot apical meristem specification; proteasomal protein catabolic process; response to cytokinin stimulus; root development; shoot system development	GO:0003824 GO:0003989 GO:0004075 GO:0005524 GO:0016874 GO:0046872	ATP binding; acetyl-CoA carboxylase activity; biotin carboxylase activity; catalytic activity; ligase activity; metal ion binding	GO:0005737 GO:0005886	cytoplasm; plasma membrane	PF08326 PF02786 PF02785 PF00364 PF00289 PF01039	Acetyl-CoA carboxylase, central region; Carbamoyl-phosphate synthase L chain, ATP binding domain; Biotin carboxylase C-terminal domain; Biotin-requiring enzyme; Carbamoyl-phosphate synthase L chain, N-terminal domain; Carboxyl transferase domain	PTHR18866	CARBOXYLASE:PYRUVATE/ACETYL-COA/PROPIONYL-COA CARBOXYLASE	KOG0368	Acetyl-CoA_carboxylase
Glyma.04G108500	Blue					Leaf_ML_120M, Leaf_JO_TA	2	-2.60177	-1.32878	-1.69292	158	UniRef100_K7KDM2 Uncharacterized protein n=1 Tax=Glycine max RepID=K7KDM2_SOYBN	1e-111	100	UniRef100_B9IQG7 17.5 kd heat shock family protein n=1 Tax=Populus trichocarpa RepID=B9IQG7_POPTR	3e-27	79.61	AT1G53540.1|Symbols:|HSP20-like chaperones superfamily protein|chr1:19980510-19980983 FORWARD LENGTH=157	4e-27	60.51	GO:0006457 GO:0009408 GO:0009644 GO:0034976 GO:0042542	protein folding; response to endoplasmic reticulum stress; response to heat; response to high light intensity; response to hydrogen peroxide			GO:0005737	cytoplasm	PF00011	Hsp20/alpha crystallin family	PTHR11527	SMALL HEAT-SHOCK PROTEIN (HSP20) FAMILY
Glyma.04G134200	Blue					Root_JO_TD	1	-1.60509	-0.663043	-1.05782	128	UniRef100_I1JW30 Uncharacterized protein n=1 Tax=Glycine max RepID=I1JW30_SOYBN	6e-89	100	UniRef100_D1MWZ4 Sigma factor binding protein 1 n=1 Tax=Citrullus lanatus subsp. vulgaris RepID=D1MWZ4_CITLA	2e-09	34.25	AT3G56710.1|Symbols:SIB1|sigma factor binding protein 1|chr3:21007053-21007508 REVERSE LENGTH=151	9e-09	20.53	GO:0000165 GO:0006995 GO:0009627 GO:0009697 GO:0009814 GO:0009816 GO:0009862 GO:0010310 GO:0031347 GO:0031348 GO:0042742 GO:0045088 GO:0050832 GO:0071482	MAPK cascade; cellular response to light stimulus; cellular response to nitrogen starvation; defense response, incompatible interaction; defense response to bacterium; defense response to bacterium, incompatible interaction; defense response to fungus; negative regulation of defense response; regulation of defense response; regulation of hydrogen peroxide metabolic process; regulation of innate i…	GO:0005515	protein binding	GO:0005634 GO:0009507	chloroplast; nucleus	PF05678	VQ motif
Glyma.04G144900	Blue					Root_JO_TD	1	-1.85967	-0.510459	-0.902932	1190	UniRef100_I1N1N9 Uncharacterized protein n=1 Tax=Glycine max RepID=I1N1N9_SOYBN	0	100	UniRef100_G7JT17 Phospholipid-transporting ATPase n=1 Tax=Medicago truncatula RepID=G7JT17_MEDTR	0	98.35	AT1G68710.1|Symbols:|ATPase E1-E2 type family protein / haloacid dehalogenase-like hydrolase family protein|chr1:25793498-25797975 REVERSE LENGTH=1200	0	97.67	GO:0006812 GO:0008152 GO:0015914	cation transport; metabolic process; phospholipid transport	GO:0000166 GO:0000287 GO:0003824 GO:0004012 GO:0005524 GO:0015662 GO:0016820 GO:0046872	ATP binding; ATPase activity, coupled to transmembrane movement of ions, phosphorylative mechanism; catalytic activity; hydrolase activity, acting on acid anhydrides, catalyzing transmembrane movement of substances; magnesium ion binding; metal ion binding; nucleotide binding; phospholipid-translocating ATPase activity	GO:0016020 GO:0016021	integral to membrane; membrane	PF00122 PF00702	E1-E2 ATPase; haloacid dehalogenase-like hydrolase	PTHR24092	FAMILY NOT NAMED	KOG0206	P-type_ATPase
Glyma.04G147000	Blue					Root_JO_TD, Root_ML_30M, Root_LA_2DC, Root_LA_10DC	4	-3.02996	-1.14055	-1.21619	651	UniRef100_I1JW71 Uncharacterized protein n=1 Tax=Glycine max RepID=I1JW71_SOYBN	0	100	UniRef100_G7JE32 Ein3-binding f-box protein n=1 Tax=Medicago truncatula RepID=G7JE32_MEDTR	0	61.69	AT2G25490.1|Symbols:EBF1, FBL6|EIN3-binding F box protein 1|chr2:10848018-10850275 REVERSE LENGTH=628	0	103.5	GO:0006511 GO:0009723 GO:0010105 GO:0042752	negative regulation of ethylene mediated signaling pathway; regulation of circadian rhythm; response to ethylene stimulus; ubiquitin-dependent protein catabolic process	GO:0004842 GO:0005515	protein binding; ubiquitin-protein ligase activity	GO:0005634	nucleus			PTHR23125	F-BOX/LEUCINE RICH REPEAT PROTEIN	KOG1947	Leucine_rich_repeat_proteins,_some_proteins_contain_F-box
Glyma.04G147600	Blue					Root_JO_TD, Root_ML_1H	2	0.513694	1.62921	0.876379	287	UniRef100_I1JW68 Uncharacterized protein n=1 Tax=Glycine max RepID=I1JW68_SOYBN	0	100	UniRef100_A2TEC3 IDS4-like protein n=1 Tax=Phaseolus vulgaris RepID=A2TEC3_PHAVU	1e-161	101.78	AT5G20150.1|Symbols:ATSPX1, SPX1|SPX domain gene 1|chr5:6802429-6803367 FORWARD LENGTH=256	2e-116	111.72	GO:0006817 GO:0016036 GO:0019375 GO:0045892 GO:0080040	cellular response to phosphate starvation; galactolipid biosynthetic process; negative regulation of transcription, DNA-dependent; phosphate ion transport; positive regulation of cellular response to phosphate starvation	GO:0003674	molecular function	GO:0005634	nucleus	PF03105	SPX domain	PTHR10783	XENOTROPIC AND POLYTROPIC RETROVIRUS RECEPTOR 1-RELATED	KOG1161	Protein_involved_in_vacuolar_polyphosphate_accumulation,_contains_SPX_domain
Glyma.04G152800	Blue					Root_ML_30M	1	-1.1559	-0.496888	-0.479761	420	UniRef100_K7KK49 Uncharacterized protein n=1 Tax=Glycine max RepID=K7KK49_SOYBN	0	100	UniRef100_G7ZY60 Acylamino-acid-releasing enzyme n=1 Tax=Medicago truncatula RepID=G7ZY60_MEDTR	9e-16	9.26	AT3G25590.1|Symbols:|unknown protein; Has 149 Blast hits to 140 proteins in 44 species: Archae - 0; Bacteria - 6; Metazoa - 40; Fungi - 6; Plants - 39; Viruses - 0; Other Eukaryotes - 58 (source: NCBI BLink).|chr3:9302271-9303542 FORWARD LENGTH=423	5e-45	94.33	GO:0008150	biological process	GO:0003674	molecular function	GO:0005634	nucleus
Glyma.04G164400	Blue					Leaf_JO_TA, Root_ML_30M	2	-0.540517	-0.451897	-0.513489	292	UniRef100_C6T803 Uncharacterized protein n=1 Tax=Glycine max RepID=C6T803_SOYBN	0	100	UniRef100_F5C0G9 SNAP33 n=1 Tax=Solanum chacoense RepID=F5C0G9_SOLCH	9e-124	95.1	AT5G61210.1|Symbols:SNAP33, ATSNAP33, SNP33, ATSNAP33B|soluble N-ethylmaleimide-sensitive factor adaptor protein 33|chr5:24624027-24625366 FORWARD LENGTH=300	4e-116	97	GO:0000165 GO:0000910 GO:0000911 GO:0002679 GO:0006499 GO:0006612 GO:0006820 GO:0006862 GO:0006888 GO:0006944 GO:0009595 GO:0009611 GO:0009612 GO:0009620 GO:0009625 GO:0009627 GO:0009695 GO:0009697 GO:0009737 GO:0009753 GO:0009862 GO:0009863 GO:0009867 GO:0010200 GO:0010310 GO:0010363 GO:0015696 GO:0015802 GO:0016192 GO:0030968 GO:0031348 GO:0042742 GO:0043069 GO:0043090 GO:0043269 GO:0043900 GO:…	ER to Golgi vesicle-mediated transport; MAPK cascade; N-terminal protein myristoylation; amino acid import; ammonium transport; anion transport; basic amino acid transport; cellular membrane fusion; cytokinesis; cytokinesis by cell plate formation; defense response to bacterium; defense response to fungus; detection of biotic stimulus; endoplasmic reticulum unfolded protein response; innate immun…	GO:0005484 GO:0005515	SNAP receptor activity; protein binding	GO:0005634 GO:0005886 GO:0009504 GO:0009507 GO:0016021	cell plate; chloroplast; integral to membrane; nucleus; plasma membrane	PF05739	SNARE domain	PTHR19305	SYNAPTOSOMAL ASSOCIATED PROTEIN	KOG3065	SNAP-25_(synaptosome-associated_protein)_component_of_SNARE_complex
Glyma.04G177700	Blue							-0.86732	-0.119831	-0.172917	613	UniRef100_I1JX17 Uncharacterized protein n=1 Tax=Glycine max RepID=I1JX17_SOYBN	0	100	UniRef100_D6BLY3 EDS1 n=1 Tax=Glycine max RepID=D6BLY3_SOYBN	0	99.84	AT3G48080.1|Symbols:|alpha/beta-Hydrolases superfamily protein|chr3:17753104-17755145 REVERSE LENGTH=629	4e-154	95.23	GO:0006629 GO:0009627 GO:0009697	lipid metabolic process; salicylic acid biosynthetic process; systemic acquired resistance	GO:0004806 GO:0004871 GO:0016298	lipase activity; signal transducer activity; triglyceride lipase activity	GO:0005634	nucleus	PF01764	Lipase (class 3)
Glyma.04G190400	Blue					Root_JO_TD	1	-1.39084	0.0180815	-0.985425	637	UniRef100_I1JXE0 Uncharacterized protein n=1 Tax=Glycine max RepID=I1JXE0_SOYBN	0	100	UniRef100_B9I3J0 Leucine-rich repeat transmembrane protein kinase n=1 Tax=Populus trichocarpa RepID=B9I3J0_POPTR	0	100.32	AT2G31880.1|Symbols:SOBIR1, EVR|Leucine-rich repeat protein kinase family protein|chr2:13554920-13556845 FORWARD LENGTH=641	0	97.5	GO:0006468 GO:0007169 GO:0010942 GO:0031349 GO:0060862	negative regulation of floral organ abscission; positive regulation of cell death; positive regulation of defense response; protein phosphorylation; transmembrane receptor protein tyrosine kinase signaling pathway	GO:0004672 GO:0004674 GO:0004713 GO:0005524 GO:0016301 GO:0016772	ATP binding; kinase activity; protein kinase activity; protein serine/threonine kinase activity; protein tyrosine kinase activity; transferase activity, transferring phosphorus-containing groups	GO:0005886	plasma membrane	PF00069 PF00560	Protein kinase domain; Leucine Rich Repeat	PTHR24420	LEUCINE-RICH REPEAT RECEPTOR-LIKE PROTEIN KINASE	KOG1187	Serine/threonine_protein_kinase
Glyma.04G190500	Blue							-0.712706	-0.28971	-0.461722	381	UniRef100_I1JXE1 Uncharacterized protein n=1 Tax=Glycine max RepID=I1JXE1_SOYBN	0	100	UniRef100_Q2HUX9 Abhydrolase domain-containing protein FAM108C1 n=2 Tax=Medicago truncatula RepID=Q2HUX9_MEDTR	0	102.43	AT4G24760.1|Symbols:|alpha/beta-Hydrolases superfamily protein|chr4:12761482-12763564 REVERSE LENGTH=365	0	104.11	GO:0006508	proteolysis	GO:0008236	serine-type peptidase activity	GO:0005634	nucleus	PF00326	Prolyl oligopeptidase family	PTHR12277	UNCHARACTERIZED	KOG1552	Predicted_alpha/beta_hydrolase
Glyma.04G194800	Blue					Root_JO_TD, Root_JO_TA	2	-2.21028	-0.812653	-0.864108	141	UniRef100_I1JXJ0 Uncharacterized protein n=1 Tax=Glycine max RepID=I1JXJ0_SOYBN	1e-92	100	UniRef100_G7J5J1 Calmodulin-like protein n=2 Tax=Medicago truncatula RepID=G7J5J1_MEDTR	1e-70	100	AT1G76650.3|Symbols:CML38|calmodulin-like 38|chr1:28766909-28767442 REVERSE LENGTH=177	2e-35	77.97	GO:0009611 GO:0009620 GO:0009695 GO:0009723 GO:0009738 GO:0009753 GO:0009873 GO:0010200 GO:0035556	abscisic acid mediated signaling pathway; ethylene mediated signaling pathway; intracellular signal transduction; jasmonic acid biosynthetic process; response to chitin; response to ethylene stimulus; response to fungus; response to jasmonic acid stimulus; response to wounding	GO:0005509	calcium ion binding	GO:0005634 GO:0005886	nucleus; plasma membrane	PF00036	EF hand	PTHR10891	EF-HAND CALCIUM-BINDING DOMAIN CONTAINING PROTEIN	KOG0027	Calmodulin_and_related_proteins_(EF-Hand_superfamily)
Glyma.04G202900	Blue							-1.53871	-0.372393	-0.670552	580	UniRef100_I1JXS7 Uncharacterized protein n=1 Tax=Glycine max RepID=I1JXS7_SOYBN	0	100	UniRef100_Q39817 Calnexin homolog n=1 Tax=Glycine max RepID=CALX_SOYBN	0	105.86	AT5G61790.1|Symbols:CNX1, ATCNX1|calnexin 1|chr5:24827394-24829642 REVERSE LENGTH=530	0	106.98	GO:0006457 GO:0009408 GO:0009627 GO:0009644 GO:0034976 GO:0042542	protein folding; response to endoplasmic reticulum stress; response to heat; response to high light intensity; response to hydrogen peroxide; systemic acquired resistance	GO:0005509 GO:0051082	calcium ion binding; unfolded protein binding	GO:0005739 GO:0005773 GO:0005774 GO:0005783 GO:0005886 GO:0009505 GO:0009506 GO:0009507 GO:0016020 GO:0043231	chloroplast; endoplasmic reticulum; intracellular membrane-bounded organelle; membrane; mitochondrion; plant-type cell wall; plasma membrane; plasmodesma; vacuolar membrane; vacuole	PF00262	Calreticulin family	PTHR11073	CALRETICULIN AND CALNEXIN	KOG0675	Calnexin
Glyma.04G203100	Blue							-1.52861	-0.801339	-0.80222	116	UniRef100_I1JXS9 Uncharacterized protein n=1 Tax=Glycine max RepID=I1JXS9_SOYBN	3e-81	100				AT3G59880.1|Symbols:|unknown protein; FUNCTIONS IN: molecular_function unknown; INVOLVED IN: biological_process unknown; LOCATED IN: plasma membrane; BEST Arabidopsis thaliana protein match is: unknown protein (TAIR:AT2G44010.1); Has 20 Blast hits to 20 proteins in 7 species: Archae - 0; Bacteria - 0; Metazoa - 0; Fungi - 0; Plants - 20; Viruses - 0; Other Eukaryotes - 0 (source: NCBI BLink).|chr…	3e-12	91.2	GO:0008150	biological process	GO:0003674	molecular function	GO:0005739 GO:0005886	mitochondrion; plasma membrane
Glyma.04G205400	Blue					Root_JO_TD	1	-1.00372	-0.409471	-0.919709	350	UniRef100_I1JXV4 Uncharacterized protein n=1 Tax=Glycine max RepID=I1JXV4_SOYBN	0	100	UniRef100_Q39893 Protein kinase n=1 Tax=Glycine max RepID=Q39893_SOYBN	0	100	AT1G10940.1|Symbols:ASK1, SNRK2-4, SNRK2.4, SRK2A|Protein kinase superfamily protein|chr1:3656050-3658170 REVERSE LENGTH=363	0	96.14	GO:0006468 GO:0006511 GO:0006970 GO:0009651 GO:0009737 GO:0042752 GO:0080022	primary root development; protein phosphorylation; regulation of circadian rhythm; response to abscisic acid stimulus; response to osmotic stress; response to salt stress; ubiquitin-dependent protein catabolic process	GO:0004672 GO:0005515 GO:0016301 GO:0070300	kinase activity; phosphatidic acid binding; protein binding; protein kinase activity	GO:0005634 GO:0005829 GO:0016020	cytosol; membrane; nucleus	PF00069	Protein kinase domain	PTHR24343	SERINE/THREONINE KINASE	KOG0583	Serine/threonine_protein_kinase
Glyma.04G218700	Blue				WRKY			-1.12669	-0.602028	-1.04303	197	UniRef100_I1JY76 Uncharacterized protein n=1 Tax=Glycine max RepID=I1JY76_SOYBN	3e-144	100	UniRef100_Q2PJS3 WRKY21 n=1 Tax=Glycine max RepID=Q2PJS3_SOYBN	3e-142	100	AT5G64810.1|Symbols:WRKY51, ATWRKY51|WRKY DNA-binding protein 51|chr5:25908415-25909687 FORWARD LENGTH=194	1e-41	51.03	GO:0006355 GO:0009867 GO:0042742 GO:0050832	defense response to bacterium; defense response to fungus; jasmonic acid mediated signaling pathway; regulation of transcription, DNA-dependent	GO:0003700 GO:0043565	sequence-specific DNA binding; sequence-specific DNA binding transcription factor activity	GO:0005634	nucleus	PF03106	WRKY DNA -binding domain
Glyma.04G222400	Blue					Root_ML_30M, Root_LA_10DC	2	-0.939762	-0.69581	-0.840183	210	UniRef100_UPI00018C6781 PREDICTED: chalcone isomerase 4B isoform X1 n=1 Tax=Glycine max RepID=UPI00018C6781	3e-146	100	UniRef100_W0U1R8 Chalcone isomerase 1 protein n=1 Tax=Lupinus angustifolius RepID=W0U1R8_LUPAN	1e-115	100	AT5G05270.2|Symbols:|Chalcone-flavanone isomerase family protein|chr5:1563543-1564827 FORWARD LENGTH=209	1e-75	99.52	GO:0009718 GO:0009744 GO:0009813 GO:0010224 GO:0042398 GO:0080167	anthocyanin-containing compound biosynthetic process; cellular modified amino acid biosynthetic process; flavonoid biosynthetic process; response to UV-B; response to karrikin; response to sucrose stimulus	GO:0016872 GO:0045430	chalcone isomerase activity; intramolecular lyase activity	GO:0009507	chloroplast	PF02431	Chalcone-flavanone isomerase
Glyma.04G223300	Blue				WRKY			-1.3423	-0.481153	-0.62589	318	UniRef100_B0LUS3 Transcription factor n=1 Tax=Glycine max RepID=B0LUS3_SOYBN	0	100	UniRef100_B0LUS3 Transcription factor n=1 Tax=Glycine max RepID=B0LUS3_SOYBN	0	100	AT3G56400.1|Symbols:WRKY70, ATWRKY70|WRKY DNA-binding protein 70|chr3:20909082-20910409 REVERSE LENGTH=294	3e-43	67.35	GO:0000165 GO:0001666 GO:0002679 GO:0006355 GO:0006612 GO:0006944 GO:0009409 GO:0009595 GO:0009617 GO:0009625 GO:0009627 GO:0009697 GO:0009751 GO:0009753 GO:0009759 GO:0009814 GO:0009862 GO:0009863 GO:0009864 GO:0009867 GO:0010120 GO:0010200 GO:0010310 GO:0010363 GO:0019684 GO:0031347 GO:0031348 GO:0035304 GO:0042742 GO:0043069 GO:0043900 GO:0045088 GO:0045892 GO:0050832 GO:0051707 GO:1900056	MAPK cascade; camalexin biosynthetic process; cellular membrane fusion; defense response, incompatible interaction; defense response to bacterium; defense response to fungus; detection of biotic stimulus; indole glucosinolate biosynthetic process; induced systemic resistance, jasmonic acid mediated signaling pathway; jasmonic acid mediated signaling pathway; negative regulation of defense respons…	GO:0003700 GO:0005515 GO:0043565	protein binding; sequence-specific DNA binding; sequence-specific DNA binding transcription factor activity	GO:0005634	nucleus	PF03106	WRKY DNA -binding domain
Glyma.04G227900	Blue					Leaf_ML_120M, Leaf_JO_TA	2	-2.35596	-0.742978	-1.25931	339	UniRef100_I1JYH5 Uncharacterized protein n=1 Tax=Glycine max RepID=I1JYH5_SOYBN	0	100	UniRef100_G7J913 1-aminocyclopropane-1-carboxylate oxidase n=1 Tax=Medicago truncatula RepID=G7J913_MEDTR	0	99.7	AT5G24530.1|Symbols:DMR6|2-oxoglutarate (2OG) and Fe(II)-dependent oxygenase superfamily protein|chr5:8378964-8383154 FORWARD LENGTH=341	0	98.83	GO:0000165 GO:0001666 GO:0006612 GO:0009595 GO:0009617 GO:0009620 GO:0009627 GO:0009697 GO:0009813 GO:0009862 GO:0009867 GO:0010200 GO:0010310 GO:0010363 GO:0031347 GO:0031348 GO:0034976 GO:0042742 GO:0043900 GO:0045087 GO:0050832 GO:0055114	MAPK cascade; defense response to bacterium; defense response to fungus; detection of biotic stimulus; flavonoid biosynthetic process; innate immune response; jasmonic acid mediated signaling pathway; negative regulation of defense response; oxidation-reduction process; protein targeting to membrane; regulation of defense response; regulation of hydrogen peroxide metabolic process; regulation of …	GO:0016491 GO:0016706	oxidoreductase activity; oxidoreductase activity, acting on paired donors, with incorporation or reduction of molecular oxygen, 2-oxoglutarate as one donor, and incorporation of one atom each of oxygen into both donors	GO:0005737	cytoplasm	PF03171	2OG-Fe(II) oxygenase superfamily	PTHR10209	OXIDOREDUCTASE, 2OG-FE(II) OXYGENASE FAMILY PROTEIN	KOG0143	Iron/ascorbate_family_oxidoreductases
Glyma.04G228000	Blue							-1.13671	-0.0501651	-0.564237	336	UniRef100_I1JYH6 Uncharacterized protein n=1 Tax=Glycine max RepID=I1JYH6_SOYBN	0	100	UniRef100_E5KXR1 A2 protein n=3 Tax=Pisum sativum RepID=E5KXR1_PEA	0	97.67	AT5G24520.2|Symbols:TTG1, TTG|Transducin/WD40 repeat-like superfamily protein|chr5:8371708-8372733 REVERSE LENGTH=341	0	98.24	GO:0006612 GO:0009723 GO:0009733 GO:0009957 GO:0009963 GO:0010026 GO:0010363 GO:0032880 GO:0045165	cell fate commitment; epidermal cell fate specification; positive regulation of flavonoid biosynthetic process; protein targeting to membrane; regulation of plant-type hypersensitive response; regulation of protein localization; response to auxin stimulus; response to ethylene stimulus; trichome differentiation	GO:0000166 GO:0003677 GO:0005515	DNA binding; nucleotide binding; protein binding	GO:0005634 GO:0005737	cytoplasm; nucleus	PF00400	WD domain, G-beta repeat	PTHR19919	WD REPEAT CONTAINING PROTEIN	KOG0290	Conserved_WD40_repeat-containing_protein_AN11
Glyma.04G230000	Blue					Leaf_ML_6H	1	-1.14336	-0.233872	-1.14179	92	UniRef100_C6T3M7 Uncharacterized protein n=1 Tax=Glycine max RepID=C6T3M7_SOYBN	5e-56	100
Glyma.04G234300	Blue				TPR	Leaf_ML_120M	1	-0.587347	-0.0142597	-0.186581	578	UniRef100_I1JYQ2 Uncharacterized protein n=1 Tax=Glycine max RepID=I1JYQ2_SOYBN	0	100	UniRef100_G7J7G9 Kinesin light chain n=1 Tax=Medicago truncatula RepID=G7J7G9_MEDTR	0	96.72	AT5G53080.1|Symbols:|Tetratricopeptide repeat (TPR)-like superfamily protein|chr5:21520624-21523158 FORWARD LENGTH=564	0	94.33			GO:0042802	identical protein binding	GO:0009507	chloroplast			PTHR19959	KINESIN LIGHT CHAIN	KOG1840	Kinesin_light_chain
Glyma.04G236000	Blue					Root_ML_30M	1	-0.601322	-0.326083	-0.523113	771	UniRef100_I1JYS1 Uncharacterized protein n=1 Tax=Glycine max RepID=I1JYS1_SOYBN	0	100	UniRef100_G7J6W0 Dipeptidyl peptidase n=1 Tax=Medicago truncatula RepID=G7J6W0_MEDTR	0	97.92	AT5G24260.1|Symbols:|prolyl oligopeptidase family protein|chr5:8234865-8237810 REVERSE LENGTH=746	0	99.46	GO:0006508	proteolysis	GO:0008236	serine-type peptidase activity	GO:0005829 GO:0005886 GO:0016020	cytosol; membrane; plasma membrane	PF00930 PF00326	Dipeptidyl peptidase IV (DPP IV) N-terminal region; Prolyl oligopeptidase family	PTHR11731	PROTEASE FAMILY S9B,C DIPEPTIDYL-PEPTIDASE IV-RELATED	KOG2281	Dipeptidyl_aminopeptidases/acylaminoacyl-peptidases
Glyma.04G244000	Blue							-0.933574	0.191406	-0.570521	544	UniRef100_K7KM50 Uncharacterized protein n=2 Tax=Glycine max RepID=K7KM50_SOYBN	0	100	UniRef100_Q2HV99 Protein kinase; Type I EGF n=1 Tax=Medicago truncatula RepID=Q2HV99_MEDTR	6e-175	71.16	AT1G21270.1|Symbols:WAK2|wall-associated kinase 2|chr1:7444997-7447345 FORWARD LENGTH=732	2e-125	72.68	GO:0006468 GO:0009311 GO:0009751 GO:0009793 GO:0009826 GO:0009992 GO:0010027 GO:0010228 GO:0016226 GO:0019761 GO:0048481	cellular water homeostasis; embryo development ending in seed dormancy; glucosinolate biosynthetic process; iron-sulfur cluster assembly; oligosaccharide metabolic process; ovule development; protein phosphorylation; response to salicylic acid stimulus; thylakoid membrane organization; unidimensional cell growth; vegetative to reproductive phase transition of meristem	GO:0004672 GO:0004674 GO:0005509 GO:0005524 GO:0016772	ATP binding; calcium ion binding; protein kinase activity; protein serine/threonine kinase activity; transferase activity, transferring phosphorus-containing groups	GO:0005886	plasma membrane	PF07645 PF07714	Calcium-binding EGF domain; Protein tyrosine kinase	PTHR24420	LEUCINE-RICH REPEAT RECEPTOR-LIKE PROTEIN KINASE
Glyma.04G247900	Blue					Root_JO_TD, Root_JO_TA	2	-1.40083	-0.521368	-0.773091	526	UniRef100_I7FST9 Protein disulfide isomerase-like protein n=1 Tax=Glycine max RepID=I7FST9_SOYBN	0	100	UniRef100_I7FST9 Protein disulfide isomerase-like protein n=1 Tax=Glycine max RepID=I7FST9_SOYBN	0	100	AT1G77510.1|Symbols:ATPDIL1-2, PDI6, ATPDI6, PDIL1-2|PDI-like 1-2|chr1:29126742-29129433 FORWARD LENGTH=508	0	95.08	GO:0006457 GO:0006662 GO:0009408 GO:0009627 GO:0009644 GO:0009651 GO:0034976 GO:0042542 GO:0045454 GO:0046686	cell redox homeostasis; glycerol ether metabolic process; protein folding; response to cadmium ion; response to endoplasmic reticulum stress; response to heat; response to high light intensity; response to hydrogen peroxide; response to salt stress; systemic acquired resistance	GO:0003756 GO:0009055 GO:0015035 GO:0016853	electron carrier activity; isomerase activity; protein disulfide isomerase activity; protein disulfide oxidoreductase activity	GO:0005774 GO:0005783 GO:0005794 GO:0005886 GO:0009507	Golgi apparatus; chloroplast; endoplasmic reticulum; plasma membrane; vacuolar membrane	PF00085	Thioredoxin	PTHR18929	PROTEIN DISULFIDE ISOMERASE	KOG0190	Protein_disulfide_isomerase_(prolyl_4-hydroxylase_beta_subunit)
Glyma.04G251700	Blue							-1.01527	-0.515575	-0.500135	435	UniRef100_I1JZ88 Uncharacterized protein n=1 Tax=Glycine max RepID=I1JZ88_SOYBN	0	100	UniRef100_G7J328 Phosphatidylinositol-4-phosphate 5-kinase n=1 Tax=Medicago truncatula RepID=G7J328_MEDTR	0	100.93	AT1G21920.1|Symbols:|Histone H3 K4-specific methyltransferase SET7/9 family protein|chr1:7704454-7705866 REVERSE LENGTH=417	3e-148	79.86	GO:0008150	biological process	GO:0003674	molecular function	GO:0009507	chloroplast	PF02493	MORN repeat	PTHR23084	PHOSPHATIDYLINOSITOL-4-PHOSPHATE 5-KINASE RELATED	KOG0231	Junctional_membrane_complex_protein_Junctophilin_and_related_MORN_repeat_proteins
Glyma.04G252000	Blue					Root_ML_30M	1	-1.24951	-0.844367	-0.851619	453	UniRef100_K7KM85 Uncharacterized protein n=1 Tax=Glycine max RepID=K7KM85_SOYBN	0	100	UniRef100_G7J3J9 CrcB-like protein n=1 Tax=Medicago truncatula RepID=G7J3J9_MEDTR	0	100.22	AT2G41705.2|Symbols:|camphor resistance CrcB family protein|chr2:17398083-17399910 FORWARD LENGTH=461	2e-145	91.97	GO:0046482	para-aminobenzoic acid metabolic process			GO:0005886 GO:0016020	membrane; plasma membrane	PF02537	CrcB-like protein
Glyma.04G254100	Blue							-0.728028	-0.366277	-0.436288	398	UniRef100_I1JZB2 Uncharacterized protein n=1 Tax=Glycine max RepID=I1JZB2_SOYBN	0	100	UniRef100_G7J458 Avr9 elicitor response protein n=2 Tax=Medicago truncatula RepID=G7J458_MEDTR	0	100.51	AT1G77810.2|Symbols:|Galactosyltransferase family protein|chr1:29260899-29263001 REVERSE LENGTH=384	0	103.39	GO:0006486	protein glycosylation	GO:0008378 GO:0016757 GO:0048531	beta-1,3-galactosyltransferase activity; galactosyltransferase activity; transferase activity, transferring glycosyl groups	GO:0005794 GO:0016020	Golgi apparatus; membrane	PF01762	Galactosyltransferase	PTHR11214	BETA-1,3-N-ACETYLGLUCOSAMINYLTRANSFERASE	KOG2288	Galactosyltransferases
Glyma.05G002200	Blue					Root_JO_TD	1	-1.38056	-0.715949	-1.06722	101	UniRef100_I1K1M7 Uncharacterized protein n=1 Tax=Glycine max RepID=I1K1M7_SOYBN	5e-65	100	UniRef100_G7KV73 Non-specific lipid-transfer protein n=1 Tax=Medicago truncatula RepID=G7KV73_MEDTR	8e-35	102.13	AT3G18280.1|Symbols:|Bifunctional inhibitor/lipid-transfer protein/seed storage 2S albumin superfamily protein|chr3:6267102-6267392 FORWARD LENGTH=96	2e-31	100	GO:0006612 GO:0006869 GO:0009963 GO:0010363	lipid transport; positive regulation of flavonoid biosynthetic process; protein targeting to membrane; regulation of plant-type hypersensitive response	GO:0008289	lipid binding	GO:0005576	extracellular region	PF00234	Protease inhibitor/seed storage/LTP family
Glyma.05G007600	Blue					Leaf_JO_TA	1	-0.881325	-0.020182	-0.158278	648	UniRef100_I1K1F9 Uncharacterized protein n=1 Tax=Glycine max RepID=I1K1F9_SOYBN	0	100	UniRef100_D2DWB4 L-aspartate oxidase n=1 Tax=Phaseolus vulgaris RepID=D2DWB4_PHAVU	0	97	AT5G14760.1|Symbols:AO|L-aspartate oxidase|chr5:4769133-4772012 FORWARD LENGTH=651	0	95.55	GO:0009435 GO:0055114	NAD biosynthetic process; oxidation-reduction process	GO:0008734 GO:0009055 GO:0016491	L-aspartate oxidase activity; electron carrier activity; oxidoreductase activity	GO:0005737 GO:0005739 GO:0009507	chloroplast; cytoplasm; mitochondrion	PF02910 PF00890	Fumarate reductase flavoprotein C-term; FAD binding domain	PTHR11632	SUCCINATE DEHYDROGENASE 2 FLAVOPROTEIN SUBUNIT	KOG2403	Succinate_dehydrogenase,_flavoprotein_subunit
Glyma.05G010400	Blue							-0.9365	-0.154681	-0.51393	81	UniRef100_K7KNJ0 Uncharacterized protein n=1 Tax=Glycine max RepID=K7KNJ0_SOYBN	1e-42	53.1				AT1G68680.1|Symbols:|unknown protein; FUNCTIONS IN: molecular_function unknown; INVOLVED IN: biological_process unknown; LOCATED IN: chloroplast; EXPRESSED IN: 23 plant structures; EXPRESSED DURING: 16 growth stages; Has 20 Blast hits to 20 proteins in 11 species: Archae - 0; Bacteria - 0; Metazoa - 0; Fungi - 0; Plants - 20; Viruses - 0; Other Eukaryotes - 0 (source: NCBI BLink).|chr1:25785627-2…	5e-28	90.67	GO:0008150 GO:0009853	biological process; photorespiration	GO:0003674	molecular function	GO:0005739 GO:0005747 GO:0009507	chloroplast; mitochondrial respiratory chain complex I; mitochondrion
Glyma.05G016700	Blue					Root_JO_TD, Root_ML_30M	2	-0.730012	-0.389667	-0.435459	661	UniRef100_UPI0002339B23 PREDICTED: uridine-cytidine kinase C-like isoform X1 n=1 Tax=Glycine max RepID=UPI0002339B23	0	100	UniRef100_K7KNG0 Uridine kinase n=1 Tax=Glycine max RepID=K7KNG0_SOYBN	0	94.51	AT1G73980.1|Symbols:|Phosphoribulokinase / Uridine kinase family|chr1:27820292-27823527 REVERSE LENGTH=643	0	102.02	GO:0006796 GO:0008152 GO:0009058 GO:0009737	biosynthetic process; metabolic process; phosphate-containing compound metabolic process; response to abscisic acid stimulus	GO:0005524 GO:0016301 GO:0016773	ATP binding; kinase activity; phosphotransferase activity, alcohol group as acceptor	GO:0005829	cytosol	PF01928 PF00485	CYTH domain; Phosphoribulokinase / Uridine kinase family	PTHR10285	URIDINE KINASE	KOG4203	Armadillo/beta-Catenin/plakoglobin
Glyma.05G017500	Blue							-0.0996068	0.717712	0.575788	343	UniRef100_K7KNF5 Uncharacterized protein n=2 Tax=Glycine max RepID=K7KNF5_SOYBN	0	85.29	UniRef100_D7MUE3 Zinc finger family protein n=1 Tax=Arabidopsis lyrata subsp. lyrata RepID=D7MUE3_ARALL	1e-45	44.79	AT5G08139.1|Symbols:|RING/U-box superfamily protein|chr5:2616487-2617617 FORWARD LENGTH=376	2e-48	52.66	GO:0008150	biological process	GO:0008270	zinc ion binding	GO:0005634	nucleus	PF00097	Zinc finger, C3HC4 type (RING finger)	PTHR22763	RING ZINC FINGER PROTEIN	KOG1493	Anaphase-promoting_complex_(APC),_subunit_11
Glyma.05G033600	Blue					Root_JO_TD, Root_JO_TA	2	-3.12357	-1.62946	-1.76538	81	UniRef100_I1JZW6 Uncharacterized protein n=1 Tax=Glycine max RepID=I1JZW6_SOYBN	8e-50	100	UniRef100_Q9LMC5 F14D16.17 n=1 Tax=Arabidopsis thaliana RepID=Q9LMC5_ARATH	2e-09	10.13	AT1G19020.1|Symbols:|unknown protein; BEST Arabidopsis thaliana protein match is: unknown protein (TAIR:AT3G48180.1); Has 88 Blast hits to 88 proteins in 15 species: Archae - 0; Bacteria - 0; Metazoa - 0; Fungi - 0; Plants - 88; Viruses - 0; Other Eukaryotes - 0 (source: NCBI BLink).|chr1:6568142-6568402 FORWARD LENGTH=86	4e-19	88.37	GO:0006979 GO:0009611 GO:0009625 GO:0009862 GO:0010200 GO:0030968 GO:0031348 GO:0050832	defense response to fungus; endoplasmic reticulum unfolded protein response; negative regulation of defense response; response to chitin; response to insect; response to oxidative stress; response to wounding; systemic acquired resistance, salicylic acid mediated signaling pathway	GO:0003674	molecular function	GO:0005575	cellular component
Glyma.05G055100	Blue							-0.881527	-0.428631	-0.411577	149	UniRef100_UPI000233970D PREDICTED: lipid transfer-like protein VAS-like n=1 Tax=Glycine max RepID=UPI000233970D	9e-101	100	UniRef100_G7JK58 Lipid transfer-like protein VAS n=1 Tax=Medicago truncatula RepID=G7JK58_MEDTR	9e-35	97.48	AT1G62790.2|Symbols:|Bifunctional inhibitor/lipid-transfer protein/seed storage 2S albumin superfamily protein|chr1:23252369-23253481 FORWARD LENGTH=149	2e-33	91.95	GO:0006869	lipid transport	GO:0008289	lipid binding	GO:0031225	anchored to membrane
Glyma.05G055600	Blue				TPR			-0.724132	-0.025433	-0.337977	568	UniRef100_I1K0K7 Uncharacterized protein n=1 Tax=Glycine max RepID=I1K0K7_SOYBN	0	100	UniRef100_G7KG90 Stress-induced-phosphoprotein n=2 Tax=Medicago truncatula RepID=G7KG90_MEDTR	0	97.59	AT4G12400.2|Symbols:Hop3|stress-inducible protein, putative|chr4:7338866-7341239 REVERSE LENGTH=558	0	101.61	GO:0006457 GO:0009408 GO:0009644 GO:0010286 GO:0034976 GO:0042542	heat acclimation; protein folding; response to endoplasmic reticulum stress; response to heat; response to high light intensity; response to hydrogen peroxide					PF00515	Tetratricopeptide repeat	PTHR22904	TPR REPEAT CONTAINING PROTEIN	KOG0548	Molecular_co-chaperone_STI1
Glyma.05G058000	Blue							-0.486868	-0.0102484	-0.0980271	126	UniRef100_C6SW49 Uncharacterized protein n=1 Tax=Glycine max RepID=C6SW49_SOYBN	3e-85	100	UniRef100_R4L094 NADH dehydrogenase 1 beta subcomplex subunit 8 (Fragment) n=1 Tax=Hydnora visseri RepID=R4L094_9MAGN	8e-69	100	AT5G47570.1|Symbols:|unknown protein; Has 30201 Blast hits to 17322 proteins in 780 species: Archae - 12; Bacteria - 1396; Metazoa - 17338; Fungi - 3422; Plants - 5037; Viruses - 0; Other Eukaryotes - 2996 (source: NCBI BLink).|chr5:19292869-19294666 REVERSE LENGTH=125	2e-65	100	GO:0006511 GO:0008150 GO:0009853 GO:0051788 GO:0080129	biological process; photorespiration; proteasome core complex assembly; response to misfolded protein; ubiquitin-dependent protein catabolic process	GO:0003674	molecular function	GO:0005747	mitochondrial respiratory chain complex I
Glyma.05G061700	Blue					Root_JO_TD	1	-0.71656	-0.270149	-0.550884	282	UniRef100_I1K0S4 Uncharacterized protein n=1 Tax=Glycine max RepID=I1K0S4_SOYBN	0	100	UniRef100_F4JP53 Tryptophan RNA-binding attenuator protein-like protein n=1 Tax=Arabidopsis thaliana RepID=F4JP53_ARATH	9e-136	94.51	AT5G47420.1|Symbols:|Tryptophan RNA-binding attenuator protein-like|chr5:19233013-19234838 FORWARD LENGTH=282	4e-162	99.65	GO:0006984 GO:0008150 GO:0034976	ER-nucleus signaling pathway; biological process; response to endoplasmic reticulum stress	GO:0003674	molecular function	GO:0005783 GO:0009507	chloroplast; endoplasmic reticulum	PF01987	Mitochondrial biogenesis AIM24
Glyma.05G072300	Blue					Root_ML_30M	1	-0.843101	-0.201968	-0.398663	822	UniRef100_I1K132 Uncharacterized protein n=1 Tax=Glycine max RepID=I1K132_SOYBN	0	100	UniRef100_H3JU07 Peptidyl serine alpha-galactosyltransferase n=1 Tax=Nicotiana tabacum RepID=H3JU07_TOBAC	0	80.07	AT3G01720.1|Symbols:|unknown protein; FUNCTIONS IN: molecular_function unknown; INVOLVED IN: biological_process unknown; LOCATED IN: endomembrane system; EXPRESSED IN: 24 plant structures; EXPRESSED DURING: 13 growth stages; BEST Arabidopsis thaliana protein match is: unknown protein (TAIR:AT5G25265.1); Has 374 Blast hits to 211 proteins in 23 species: Archae - 0; Bacteria - 0; Metazoa - 0; Fungi…	0	100.25	GO:0006816 GO:0007030 GO:0008150 GO:0009651 GO:0009744 GO:0009749 GO:0009750	Golgi organization; biological process; calcium ion transport; response to fructose stimulus; response to glucose stimulus; response to salt stress; response to sucrose stimulus	GO:0016757	transferase activity, transferring glycosyl groups
Glyma.05G082200	Blue					Leaf_JO_TA, Root_JO_TD, Root_ML_30M	3	-0.874921	-0.272129	-0.383469	867	UniRef100_I1K1Q8 Uncharacterized protein n=2 Tax=Glycine max RepID=I1K1Q8_SOYBN	0	100	UniRef100_W0M058 NBS-LRR protein n=1 Tax=Cicer arietinum RepID=W0M058_CICAR	0	99.16	AT5G66900.1|Symbols:|Disease resistance protein (CC-NBS-LRR class) family|chr5:26714931-26717757 REVERSE LENGTH=809	1e-147	82.45	GO:0006952	defense response	GO:0043531	ADP binding	GO:0005634	nucleus	PF00560 PF00931	Leucine Rich Repeat; NB-ARC domain	PTHR23155	LEUCINE-RICH REPEAT-CONTAINING PROTEIN	KOG4658	Apoptotic_ATPase
Glyma.05G085000	Blue					Root_JO_TD, Root_ML_30M	2	-0.966939	-0.562582	-0.543283	185	UniRef100_I1K206 Uncharacterized protein n=1 Tax=Glycine max RepID=I1K206_SOYBN	4e-131	100	UniRef100_Q6T2Z1 Cyclin-dependent kinase inhibitor 2;1 (Fragment) n=1 Tax=Glycine max RepID=Q6T2Z1_SOYBN	2e-124	100	AT1G49620.1|Symbols:KRP7, ICN6, ICK5|Cyclin-dependent kinase inhibitor family protein|chr1:18365692-18366559 REVERSE LENGTH=195	5e-17	23.59	GO:0000278 GO:0007050 GO:0010440 GO:0042023 GO:0045736	DNA endoreduplication; cell cycle arrest; mitotic cell cycle; negative regulation of cyclin-dependent protein serine/threonine kinase activity; stomatal lineage progression	GO:0004861 GO:0005515 GO:0030332	cyclin-dependent protein serine/threonine kinase inhibitor activity; cyclin binding; protein binding	GO:0001673 GO:0005634	male germ cell nucleus; nucleus	PF02234	Cyclin-dependent kinase inhibitor	PTHR10265	CYCLIN-DEPENDENT KINASE INHIBITOR 1
Glyma.05G101700	Blue					Leaf_JO_TA, Root_JO_TA, Root_ML_30M, Root_LA_2DC, Root_LA_10DC	5	-1.0121	-0.381585	-0.84147	517	UniRef100_I1K299 Uncharacterized protein n=1 Tax=Glycine max RepID=I1K299_SOYBN	0	100	UniRef100_Q7X9B8 Ferrous ion membrane transport protein DMT1 n=1 Tax=Glycine max RepID=Q7X9B8_SOYBN	0	100	AT2G23150.1|Symbols:NRAMP3, ATNRAMP3|natural resistance-associated macrophage protein 3|chr2:9856422-9858565 REVERSE LENGTH=509	0	98.62	GO:0006810 GO:0006828 GO:0006875 GO:0009617 GO:0010043 GO:0015691 GO:0015692 GO:0030001 GO:0042742 GO:0055072 GO:2000379	cadmium ion transport; cellular metal ion homeostasis; defense response to bacterium; iron ion homeostasis; lead ion transport; manganese ion transport; metal ion transport; positive regulation of reactive oxygen species metabolic process; response to bacterium; response to zinc ion; transport	GO:0005215 GO:0005384 GO:0015103 GO:0046873	inorganic anion transmembrane transporter activity; manganese ion transmembrane transporter activity; metal ion transmembrane transporter activity; transporter activity	GO:0005737 GO:0005773 GO:0005774 GO:0005794 GO:0009506 GO:0016020	Golgi apparatus; cytoplasm; membrane; plasmodesma; vacuolar membrane; vacuole	PF01566	Natural resistance-associated macrophage protein	PTHR11706	MANGANESE TRANSPORTER	KOG1291	Mn2+_and_Fe2+_transporters_of_the_NRAMP_family
Glyma.05G103600	Blue					Leaf_ML_6H, Leaf_ML_120M, Root_JO_TD, Leaf_LA_10DC	4	-1.85432	-1.1571	-1.33275	326	UniRef100_C6THQ0 Putative uncharacterized protein n=1 Tax=Glycine max RepID=C6THQ0_SOYBN	0	100	UniRef100_O24080 Peroxidase2 n=1 Tax=Medicago sativa RepID=O24080_MEDSA	0	100.62	AT5G67400.1|Symbols:RHS19|root hair specific 19|chr5:26894896-26896300 FORWARD LENGTH=329	6e-160	98.78	GO:0006979 GO:0010054 GO:0055114	oxidation-reduction process; response to oxidative stress; trichoblast differentiation	GO:0004601 GO:0020037	heme binding; peroxidase activity	GO:0005576	extracellular region	PF00141	Peroxidase
Glyma.05G116800	Blue					Root_JO_TD, Root_ML_30M	2	-0.554778	-0.318758	-0.391215	283	UniRef100_UPI000189D7BB PREDICTED: probable protein phosphatase 2C 9 n=1 Tax=Glycine max RepID=UPI000189D7BB	0	100	UniRef100_B9GUW5 Phosphatase 2C family protein n=1 Tax=Populus trichocarpa RepID=B9GUW5_POPTR	4e-157	99.65	AT1G34750.1|Symbols:|Protein phosphatase 2C family protein|chr1:12736386-12737727 REVERSE LENGTH=282	4e-152	99.65	GO:0002237 GO:0009627 GO:0031347	regulation of defense response; response to molecule of bacterial origin; systemic acquired resistance	GO:0003824 GO:0004722	catalytic activity; protein serine/threonine phosphatase activity	GO:0005634 GO:0005886	nucleus; plasma membrane	PF00481	Protein phosphatase 2C	PTHR13832	PROTEIN PHOSPHATASE 2C	KOG0698	Serine/threonine_protein_phosphatase
Glyma.05G119500	Blue					Root_JO_TD, Root_ML_30M	2	-0.924773	-0.139682	-0.547231	622	UniRef100_K7KPS2 Uncharacterized protein n=1 Tax=Glycine max RepID=K7KPS2_SOYBN	0	100	UniRef100_Q94F62 BRASSINOSTEROID INSENSITIVE 1-associated receptor kinase 1 n=1 Tax=Arabidopsis thaliana RepID=BAK1_ARATH	0	98.37	AT4G33430.1|Symbols:BAK1, RKS10, SERK3, ELG, ATSERK3, ATBAK1|BRI1-associated receptor kinase|chr4:16086654-16090288 REVERSE LENGTH=615	0	98.37	GO:0002229 GO:0002679 GO:0006612 GO:0008219 GO:0009742 GO:0009863 GO:0010200 GO:0010363 GO:0016049 GO:0016310 GO:0030968 GO:0042742 GO:0043069 GO:0050832	brassinosteroid mediated signaling pathway; cell death; cell growth; defense response to bacterium; defense response to fungus; defense response to oomycetes; endoplasmic reticulum unfolded protein response; negative regulation of programmed cell death; phosphorylation; protein targeting to membrane; regulation of plant-type hypersensitive response; respiratory burst involved in defense response;…	GO:0004672 GO:0004674 GO:0005515 GO:0016301 GO:0033612 GO:0046982	kinase activity; protein binding; protein heterodimerization activity; protein kinase activity; protein serine/threonine kinase activity; receptor serine/threonine kinase binding	GO:0005768 GO:0005886 GO:0043234	endosome; plasma membrane; protein complex	PF00069 PF08263 PF00560	Protein kinase domain; Leucine rich repeat N-terminal domain; Leucine Rich Repeat	PTHR24420	LEUCINE-RICH REPEAT RECEPTOR-LIKE PROTEIN KINASE	KOG1187	Serine/threonine_protein_kinase
Glyma.05G130900	Blue							-3.91136	-0.757009	-2.82094	70	UniRef100_C6T1P0 Uncharacterized protein n=1 Tax=Glycine max RepID=C6T1P0_SOYBN	6e-38	100
Glyma.05G131000	Blue							-1.74	-0.769675	-1.18325	74	UniRef100_K7KPY8 Uncharacterized protein n=1 Tax=Glycine max RepID=K7KPY8_SOYBN	3e-40	100
Glyma.05G132900	Blue					Leaf_JO_TA, Root_ML_30M	2	-1.00493	-0.120483	-0.243493	995	UniRef100_I1K370 Uncharacterized protein n=1 Tax=Glycine max RepID=I1K370_SOYBN	0	100	UniRef100_G7INF6 Copper-transporting ATPase RAN1 n=1 Tax=Medicago truncatula RepID=G7INF6_MEDTR	0	96.88	AT5G44790.1|Symbols:RAN1, HMA7|copper-exporting ATPase / responsive-to-antagonist 1 / copper-transporting ATPase (RAN1)|chr5:18075846-18079817 REVERSE LENGTH=1001	0	99	GO:0000041 GO:0000303 GO:0006487 GO:0006754 GO:0006812 GO:0006825 GO:0007165 GO:0008152 GO:0008219 GO:0009723 GO:0009755 GO:0009863 GO:0009873 GO:0010119 GO:0030001 GO:0046034	ATP biosynthetic process; ATP metabolic process; cation transport; cell death; copper ion transport; ethylene mediated signaling pathway; hormone-mediated signaling pathway; metabolic process; metal ion transport; protein N-linked glycosylation; regulation of stomatal movement; response to ethylene stimulus; response to superoxide; salicylic acid mediated signaling pathway; signal transduction; t…	GO:0000166 GO:0003824 GO:0005375 GO:0005507 GO:0005524 GO:0015662 GO:0016820 GO:0043682 GO:0046872	ATP binding; ATPase activity, coupled to transmembrane movement of ions, phosphorylative mechanism; catalytic activity; copper-transporting ATPase activity; copper ion binding; copper ion transmembrane transporter activity; hydrolase activity, acting on acid anhydrides, catalyzing transmembrane movement of substances; metal ion binding; nucleotide binding	GO:0005768 GO:0005794 GO:0005802 GO:0016020 GO:0016021	Golgi apparatus; endosome; integral to membrane; membrane; trans-Golgi network	PF00702 PF00122 PF00403	haloacid dehalogenase-like hydrolase; E1-E2 ATPase; Heavy-metal-associated domain	PTHR24093	FAMILY NOT NAMED	KOG0207	Cation_transport_ATPase
Glyma.05G133700	Blue							-1.06657	-0.38884	-0.523056	376	UniRef100_I1K380 Uncharacterized protein n=1 Tax=Glycine max RepID=I1K380_SOYBN	0	100	UniRef100_G8A1U1 LysM domain-containing GPI-anchored protein n=1 Tax=Medicago truncatula RepID=G8A1U1_MEDTR	1e-128	84.95	AT2G17120.1|Symbols:LYM2|lysm domain GPI-anchored protein 2 precursor|chr2:7459156-7460648 FORWARD LENGTH=350	1e-81	88.57	GO:0009627 GO:0016998 GO:0034976	cell wall macromolecule catabolic process; response to endoplasmic reticulum stress; systemic acquired resistance	GO:0008061	chitin binding	GO:0005886 GO:0009506 GO:0031225 GO:0046658	anchored to membrane; anchored to plasma membrane; plasma membrane; plasmodesma	PF01476	LysM domain
Glyma.05G135200	Blue				TPR	Root_JO_TD	1	-0.577142	0.203305	0.0308183	289	UniRef100_I1K395 Uncharacterized protein n=1 Tax=Glycine max RepID=I1K395_SOYBN	0	100	UniRef100_B9HVN0 Tetratricopeptide repeat-containing family protein n=1 Tax=Populus trichocarpa RepID=B9HVN0_POPTR	2e-103	71.01	AT3G18420.1|Symbols:|Protein prenylyltransferase superfamily protein|chr3:6324771-6325721 REVERSE LENGTH=316	2e-102	86.71	GO:0008150	biological process			GO:0005634 GO:0009507 GO:0009536 GO:0009941	chloroplast; chloroplast envelope; nucleus; plastid			PTHR26312	FAMILY NOT NAMED
Glyma.05G148000	Blue					Root_JO_TD	1	-0.814473	-0.461052	-0.62025	63	UniRef100_I1K3M6 Uncharacterized protein n=1 Tax=Glycine max RepID=I1K3M6_SOYBN	2e-35	100	UniRef100_Q2M5F0 Membrane protein n=1 Tax=Brassica juncea RepID=Q2M5F0_BRAJU	4e-27	91.18	AT1G27330.1|Symbols:|Ribosome associated membrane protein RAMP4|chr1:9493064-9493898 FORWARD LENGTH=68	3e-29	91.18	GO:0006979	response to oxidative stress	GO:0003674	molecular function	GO:0005739	mitochondrion	PF06624	Ribosome associated membrane protein RAMP4	PTHR15601	STRESS ASSOCIATED ENDOPLASMIC RETICULUM PROTEIN (SERP1/RAMP4)	KOG3491	Predicted_membrane_protein
Glyma.05G150100	Blue					Leaf_ML_30M	1	-1.11133	-0.518148	-0.617805	71	UniRef100_I1K3Q4 Uncharacterized protein n=1 Tax=Glycine max RepID=I1K3Q4_SOYBN	8e-44	100				AT3G57450.1|Symbols:|unknown protein; Has 65 Blast hits to 65 proteins in 11 species: Archae - 0; Bacteria - 0; Metazoa - 0; Fungi - 0; Plants - 65; Viruses - 0; Other Eukaryotes - 0 (source: NCBI BLink).|chr3:21262028-21262318 FORWARD LENGTH=96	2e-16	50	GO:0008150 GO:0009611 GO:0009620 GO:0009695 GO:0009738 GO:0009753 GO:0010200 GO:0030968 GO:0035556	abscisic acid mediated signaling pathway; biological process; endoplasmic reticulum unfolded protein response; intracellular signal transduction; jasmonic acid biosynthetic process; response to chitin; response to fungus; response to jasmonic acid stimulus; response to wounding	GO:0003674	molecular function
Glyma.05G151300	Blue							-2.21211	0.0187546	-1.32355	489	UniRef100_I1K3R6 Uncharacterized protein n=1 Tax=Glycine max RepID=I1K3R6_SOYBN	0	100	UniRef100_Q93YH7 Selenium binding protein (Fragment) n=1 Tax=Glycine max RepID=Q93YH7_SOYBN	0	100	AT4G14040.1|Symbols:EDA38, SBP2|selenium-binding protein 2|chr4:8100691-8102828 REVERSE LENGTH=487	0	98.15	GO:0010197	polar nucleus fusion	GO:0008430	selenium binding	GO:0009507	chloroplast	PF05694	56kDa selenium binding protein (SBP56)	PTHR23300	SELENIUM-BINDING PROTEIN	KOG0918	Selenium-binding_protein
Glyma.05G153200	Blue							-0.767836	-0.467372	-0.708066	389	UniRef100_UPI000016DD85 PREDICTED: chalcone synthase n=1 Tax=Glycine max RepID=UPI000016DD85	0	100	UniRef100_P48406 Chalcone synthase 5 n=1 Tax=Glycine max RepID=CHS5_SOYBN	0	100	AT5G13930.1|Symbols:CHS, TT4, ATCHS|Chalcone and stilbene synthase family protein|chr5:4488762-4490035 FORWARD LENGTH=395	0	97.22	GO:0006979 GO:0008152 GO:0009058 GO:0009411 GO:0009611 GO:0009629 GO:0009715 GO:0009718 GO:0009733 GO:0009744 GO:0009753 GO:0009813 GO:0009926 GO:0010224 GO:0031540	anthocyanin-containing compound biosynthetic process; auxin polar transport; biosynthetic process; chalcone biosynthetic process; flavonoid biosynthetic process; metabolic process; regulation of anthocyanin biosynthetic process; response to UV; response to UV-B; response to auxin stimulus; response to gravity; response to jasmonic acid stimulus; response to oxidative stress; response to sucrose s…	GO:0003824 GO:0005515 GO:0016210 GO:0016746 GO:0016747	catalytic activity; naringenin-chalcone synthase activity; protein binding; transferase activity, transferring acyl groups; transferase activity, transferring acyl groups other than amino-acyl groups	GO:0005634 GO:0005737 GO:0005783 GO:0009705	cytoplasm; endoplasmic reticulum; nucleus; plant-type vacuole membrane	PF00195 PF02797	Chalcone and stilbene synthases, N-terminal domain; Chalcone and stilbene synthases, C-terminal domain	PTHR11877	HYDROXYMETHYLGLUTARYL-COA SYNTHASE
Glyma.05G154700	Blue							-0.552934	-0.0707644	-0.431486	176	UniRef100_I1K3V0 Uncharacterized protein n=1 Tax=Glycine max RepID=I1K3V0_SOYBN	2e-123	100	UniRef100_I7K8L1 T4.10 protein n=1 Tax=Malus x robusta RepID=I7K8L1_9ROSA	2e-55	65	AT5G19860.1|Symbols:|Protein of unknown function, DUF538|chr5:6714533-6715837 REVERSE LENGTH=181	4e-60	79.01	GO:0008150	biological process			GO:0005773 GO:0009507	chloroplast; vacuole	PF04398	Protein of unknown function, DUF538
Glyma.05G157200	Blue							-0.792475	0.0108269	-0.352536	369	UniRef100_I1K3X7 Uncharacterized protein n=1 Tax=Glycine max RepID=I1K3X7_SOYBN	0	100	UniRef100_F8J348 Mitogen-activated protein kinase 7 n=1 Tax=Gossypium hirsutum RepID=F8J348_GOSHI	0	100	AT2G18170.1|Symbols:ATMPK7, MPK7|MAP kinase 7|chr2:7908178-7909374 REVERSE LENGTH=368	0	100	GO:0006468 GO:0007165 GO:0007623 GO:0042542	circadian rhythm; protein phosphorylation; response to hydrogen peroxide; signal transduction	GO:0004672 GO:0004674 GO:0004707 GO:0004713 GO:0005515 GO:0005524 GO:0016301 GO:0016772	ATP binding; MAP kinase activity; kinase activity; protein binding; protein kinase activity; protein serine/threonine kinase activity; protein tyrosine kinase activity; transferase activity, transferring phosphorus-containing groups	GO:0005634	nucleus	PF00069	Protein kinase domain	PTHR24055	MITOGEN-ACTIVATED PROTEIN KINASE	KOG0660	Mitogen-activated_protein_kinase
Glyma.05G159200	Blue					Root_JO_TA	1	-1.55467	-0.0727985	-0.884369	666	UniRef100_I1K404 Uncharacterized protein n=1 Tax=Glycine max RepID=I1K404_SOYBN	0	100	UniRef100_G7LJF3 Leucine-rich repeat receptor-like protein kinase n=1 Tax=Medicago truncatula RepID=G7LJF3_MEDTR	0	104.95	AT5G45800.1|Symbols:MEE62|Leucine-rich repeat protein kinase family protein|chr5:18575765-18578972 REVERSE LENGTH=666	0	95.05	GO:0006468 GO:0007169 GO:0009627 GO:0009793 GO:0031347	embryo development ending in seed dormancy; protein phosphorylation; regulation of defense response; systemic acquired resistance; transmembrane receptor protein tyrosine kinase signaling pathway	GO:0004672 GO:0004674 GO:0005524 GO:0016772	ATP binding; protein kinase activity; protein serine/threonine kinase activity; transferase activity, transferring phosphorus-containing groups	GO:0005886	plasma membrane	PF00560 PF07714	Leucine Rich Repeat; Protein tyrosine kinase	PTHR24420	LEUCINE-RICH REPEAT RECEPTOR-LIKE PROTEIN KINASE	KOG1187	Serine/threonine_protein_kinase
Glyma.05G175800	Blue					Root_JO_TD	1	-1.88904	-0.682035	-1.04296	142	UniRef100_I1K4G9 Uncharacterized protein n=1 Tax=Glycine max RepID=I1K4G9_SOYBN	9e-100	100	UniRef100_Q9FQY9 Avr9/Cf-9 rapidly elicited protein 75 n=1 Tax=Nicotiana tabacum RepID=Q9FQY9_TOBAC	1e-08	86.33
Glyma.05G180100	Blue					Root_JO_TA, Root_ML_30M	2	-0.763172	0.0482822	-0.321983	677	UniRef100_I1K4K8 Acyl-coenzyme A oxidase n=1 Tax=Glycine max RepID=I1K4K8_SOYBN	0	100	UniRef100_I1K4K8 Acyl-coenzyme A oxidase n=1 Tax=Glycine max RepID=I1K4K8_SOYBN	0	100	AT5G65110.1|Symbols:ACX2, ATACX2|acyl-CoA oxidase 2|chr5:26009821-26012482 REVERSE LENGTH=692	0	96.68	GO:0001676 GO:0006631 GO:0006635 GO:0008152 GO:0009062 GO:0009735 GO:0043161 GO:0043248 GO:0048767 GO:0051788 GO:0055114	fatty acid beta-oxidation; fatty acid catabolic process; fatty acid metabolic process; long-chain fatty acid metabolic process; metabolic process; oxidation-reduction process; proteasomal ubiquitin-dependent protein catabolic process; proteasome assembly; response to cytokinin stimulus; response to misfolded protein; root hair elongation	GO:0003995 GO:0003997 GO:0016627 GO:0050660	acyl-CoA dehydrogenase activity; acyl-CoA oxidase activity; flavin adenine dinucleotide binding; oxidoreductase activity, acting on the CH-CH group of donors	GO:0005634 GO:0005777	nucleus; peroxisome	PF01756 PF02770 PF00441	Acyl-CoA oxidase; Acyl-CoA dehydrogenase, middle domain; Acyl-CoA dehydrogenase, C-terminal domain	PTHR10909	ELECTRON TRANSPORT OXIDOREDUCTASE	KOG0135	Pristanoyl-CoA/acyl-CoA_oxidase
Glyma.05G180600	Blue					Leaf_JO_TA, Leaf_JO_TD, Root_JO_TD, Root_JO_TA, Leaf_LA_10DC	5	-0.978328	0.389057	0.243404	511	UniRef100_I1K4L3 Uncharacterized protein n=1 Tax=Glycine max RepID=I1K4L3_SOYBN	0	100	UniRef100_Q2MJR4 Myo-inositol-1-phosphate synthase n=1 Tax=Glycine max RepID=Q2MJR4_SOYBN	0	100	AT5G10170.1|Symbols:ATMIPS3, MIPS3|myo-inositol-1-phosphate synthase 3|chr5:3187538-3190161 REVERSE LENGTH=510	0	100	GO:0000302 GO:0006021 GO:0008654 GO:0009793 GO:0010039 GO:0015979 GO:0055072	embryo development ending in seed dormancy; inositol biosynthetic process; iron ion homeostasis; phospholipid biosynthetic process; photosynthesis; response to iron ion; response to reactive oxygen species	GO:0000166 GO:0004512	inositol-3-phosphate synthase activity; nucleotide binding	GO:0005737	cytoplasm	PF07994 PF01658	Myo-inositol-1-phosphate synthase; Myo-inositol-1-phosphate synthase	PTHR11510	MYO-INOSITOL-1 PHOSPHATE SYNTHASE	KOG0693	Myo-inositol-1-phosphate_synthase
Glyma.05G184500	Blue				WRKY	Root_JO_TD	1	-2.32242	-0.781288	-1.20182	189	UniRef100_I1K4R6 Uncharacterized protein n=1 Tax=Glycine max RepID=I1K4R6_SOYBN	2e-137	100	UniRef100_Q2PJS4 WRKY6 n=1 Tax=Glycine max RepID=Q2PJS4_SOYBN	7e-107	102.17	AT5G64810.1|Symbols:WRKY51, ATWRKY51|WRKY DNA-binding protein 51|chr5:25908415-25909687 FORWARD LENGTH=194	2e-39	43.3	GO:0006355 GO:0009867 GO:0042742 GO:0050832	defense response to bacterium; defense response to fungus; jasmonic acid mediated signaling pathway; regulation of transcription, DNA-dependent	GO:0003700 GO:0043565	sequence-specific DNA binding; sequence-specific DNA binding transcription factor activity	GO:0005634	nucleus	PF03106	WRKY DNA -binding domain
Glyma.05G187200	Blue					Root_JO_TD	1	-1.34563	-0.317923	-1.06236	111	UniRef100_K7KR42 Uncharacterized protein n=1 Tax=Glycine max RepID=K7KR42_SOYBN	1e-73	100
Glyma.05G194100	Blue					Root_ML_30M	1	-0.48239	0.0594236	-0.0364179	524	UniRef100_K7KR78 Uncharacterized protein (Fragment) n=1 Tax=Glycine max RepID=K7KR78_SOYBN	0	96.8	UniRef100_D2DF32 PAD4 n=1 Tax=Glycine max RepID=D2DF32_SOYBN	0	76.15	AT3G52430.1|Symbols:PAD4, ATPAD4|alpha/beta-Hydrolases superfamily protein|chr3:19431566-19434292 FORWARD LENGTH=541	5e-51	40.48	GO:0000165 GO:0001666 GO:0002213 GO:0002679 GO:0006355 GO:0006612 GO:0006629 GO:0006944 GO:0007154 GO:0009409 GO:0009581 GO:0009595 GO:0009617 GO:0009625 GO:0009627 GO:0009697 GO:0009738 GO:0009816 GO:0009862 GO:0009863 GO:0009867 GO:0010150 GO:0010200 GO:0010310 GO:0010363 GO:0010618 GO:0010942 GO:0030968 GO:0031347 GO:0031348 GO:0035304 GO:0042742 GO:0043069 GO:0043900 GO:0045087 GO:0045088 GO:…	MAPK cascade; abscisic acid mediated signaling pathway; aerenchyma formation; cell communication; cellular membrane fusion; defense response to bacterium; defense response to bacterium, incompatible interaction; defense response to fungus; defense response to insect; detection of biotic stimulus; detection of external stimulus; endoplasmic reticulum unfolded protein response; innate immune respon…	GO:0004806 GO:0005515 GO:0016298	lipase activity; protein binding; triglyceride lipase activity	GO:0005634	nucleus	PF01764	Lipase (class 3)
Glyma.05G195000	Blue				NAC	Leaf_JO_TA, Root_JO_TD	2	-1.50503	-0.573313	-0.587777	299	UniRef100_UPI000189D265 PREDICTED: NAC domain-containing protein 2 n=1 Tax=Glycine max RepID=UPI000189D265	0	100	UniRef100_B2ZGR9 NAC domain protein (Fragment) n=1 Tax=Glycine max RepID=B2ZGR9_SOYBN	0	100	AT1G01720.1|Symbols:ATAF1, ANAC002|NAC (No Apical Meristem) domain transcriptional regulator superfamily protein|chr1:268471-269514 FORWARD LENGTH=289	5e-121	101.73	GO:0006355 GO:0007275 GO:0009414 GO:0009611 GO:0009620 GO:0009695 GO:0009737 GO:0009753 GO:0009788 GO:0010200 GO:0042538	hyperosmotic salinity response; jasmonic acid biosynthetic process; multicellular organismal development; negative regulation of abscisic acid mediated signaling pathway; regulation of transcription, DNA-dependent; response to abscisic acid stimulus; response to chitin; response to fungus; response to jasmonic acid stimulus; response to water deprivation; response to wounding	GO:0003677 GO:0003700	DNA binding; sequence-specific DNA binding transcription factor activity	GO:0005634	nucleus	PF02365	No apical meristem (NAM) protein
Glyma.05G196300	Blue					Root_JO_TD	1	-0.846832	-0.699317	-0.800238	102	UniRef100_C6SZV7 Uncharacterized protein n=1 Tax=Glycine max RepID=C6SZV7_SOYBN	1e-66	100	UniRef100_G7LFR3 Auxin-induced protein 6B n=1 Tax=Medicago truncatula RepID=G7LFR3_MEDTR	1e-40	94.39	AT2G46690.1|Symbols:|SAUR-like auxin-responsive protein family|chr2:19180904-19181269 FORWARD LENGTH=121	3e-16	72.73	GO:0006816 GO:0009733	calcium ion transport; response to auxin stimulus	GO:0003674	molecular function	GO:0005575	cellular component	PF02519	Auxin responsive protein
Glyma.05G199200	Blue							-0.87333	-0.31182	-0.495237	542	UniRef100_UPI00018C6AB3 PREDICTED: calnexin homolog n=1 Tax=Glycine max RepID=UPI00018C6AB3	0	100	UniRef100_T2DLJ5 Calnexin-like protein n=1 Tax=Phaseolus vulgaris RepID=T2DLJ5_PHAVU	0	99.08	AT5G61790.1|Symbols:CNX1, ATCNX1|calnexin 1|chr5:24827394-24829642 REVERSE LENGTH=530	0	99.81	GO:0006457 GO:0009408 GO:0009627 GO:0009644 GO:0034976 GO:0042542	protein folding; response to endoplasmic reticulum stress; response to heat; response to high light intensity; response to hydrogen peroxide; systemic acquired resistance	GO:0005509 GO:0051082	calcium ion binding; unfolded protein binding	GO:0005739 GO:0005773 GO:0005774 GO:0005783 GO:0005886 GO:0009505 GO:0009506 GO:0009507 GO:0016020 GO:0043231	chloroplast; endoplasmic reticulum; intracellular membrane-bounded organelle; membrane; mitochondrion; plant-type cell wall; plasma membrane; plasmodesma; vacuolar membrane; vacuole	PF00262	Calreticulin family	PTHR11073	CALRETICULIN AND CALNEXIN	KOG0675	Calnexin
Glyma.05G204600	Blue					Leaf_ML_6H	1	-2.34712	-0.560752	-1.23569	225	UniRef100_I1K6M9 Uncharacterized protein n=1 Tax=Glycine max RepID=I1K6M9_SOYBN	2e-160	100	UniRef100_P25096 Protein P21 n=1 Tax=Glycine max RepID=P21_SOYBN	2e-142	100	AT4G11650.1|Symbols:ATOSM34, OSM34|osmotin 34|chr4:7025127-7026113 REVERSE LENGTH=244	5e-106	91.8	GO:0009651 GO:0009816 GO:0009817 GO:0051707	defense response to bacterium, incompatible interaction; defense response to fungus, incompatible interaction; response to other organism; response to salt stress			GO:0005576	extracellular region	PF00314	Thaumatin family
Glyma.05G204800	Blue					Root_JO_TA, Root_ML_6H	2	-2.36931	-0.623202	-1.30389	223	UniRef100_I1K6M2 Uncharacterized protein n=2 Tax=Glycine max RepID=I1K6M2_SOYBN	5e-159	100	UniRef100_P25096 Protein P21 n=1 Tax=Glycine max RepID=P21_SOYBN	6e-128	99.5	AT4G11650.1|Symbols:ATOSM34, OSM34|osmotin 34|chr4:7025127-7026113 REVERSE LENGTH=244	3e-111	90.16	GO:0009651 GO:0009816 GO:0009817 GO:0051707	defense response to bacterium, incompatible interaction; defense response to fungus, incompatible interaction; response to other organism; response to salt stress			GO:0005576	extracellular region	PF00314	Thaumatin family
Glyma.05G209200	Blue							-0.460244	-0.0917718	-0.129285	985	UniRef100_UPI0003DE9A48 PREDICTED: puromycin-sensitive aminopeptidase-like isoform X2 n=2 Tax=Glycine max RepID=UPI0003DE9A48	0	100.31	UniRef100_B9GKF8 Peptidase M1 family protein n=1 Tax=Populus trichocarpa RepID=B9GKF8_POPTR	0	99.56	AT1G63770.3|Symbols:|Peptidase M1 family protein|chr1:23657791-23664243 REVERSE LENGTH=987	0	99.7	GO:0006508 GO:0019243 GO:0046686	methylglyoxal catabolic process to D-lactate; proteolysis; response to cadmium ion	GO:0008237 GO:0008270	metallopeptidase activity; zinc ion binding	GO:0005773 GO:0005829 GO:0005886 GO:0009507 GO:0009570 GO:0009941 GO:0048046	apoplast; chloroplast; chloroplast envelope; chloroplast stroma; cytosol; plasma membrane; vacuole	PF11940 PF01433	Domain of unknown function (DUF3458); Peptidase family M1	PTHR11533	PROTEASE M1 ZINC METALLOPROTEASE	KOG1046	Puromycin-sensitive_aminopeptidase_and_related_aminopeptidases
Glyma.05G212600	Blue					Root_JO_TD, Root_JO_TA, Root_ML_30M	3	-2.02479	-0.213975	-1.49759	225	UniRef100_I1K6D1 Uncharacterized protein n=1 Tax=Glycine max RepID=I1K6D1_SOYBN	2e-160	100	UniRef100_Q19QU4 Plant cell wall protein SlTFR88 n=1 Tax=Solanum lycopersicum RepID=Q19QU4_SOLLC	9e-36	92.04	AT2G46150.1|Symbols:|Late embryogenesis abundant (LEA) hydroxyproline-rich glycoprotein family|chr2:18961424-18962089 FORWARD LENGTH=221	8e-38	101.36	GO:0008150	biological process	GO:0003674	molecular function	GO:0005886	plasma membrane	PF03168	Late embryogenesis abundant protein
Glyma.05G213200	Blue							-0.804011	-0.265978	-0.40543	519	UniRef100_I1K6C6 Uncharacterized protein n=1 Tax=Glycine max RepID=I1K6C6_SOYBN	0	100	UniRef100_B9GKB5 Calcium-dependent protein kinase 1 n=1 Tax=Populus trichocarpa RepID=B9GKB5_POPTR	0	100.58	AT4G23650.1|Symbols:CDPK6, CPK3|calcium-dependent protein kinase 6|chr4:12324967-12327415 REVERSE LENGTH=529	0	88.28	GO:0006468 GO:0006499 GO:0006970 GO:0009651 GO:0009738 GO:0010119 GO:0010359 GO:0032880 GO:0046686 GO:0046777 GO:0051049	N-terminal protein myristoylation; abscisic acid mediated signaling pathway; protein autophosphorylation; protein phosphorylation; regulation of anion channel activity; regulation of protein localization; regulation of stomatal movement; regulation of transport; response to cadmium ion; response to osmotic stress; response to salt stress	GO:0004672 GO:0004674 GO:0004683 GO:0005509 GO:0005515 GO:0005524 GO:0016301 GO:0016772	ATP binding; calcium ion binding; calmodulin-dependent protein kinase activity; kinase activity; protein binding; protein kinase activity; protein serine/threonine kinase activity; transferase activity, transferring phosphorus-containing groups	GO:0005773 GO:0005829 GO:0005886 GO:0009507 GO:0016020	chloroplast; cytosol; membrane; plasma membrane; vacuole	PF00069 PF00036	Protein kinase domain; EF hand	PTHR24349	SERINE/THREONINE-PROTEIN KINASE	KOG0032	Ca2+/calmodulin-dependent_protein_kinase,_EF-Hand_protein_superfamily
Glyma.05G219400	Blue					Root_JO_TD, Root_JO_TA	2	-1.47653	-0.256074	-0.618657	669	UniRef100_I1K670 Uncharacterized protein n=1 Tax=Glycine max RepID=I1K670_SOYBN	0	100	UniRef100_O22639 Endoplasmic reticulum HSC70-cognate binding protein n=1 Tax=Glycine max RepID=O22639_SOYBN	0	100	AT5G42020.1|Symbols:BIP, BIP2|Heat shock protein 70 (Hsp 70) family protein|chr5:16807697-16810480 REVERSE LENGTH=668	0	100	GO:0006457 GO:0009408 GO:0010197 GO:0034976 GO:0046686	polar nucleus fusion; protein folding; response to cadmium ion; response to endoplasmic reticulum stress; response to heat	GO:0005524	ATP binding	GO:0005618 GO:0005634 GO:0005730 GO:0005773 GO:0005774 GO:0005783 GO:0005788 GO:0005886 GO:0009506 GO:0009507 GO:0016020 GO:0016592	cell wall; chloroplast; endoplasmic reticulum; endoplasmic reticulum lumen; mediator complex; membrane; nucleolus; nucleus; plasma membrane; plasmodesma; vacuolar membrane; vacuole	PF00012	Hsp70 protein	PTHR19375	HEAT SHOCK PROTEIN 70KDA	KOG0100	Molecular_chaperones_GRP78/BiP/KAR2,_HSP70_superfamily
Glyma.05G219600	Blue					Root_JO_TD, Root_LA_2DC	2	-1.80528	-0.435305	-0.650662	702	UniRef100_I1K668 Uncharacterized protein n=1 Tax=Glycine max RepID=I1K668_SOYBN	0	100	UniRef100_Q587K1 BiP n=1 Tax=Glycine max RepID=Q587K1_SOYBN	0	99.7	AT5G42020.1|Symbols:BIP, BIP2|Heat shock protein 70 (Hsp 70) family protein|chr5:16807697-16810480 REVERSE LENGTH=668	0	99.7	GO:0006457 GO:0009408 GO:0010197 GO:0034976 GO:0046686	polar nucleus fusion; protein folding; response to cadmium ion; response to endoplasmic reticulum stress; response to heat	GO:0005524	ATP binding	GO:0005618 GO:0005634 GO:0005730 GO:0005773 GO:0005774 GO:0005783 GO:0005788 GO:0005886 GO:0009506 GO:0009507 GO:0016020 GO:0016592	cell wall; chloroplast; endoplasmic reticulum; endoplasmic reticulum lumen; mediator complex; membrane; nucleolus; nucleus; plasma membrane; plasmodesma; vacuolar membrane; vacuole	PF00012	Hsp70 protein	PTHR19375	HEAT SHOCK PROTEIN 70KDA	KOG0100	Molecular_chaperones_GRP78/BiP/KAR2,_HSP70_superfamily
Glyma.05G235400	Blue				C2H2 (Zn)	Root_JO_TD, Root_JO_TA	2	-0.929038	-0.36899	-0.50601	466	UniRef100_I1K5Q4 Uncharacterized protein n=1 Tax=Glycine max RepID=I1K5Q4_SOYBN	0	100	UniRef100_G7LAI2 UBX domain-containing protein n=1 Tax=Medicago truncatula RepID=G7LAI2_MEDTR	0	100.43	AT2G01650.1|Symbols:PUX2|plant UBX domain-containing protein 2|chr2:284851-286394 REVERSE LENGTH=458	0	100.87	GO:0006499 GO:0008150	N-terminal protein myristoylation; biological process	GO:0003676 GO:0008270	nucleic acid binding; zinc ion binding	GO:0005634 GO:0019898	extrinsic to membrane; nucleus	PF00789 PF09409	UBX domain; PUB domain	PTHR23153	UBX-RELATED	KOG2699	Predicted_ubiquitin_regulatory_protein
Glyma.05G236300	Blue					Leaf_ML_120M, Leaf_JO_TA, Leaf_LA_10DC	3	-0.869838	-0.169763	-0.668184	187	UniRef100_I1K5N7 Uncharacterized protein n=1 Tax=Glycine max RepID=I1K5N7_SOYBN	4e-113	96.97	UniRef100_F2YTT5 Fw2.2 (Fragment) n=1 Tax=Arachis stenosperma RepID=F2YTT5_9FABA	6e-78	101.09	AT1G14870.1|Symbols:PCR2|PLANT CADMIUM RESISTANCE 2|chr1:5128591-5129458 REVERSE LENGTH=152	3e-61	96.05	GO:0006979	response to oxidative stress	GO:0003674	molecular function	GO:0005737 GO:0005886	cytoplasm; plasma membrane	PF04749	PLAC8 family	PTHR15907	FAMILY NOT NAMED
Glyma.05G237200	Blue					Root_JO_TD, Root_JO_TA	2	-0.680207	0.0484745	-0.258136	481	UniRef100_I1K5M7 Uncharacterized protein n=1 Tax=Glycine max RepID=I1K5M7_SOYBN	0	100	UniRef100_B9I2K3 Calmodulin-binding protein 60-C n=1 Tax=Populus trichocarpa RepID=B9I2K3_POPTR	3e-168	98.16	AT1G73805.1|Symbols:|Calmodulin binding protein-like|chr1:27745761-27749178 REVERSE LENGTH=451	2e-133	93.79	GO:0000165 GO:0001666 GO:0002237 GO:0006355 GO:0006612 GO:0009581 GO:0009595 GO:0009617 GO:0009627 GO:0009697 GO:0009814 GO:0009862 GO:0009863 GO:0009867 GO:0010112 GO:0010200 GO:0010310 GO:0010363 GO:0031347 GO:0031348 GO:0035304 GO:0042742 GO:0043900 GO:0045087 GO:0045088 GO:0050832 GO:0080142	MAPK cascade; defense response, incompatible interaction; defense response to bacterium; defense response to fungus; detection of biotic stimulus; detection of external stimulus; innate immune response; jasmonic acid mediated signaling pathway; negative regulation of defense response; protein targeting to membrane; regulation of defense response; regulation of hydrogen peroxide metabolic process;…	GO:0003700 GO:0005516 GO:0043565	calmodulin binding; sequence-specific DNA binding; sequence-specific DNA binding transcription factor activity	GO:0005634	nucleus	PF07887	Calmodulin binding protein-like
Glyma.05G241600	Blue		3	Gm05		Leaf_JO_TA, Leaf_JO_TD, Root_JO_TD, Root_JO_TA	4	0.144106	1.02202	0.283451	1012	UniRef100_K7KRH0 Uncharacterized protein n=1 Tax=Glycine max RepID=K7KRH0_SOYBN	0	100	UniRef100_G7LCC3 Histidine kinase n=1 Tax=Medicago truncatula RepID=G7LCC3_MEDTR	0	97.57	AT2G01830.1|Symbols:WOL, CRE1, WOL1, AHK4, ATCRE1|CHASE domain containing histidine kinase protein|chr2:363332-367429 REVERSE LENGTH=1057	0	92.81	GO:0000160 GO:0006468 GO:0007231 GO:0008272 GO:0009414 GO:0009736 GO:0009744 GO:0009749 GO:0009750 GO:0010029 GO:0010086 GO:0016036 GO:0031537 GO:0033500 GO:0042742 GO:0048509 GO:0048831 GO:0071329	carbohydrate homeostasis; cellular response to phosphate starvation; cellular response to sucrose stimulus; cytokinin mediated signaling pathway; defense response to bacterium; embryonic root morphogenesis; osmosensory signaling pathway; phosphorelay signal transduction system; protein phosphorylation; regulation of anthocyanin metabolic process; regulation of meristem development; regulation of …	GO:0000155 GO:0000156 GO:0004673 GO:0004721 GO:0004871 GO:0005034 GO:0005515 GO:0005524 GO:0009884 GO:0009885 GO:0016772 GO:0019899 GO:0019901 GO:0019955 GO:0043424	ATP binding; cytokine binding; cytokinin receptor activity; enzyme binding; osmosensor activity; phosphoprotein phosphatase activity; phosphorelay response regulator activity; phosphorelay sensor kinase activity; protein binding; protein histidine kinase activity; protein histidine kinase binding; protein kinase binding; signal transducer activity; transferase activity, transferring phosphorus-co…	GO:0005783 GO:0005886 GO:0016020	endoplasmic reticulum; membrane; plasma membrane	PF02518 PF03924 PF00512 PF00072	Histidine kinase-, DNA gyrase B-, and HSP90-like ATPase; CHASE domain; His Kinase A (phospho-acceptor) domain; Response regulator receiver domain	PTHR24423	TWO-COMPONENT SENSOR HISTIDINE KINASE	KOG0519	Sensory_transduction_histidine_kinase
Glyma.05G246700	Blue		3	Gm05				-0.821031	-0.114648	-0.357366	718	UniRef100_I1K5B4 Uncharacterized protein n=1 Tax=Glycine max RepID=I1K5B4_SOYBN	0	100	UniRef100_B9IEC9 Suppressor of lin-12-like family protein n=1 Tax=Populus trichocarpa RepID=B9IEC9_POPTR	0	101.9	AT1G18260.1|Symbols:|HCP-like superfamily protein|chr1:6279047-6282008 REVERSE LENGTH=678	0	99.71	GO:0006888 GO:0030433 GO:0042538	ER-associated protein catabolic process; ER to Golgi vesicle-mediated transport; hyperosmotic salinity response			GO:0005783 GO:0016020	endoplasmic reticulum; membrane	PF08238	Sel1 repeat	PTHR11102	SEL-1-LIKE PROTEIN	KOG1550	Extracellular_protein_SEL-1_and_related_proteins
Glyma.06G017600	Blue					Root_JO_TD	1	-2.3428	-0.547945	-0.710295	370	UniRef100_I1K7C7 Uncharacterized protein n=1 Tax=Glycine max RepID=I1K7C7_SOYBN	0	100	UniRef100_E5GBY8 Serine/threonine-protein kinase cx32 n=1 Tax=Cucumis melo subsp. melo RepID=E5GBY8_CUCME	9e-157	91.81	AT1G76360.1|Symbols:|Protein kinase superfamily protein|chr1:28643242-28646483 REVERSE LENGTH=484	6e-158	65.29	GO:0002237 GO:0006468 GO:0006612 GO:0009963 GO:0010363	positive regulation of flavonoid biosynthetic process; protein phosphorylation; protein targeting to membrane; regulation of plant-type hypersensitive response; response to molecule of bacterial origin	GO:0004672 GO:0004674 GO:0005524 GO:0016301 GO:0016772	ATP binding; kinase activity; protein kinase activity; protein serine/threonine kinase activity; transferase activity, transferring phosphorus-containing groups	GO:0009507	chloroplast	PF00069	Protein kinase domain	PTHR24420	LEUCINE-RICH REPEAT RECEPTOR-LIKE PROTEIN KINASE	KOG1187	Serine/threonine_protein_kinase
Glyma.06G019500	Blue					Root_JO_TD, Root_JO_TA	2	-1.23388	-0.481741	-0.972497	506	UniRef100_I1K7F1 Uncharacterized protein n=1 Tax=Glycine max RepID=I1K7F1_SOYBN	0	100	UniRef100_G7JYU3 Lysine histidine transporter-like protein n=1 Tax=Medicago truncatula RepID=G7JYU3_MEDTR	0	96.64	AT1G47670.1|Symbols:|Transmembrane amino acid transporter family protein|chr1:17536834-17539486 REVERSE LENGTH=519	0	97.11	GO:0006865 GO:0010075	amino acid transport; regulation of meristem growth	GO:0015171	amino acid transmembrane transporter activity	GO:0005886 GO:0016020	membrane; plasma membrane	PF01490	Transmembrane amino acid transporter protein	PTHR22950	AMINO ACID TRANSPORTER	KOG1303	Amino_acid_transporters
Glyma.06G023700	Blue							-1.15209	-0.268065	-0.525667	110	UniRef100_I1K7J1 Uncharacterized protein n=1 Tax=Glycine max RepID=I1K7J1_SOYBN	5e-73	100	UniRef100_Q9ZQY8 Small hydrophobic protein n=1 Tax=Arabidopsis thaliana RepID=Q9ZQY8_ARATH	4e-12	60	AT1G75810.1|Symbols:|unknown protein; FUNCTIONS IN: molecular_function unknown; INVOLVED IN: biological_process unknown; LOCATED IN: endomembrane system; EXPRESSED IN: 24 plant structures; EXPRESSED DURING: 15 growth stages; Has 13 Blast hits to 13 proteins in 5 species: Archae - 0; Bacteria - 0; Metazoa - 0; Fungi - 0; Plants - 13; Viruses - 0; Other Eukaryotes - 0 (source: NCBI BLink).|chr1:284…	2e-34	84	GO:0008150	biological process	GO:0003674	molecular function	GO:0005576	extracellular region
Glyma.06G030900	Blue					Leaf_ML_120M, Root_JO_TD, Root_JO_TA, Root_ML_30M	4	-0.73596	-0.253161	-0.236769	311	UniRef100_I1K7Q8 Uncharacterized protein n=1 Tax=Glycine max RepID=I1K7Q8_SOYBN	0	100	UniRef100_V5NAQ9 Phenylcoumaran benzylic ether reductase n=1 Tax=Phaseolus vulgaris RepID=V5NAQ9_PHAVU	0	99.68	AT4G39230.1|Symbols:|NmrA-like negative transcriptional regulator family protein|chr4:18266024-18267604 REVERSE LENGTH=308	2e-168	100.32	GO:0046686	response to cadmium ion	GO:0000166 GO:0032442	nucleotide binding; phenylcoumaran benzylic ether reductase activity	GO:0005737	cytoplasm	PF05368	NmrA-like family	PTHR10366	NAD DEPENDENT EPIMERASE/DEHYDRATASE
Glyma.06G033100	Blue					Leaf_ML_120M, Leaf_JO_TA, Root_JO_TD, Leaf_LA_10DC	4	-1.99655	-0.836253	-1.16473	718	UniRef100_I1K7S8 Uncharacterized protein n=1 Tax=Glycine max RepID=I1K7S8_SOYBN	0	100				AT1G75150.1|Symbols:|unknown protein; Has 38228 Blast hits to 24529 proteins in 1168 species: Archae - 169; Bacteria - 4103; Metazoa - 14594; Fungi - 5866; Plants - 1861; Viruses - 317; Other Eukaryotes - 11318 (source: NCBI BLink).|chr1:28204709-28208512 REVERSE LENGTH=784	5e-74	89.29	GO:0006270 GO:0006275 GO:0006346 GO:0008150 GO:0016246 GO:0051726	DNA replication initiation; RNA interference; biological process; methylation-dependent chromatin silencing; regulation of DNA replication; regulation of cell cycle	GO:0003674	molecular function	GO:0005634	nucleus
Glyma.06G034700	Blue					Root_LA_2DC, Root_LA_10DC	2	-1.67899	-0.27412	-0.693379	188	UniRef100_I1K7U5 Uncharacterized protein n=1 Tax=Glycine max RepID=I1K7U5_SOYBN	3e-132	100	UniRef100_B9HEM5 Calmodulin-like gene family protein n=1 Tax=Populus trichocarpa RepID=B9HEM5_POPTR	7e-48	75.53	AT3G50770.1|Symbols:CML41|calmodulin-like 41|chr3:18873987-18874604 FORWARD LENGTH=205	2e-47	75.12	GO:0008150 GO:0043090	amino acid import; biological process	GO:0005509	calcium ion binding			PF00036	EF hand	PTHR10891	EF-HAND CALCIUM-BINDING DOMAIN CONTAINING PROTEIN	KOG0027	Calmodulin_and_related_proteins_(EF-Hand_superfamily)
Glyma.06G035000	Blue					Leaf_JO_TA, Root_JO_TD, Root_JO_TA, Root_ML_30M	4	-0.65308	-0.163759	-0.355915	710	UniRef100_K7KSW6 Uncharacterized protein n=1 Tax=Glycine max RepID=K7KSW6_SOYBN	0	100	UniRef100_Q6QLL5 WAK-like kinase n=1 Tax=Solanum lycopersicum RepID=Q6QLL5_SOLLC	0	96.9	AT2G23450.1|Symbols:|Protein kinase superfamily protein|chr2:9988926-9991244 REVERSE LENGTH=708	0	97.88	GO:0006468	protein phosphorylation	GO:0004672 GO:0004674 GO:0005524 GO:0016301 GO:0016772	ATP binding; kinase activity; protein kinase activity; protein serine/threonine kinase activity; transferase activity, transferring phosphorus-containing groups	GO:0005575	cellular component	PF00069	Protein kinase domain	PTHR24420	LEUCINE-RICH REPEAT RECEPTOR-LIKE PROTEIN KINASE	KOG1187	Serine/threonine_protein_kinase
Glyma.06G036900	Blue							-0.73628	-0.0955706	-0.394049	232	UniRef100_I1K7X1 Uncharacterized protein n=1 Tax=Glycine max RepID=I1K7X1_SOYBN	6e-170	100	UniRef100_B6U390 Plant-specific domain TIGR01570 family protein n=1 Tax=Zea mays RepID=B6U390_MAIZE	8e-76	98.71	AT5G42680.2|Symbols:|Protein of unknown function, DUF617|chr5:17114640-17115356 FORWARD LENGTH=238	4e-95	97.06	GO:0008150	biological process	GO:0003674	molecular function	GO:0009507	chloroplast	PF04759	Protein of unknown function, DUF617
Glyma.06G038000	Blue					Leaf_JO_TA	1	-1.8282	-1.0038	-1.20703	327	UniRef100_I1K7Y1 Uncharacterized protein n=1 Tax=Glycine max RepID=I1K7Y1_SOYBN	0	100	UniRef100_G7J6B0 Gibberellin receptor GID1 n=1 Tax=Medicago truncatula RepID=G7J6B0_MEDTR	4e-156	98.47	AT1G47480.1|Symbols:|alpha/beta-Hydrolases superfamily protein|chr1:17417623-17419296 FORWARD LENGTH=314	2e-126	101.27	GO:0008152 GO:0048765	metabolic process; root hair cell differentiation	GO:0016787	hydrolase activity	GO:0005634	nucleus	PF07859	alpha/beta hydrolase fold	PTHR23024	MEMBER OF 'GDXG' FAMILY OF LIPOLYTIC ENZYMES	KOG1515	Arylacetamide_deacetylase
Glyma.06G045400	Blue				C2H2 (Zn)	Leaf_ML_30M, Leaf_JO_TA	2	-1.37236	-0.328121	-0.71468	234	UniRef100_I0AW24 C2H2 zinc-finger protein (Fragment) n=1 Tax=Glycine max RepID=I0AW24_SOYBN	2e-170	100	UniRef100_I0AW24 C2H2 zinc-finger protein (Fragment) n=1 Tax=Glycine max RepID=I0AW24_SOYBN	2e-170	99.57	AT1G27730.1|Symbols:STZ, ZAT10|salt tolerance zinc finger|chr1:9648302-9648985 REVERSE LENGTH=227	1e-66	99.12	GO:0002679 GO:0006979 GO:0007165 GO:0009409 GO:0009414 GO:0009611 GO:0009612 GO:0009620 GO:0009644 GO:0009651 GO:0009695 GO:0009723 GO:0009733 GO:0009737 GO:0009738 GO:0009753 GO:0009873 GO:0010117 GO:0010200 GO:0015979 GO:0035264 GO:0035556 GO:0042538 GO:0045892	abscisic acid mediated signaling pathway; ethylene mediated signaling pathway; hyperosmotic salinity response; intracellular signal transduction; jasmonic acid biosynthetic process; multicellular organism growth; negative regulation of transcription, DNA-dependent; photoprotection; photosynthesis; respiratory burst involved in defense response; response to abscisic acid stimulus; response to auxi…	GO:0003676 GO:0003700 GO:0008270 GO:0043565	nucleic acid binding; sequence-specific DNA binding; sequence-specific DNA binding transcription factor activity; zinc ion binding	GO:0005634	nucleus			PTHR26374	FAMILY NOT NAMED
Glyma.06G045500	Blue							-0.498602	-0.189894	-0.22559	236	UniRef100_I1K855 Uncharacterized protein n=1 Tax=Glycine max RepID=I1K855_SOYBN	5e-168	100	UniRef100_B9IBS4 Adenine phosphoribosyltransferase 1 family protein n=2 Tax=Populus trichocarpa RepID=B9IBS4_POPTR	2e-109	80.93	AT1G27450.1|Symbols:APT1, ATAPT1|adenine phosphoribosyl transferase 1|chr1:9532042-9533807 FORWARD LENGTH=243	3e-110	88.07	GO:0006094 GO:0006096 GO:0006168 GO:0007623 GO:0009651 GO:0009690 GO:0046686	adenine salvage; circadian rhythm; cytokinin metabolic process; gluconeogenesis; glycolysis; response to cadmium ion; response to salt stress	GO:0003999	adenine phosphoribosyltransferase activity	GO:0005737 GO:0005794 GO:0005829 GO:0005886 GO:0009505 GO:0009507 GO:0009570	Golgi apparatus; chloroplast; chloroplast stroma; cytoplasm; cytosol; plant-type cell wall; plasma membrane	PF00156	Phosphoribosyl transferase domain	PTHR11776	ADENINE PHOSPHORIBOSYLTRANSFERASE	KOG1712	Adenine_phosphoribosyl_transferases
Glyma.06G047600	Blue					Root_JO_TD	1	-1.09195	-0.669438	-0.84858	157	UniRef100_C6TB21 Uncharacterized protein n=1 Tax=Glycine max RepID=C6TB21_SOYBN	1e-110	100				AT1G58420.1|Symbols:|Uncharacterised conserved protein UCP031279|chr1:21707407-21707946 FORWARD LENGTH=179	7e-21	83.24	GO:0008150	biological process	GO:0003674	molecular function	GO:0005739	mitochondrion
Glyma.06G053000	Blue					Leaf_ML_120M, Leaf_JO_TA, Root_JO_TD, Root_JO_TA, Leaf_LA_10DC	5	-1.26421	-0.437442	-1.06792	214	UniRef100_I1K8D8 Uncharacterized protein n=1 Tax=Glycine max RepID=I1K8D8_SOYBN	2e-156	100	UniRef100_G7I9V5 Lysine decarboxylase-like protein n=1 Tax=Medicago truncatula RepID=G7I9V5_MEDTR	2e-135	99.53	AT5G11950.2|Symbols:|Putative lysine decarboxylase family protein|chr5:3855072-3856815 FORWARD LENGTH=216	1e-125	97.69	GO:0009089	lysine biosynthetic process via diaminopimelate	GO:0042803	protein homodimerization activity	GO:0005634 GO:0005737 GO:0005829	cytoplasm; cytosol; nucleus	PF03641	Possible lysine decarboxylase
Glyma.06G054700	Blue					Leaf_JO_TD, Root_JO_TD, Root_ML_30M	3	-1.43893	0.100437	0.152443	159	UniRef100_I1K8F1 Uncharacterized protein n=1 Tax=Glycine max RepID=I1K8F1_SOYBN	2e-110	100	UniRef100_Q9XGS6 Cytosolic class II low molecular weight heat shock protein n=1 Tax=Prunus dulcis RepID=Q9XGS6_PRUDU	4e-75	99.37	AT5G12020.1|Symbols:HSP17.6II|17.6 kDa class II heat shock protein|chr5:3882409-3882876 REVERSE LENGTH=155	4e-56	98.71	GO:0006457 GO:0009408 GO:0009644 GO:0034976 GO:0042542	protein folding; response to endoplasmic reticulum stress; response to heat; response to high light intensity; response to hydrogen peroxide			GO:0005737	cytoplasm	PF00011	Hsp20/alpha crystallin family	PTHR11527	SMALL HEAT-SHOCK PROTEIN (HSP20) FAMILY	KOG0710	Molecular_chaperone_(small_heat-shock_protein_Hsp26/Hsp42)
Glyma.06G061600	Blue					Root_JO_TD, Leaf_LA_10DC	2	-0.849425	-0.0839383	-0.0758665	1206	UniRef100_I1K8M4 DNA-directed RNA polymerase n=1 Tax=Glycine max RepID=I1K8M4_SOYBN	0	100	UniRef100_I1K8M4 DNA-directed RNA polymerase n=1 Tax=Glycine max RepID=I1K8M4_SOYBN	0	99.92	AT3G23780.2|Symbols:NRPD2A|nuclear RNA polymerase D2A|chr3:8567971-8573819 REVERSE LENGTH=1172	0	100.77	GO:0006306 GO:0006351 GO:0030422 GO:0031047 GO:0035194 GO:0050776 GO:0050832	DNA methylation; defense response to fungus; gene silencing by RNA; posttranscriptional gene silencing by RNA; production of siRNA involved in RNA interference; regulation of immune response; transcription, DNA-dependent	GO:0003677 GO:0003899 GO:0005515 GO:0032549	DNA-directed RNA polymerase activity; DNA binding; protein binding; ribonucleoside binding	GO:0000418 GO:0000419 GO:0005634 GO:0005720 GO:0030880	DNA-directed RNA polymerase IV complex; DNA-directed RNA polymerase V complex; RNA polymerase complex; nuclear heterochromatin; nucleus	PF04566 PF04561 PF04563 PF04567 PF04565 PF04560 PF00562	RNA polymerase Rpb2, domain 4; RNA polymerase Rpb2, domain 2; RNA polymerase beta subunit; RNA polymerase Rpb2, domain 5; RNA polymerase Rpb2, domain 3; RNA polymerase Rpb2, domain 7; RNA polymerase Rpb2, domain 6	PTHR20856	DNA-DIRECTED RNA POLYMERASE I SUBUNIT 2	KOG0214	RNA_polymerase_II,_second_largest_subunit
Glyma.06G061700	Blue							-1.17398	-0.342916	-0.554615	259	UniRef100_K7KTD7 Uncharacterized protein (Fragment) n=2 Tax=Glycine max RepID=K7KTD7_SOYBN	0	100	UniRef100_G7I7N3 Chorismate mutase n=3 Tax=Medicago truncatula RepID=G7I7N3_MEDTR	3e-122	98.84	AT5G10870.1|Symbols:ATCM2, CM2|chorismate mutase 2|chr5:3430691-3432272 REVERSE LENGTH=265	8e-101	95.85	GO:0009073 GO:0046417	aromatic amino acid family biosynthetic process; chorismate metabolic process	GO:0004106	chorismate mutase activity	GO:0005829 GO:0009507	chloroplast; cytosol			PTHR21145	CHORISMATE MUTASE	KOG0795	Chorismate_mutase
Glyma.06G062900	Blue					Root_JO_TD	1	-0.82107	-0.203784	-0.582029	219	UniRef100_I1K8P0 Uncharacterized protein n=1 Tax=Glycine max RepID=I1K8P0_SOYBN	2e-159	100	UniRef100_G7J9V5 Stromal cell-derived factor 2-like protein n=1 Tax=Medicago truncatula RepID=G7J9V5_MEDTR	2e-140	99.54	AT2G25110.1|Symbols:SDF2, ATSDL, AtSDF2|stromal cell-derived factor 2-like protein precursor|chr2:10684428-10685838 FORWARD LENGTH=218	1e-128	99.54	GO:0006457 GO:0009408 GO:0009627 GO:0009644 GO:0034976 GO:0042542 GO:0042742 GO:0050832 GO:0052033	defense response to bacterium; defense response to fungus; pathogen-associated molecular pattern dependent induction by symbiont of host innate immune response; protein folding; response to endoplasmic reticulum stress; response to heat; response to high light intensity; response to hydrogen peroxide; systemic acquired resistance	GO:0003674	molecular function	GO:0005783 GO:0009507 GO:0016020	chloroplast; endoplasmic reticulum; membrane	PF02815	MIR domain	PTHR10050	DOLICHYL-PHOSPHATE-MANNOSE--PROTEIN MANNOSYLTRANSFERASE	KOG3358	Uncharacterized_secreted_protein_SDF2_(Stromal_cell-derived_factor_2),_contains_MIR_domains
Glyma.06G077400	Blue				WRKY			-0.944138	-0.6419	-0.694429	301	UniRef100_B0LUR5 Transcription factor n=1 Tax=Glycine max RepID=B0LUR5_SOYBN	0	100	UniRef100_B0LUR5 Transcription factor n=1 Tax=Glycine max RepID=B0LUR5_SOYBN	0	99.67	AT4G31550.1|Symbols:WRKY11, ATWRKY11|WRKY DNA-binding protein 11|chr4:15290065-15291458 REVERSE LENGTH=325	1e-124	89.23	GO:0002679 GO:0006355 GO:0010200 GO:0035556 GO:0042742	defense response to bacterium; intracellular signal transduction; regulation of transcription, DNA-dependent; respiratory burst involved in defense response; response to chitin	GO:0003700 GO:0005516 GO:0043565	calmodulin binding; sequence-specific DNA binding; sequence-specific DNA binding transcription factor activity	GO:0005634	nucleus	PF03106 PF10533	WRKY DNA -binding domain; Plant zinc cluster domain
Glyma.06G104800	Blue					Root_JO_TD	1	-1.16298	-0.52585	-0.835155	381	UniRef100_UPI0003DE84B8 PREDICTED: probable trehalose-phosphate phosphatase J-like isoform X2 n=1 Tax=Glycine max RepID=UPI0003DE84B8	0	100	UniRef100_G7KAB1 Trehalose-6-phosphate phosphatase n=2 Tax=Medicago truncatula RepID=G7KAB1_MEDTR	4e-180	97.9	AT5G65140.1|Symbols:TPPJ|Haloacid dehalogenase-like hydrolase (HAD) superfamily protein|chr5:26019878-26022077 REVERSE LENGTH=370	6e-161	100	GO:0005992 GO:0008152 GO:0046686	metabolic process; response to cadmium ion; trehalose biosynthetic process	GO:0003824 GO:0004805	catalytic activity; trehalose-phosphatase activity	GO:0005634 GO:0005737	cytoplasm; nucleus	PF02358	Trehalose-phosphatase	PTHR10788	TREHALOSE-6-PHOSPHATE SYNTHASE
Glyma.06G108100	Blue					Root_JO_TD	1	-0.98815	-0.437449	-0.597343	395	UniRef100_I1KA36 Uncharacterized protein n=1 Tax=Glycine max RepID=I1KA36_SOYBN	0	100	UniRef100_G7J458 Avr9 elicitor response protein n=2 Tax=Medicago truncatula RepID=G7J458_MEDTR	0	99.75	AT1G77810.2|Symbols:|Galactosyltransferase family protein|chr1:29260899-29263001 REVERSE LENGTH=384	0	102.6	GO:0006486	protein glycosylation	GO:0008378 GO:0016757 GO:0048531	beta-1,3-galactosyltransferase activity; galactosyltransferase activity; transferase activity, transferring glycosyl groups	GO:0005794 GO:0016020	Golgi apparatus; membrane	PF01762	Galactosyltransferase	PTHR11214	BETA-1,3-N-ACETYLGLUCOSAMINYLTRANSFERASE	KOG2288	Galactosyltransferases
Glyma.06G114700	Blue					Root_JO_TD, Root_JO_TA	2	-3.02388	-0.704263	-0.972871	395	UniRef100_K7KUJ1 Uncharacterized protein (Fragment) n=1 Tax=Glycine max RepID=K7KUJ1_SOYBN	0	100.53	UniRef100_I7FST9 Protein disulfide isomerase-like protein n=1 Tax=Glycine max RepID=I7FST9_SOYBN	0	97.97	AT1G21750.1|Symbols:ATPDIL1-1, ATPDI5, PDI5, PDIL1-1|PDI-like 1-1|chr1:7645767-7648514 FORWARD LENGTH=501	5e-155	74.25	GO:0006662 GO:0009627 GO:0009651 GO:0009790 GO:0010043 GO:0034976 GO:0043067 GO:0045454 GO:0048316	cell redox homeostasis; embryo development; glycerol ether metabolic process; regulation of programmed cell death; response to endoplasmic reticulum stress; response to salt stress; response to zinc ion; seed development; systemic acquired resistance	GO:0003756 GO:0005515 GO:0009055 GO:0015035 GO:0016853	electron carrier activity; isomerase activity; protein binding; protein disulfide isomerase activity; protein disulfide oxidoreductase activity	GO:0000326 GO:0000327 GO:0005773 GO:0005783 GO:0009505 GO:0009507 GO:0009579 GO:0016020	chloroplast; endoplasmic reticulum; lytic vacuole within protein storage vacuole; membrane; plant-type cell wall; protein storage vacuole; thylakoid; vacuole	PF00085	Thioredoxin	PTHR18929	PROTEIN DISULFIDE ISOMERASE	KOG0190	Protein_disulfide_isomerase_(prolyl_4-hydroxylase_beta_subunit)
Glyma.06G114800	Blue					Root_JO_TD, Root_JO_TA	2	-1.69429	-0.624248	-1.06703	504	UniRef100_I1KAB7 Uncharacterized protein n=1 Tax=Glycine max RepID=I1KAB7_SOYBN	0	100	UniRef100_I7FST9 Protein disulfide isomerase-like protein n=1 Tax=Glycine max RepID=I7FST9_SOYBN	0	99.8	AT1G77510.1|Symbols:ATPDIL1-2, PDI6, ATPDI6, PDIL1-2|PDI-like 1-2|chr1:29126742-29129433 FORWARD LENGTH=508	0	93.11	GO:0006457 GO:0006662 GO:0009408 GO:0009627 GO:0009644 GO:0009651 GO:0034976 GO:0042542 GO:0045454 GO:0046686	cell redox homeostasis; glycerol ether metabolic process; protein folding; response to cadmium ion; response to endoplasmic reticulum stress; response to heat; response to high light intensity; response to hydrogen peroxide; response to salt stress; systemic acquired resistance	GO:0003756 GO:0009055 GO:0015035 GO:0016853	electron carrier activity; isomerase activity; protein disulfide isomerase activity; protein disulfide oxidoreductase activity	GO:0005774 GO:0005783 GO:0005794 GO:0005886 GO:0009507	Golgi apparatus; chloroplast; endoplasmic reticulum; plasma membrane; vacuolar membrane	PF00085	Thioredoxin	PTHR18929	PROTEIN DISULFIDE ISOMERASE	KOG0190	Protein_disulfide_isomerase_(prolyl_4-hydroxylase_beta_subunit)
Glyma.06G123500	Blue							-1.32515	-0.97556	-1.09698	351	UniRef100_C6TIF5 Uncharacterized protein n=1 Tax=Glycine max RepID=C6TIF5_SOYBN	0	100	UniRef100_G7K2R8 Auxin-induced protein 5NG4 n=1 Tax=Medicago truncatula RepID=G7K2R8_MEDTR	9e-99	92.31	AT3G28050.1|Symbols:|nodulin MtN21 /EamA-like transporter family protein|chr3:10442984-10445216 FORWARD LENGTH=367	5e-78	95.1	GO:0008150	biological process			GO:0016020	membrane	PF00892	EamA-like transporter family
Glyma.06G127900	Blue					Leaf_ML_120M, Leaf_JO_TA, Leaf_LA_10DC	3	-0.772372	-0.281499	-0.269616	279	UniRef100_C6TN62 Uncharacterized protein n=1 Tax=Glycine max RepID=C6TN62_SOYBN	0	100	UniRef100_G7J6V3 Zinc finger protein CONSTANS-like protein n=1 Tax=Medicago truncatula RepID=G7J6V3_MEDTR	8e-140	97.51	AT5G53420.1|Symbols:|CCT motif family protein|chr5:21673683-21675469 FORWARD LENGTH=264	2e-87	103.03	GO:0008150	biological process	GO:0003674	molecular function	GO:0005634	nucleus	PF06203	CCT motif
Glyma.06G132100	Blue				TPR	Root_JO_TD, Root_ML_30M	2	-0.837745	0.0471883	-0.56116	1008	UniRef100_K7KUU8 Uncharacterized protein n=1 Tax=Glycine max RepID=K7KUU8_SOYBN	0	100	UniRef100_G7L516 U-box domain-containing protein n=1 Tax=Medicago truncatula RepID=G7L516_MEDTR	0	99.2	AT1G76390.2|Symbols:|ARM repeat superfamily protein|chr1:28655914-28658531 FORWARD LENGTH=811	3e-58	91.86	GO:0016567	protein ubiquitination	GO:0004842	ubiquitin-protein ligase activity	GO:0000151 GO:0005737 GO:0005886	cytoplasm; plasma membrane; ubiquitin ligase complex	PF00514 PF04564	Armadillo/beta-catenin-like repeat; U-box domain	PTHR23315	BETA CATENIN-RELATED ARMADILLO REPEAT-CONTAINING
Glyma.06G137000	Blue					Root_JO_TD, Root_JO_TA	2	-2.05903	-0.80414	-1.38678	339	UniRef100_I1KB21 Uncharacterized protein n=2 Tax=Glycine max RepID=I1KB21_SOYBN	0	100	UniRef100_G7J913 1-aminocyclopropane-1-carboxylate oxidase n=1 Tax=Medicago truncatula RepID=G7J913_MEDTR	0	99.7	AT5G24530.1|Symbols:DMR6|2-oxoglutarate (2OG) and Fe(II)-dependent oxygenase superfamily protein|chr5:8378964-8383154 FORWARD LENGTH=341	2e-180	98.83	GO:0000165 GO:0001666 GO:0006612 GO:0009595 GO:0009617 GO:0009620 GO:0009627 GO:0009697 GO:0009813 GO:0009862 GO:0009867 GO:0010200 GO:0010310 GO:0010363 GO:0031347 GO:0031348 GO:0034976 GO:0042742 GO:0043900 GO:0045087 GO:0050832 GO:0055114	MAPK cascade; defense response to bacterium; defense response to fungus; detection of biotic stimulus; flavonoid biosynthetic process; innate immune response; jasmonic acid mediated signaling pathway; negative regulation of defense response; oxidation-reduction process; protein targeting to membrane; regulation of defense response; regulation of hydrogen peroxide metabolic process; regulation of …	GO:0016491 GO:0016706	oxidoreductase activity; oxidoreductase activity, acting on paired donors, with incorporation or reduction of molecular oxygen, 2-oxoglutarate as one donor, and incorporation of one atom each of oxygen into both donors	GO:0005737	cytoplasm	PF03171	2OG-Fe(II) oxygenase superfamily	PTHR10209	OXIDOREDUCTASE, 2OG-FE(II) OXYGENASE FAMILY PROTEIN	KOG0143	Iron/ascorbate_family_oxidoreductases
Glyma.06G141600	Blue							-1.44739	-0.820013	-0.89666	160	UniRef100_I1KB66 Uncharacterized protein n=1 Tax=Glycine max RepID=I1KB66_SOYBN	1e-113	100				AT5G05220.1|Symbols:|unknown protein; Has 30201 Blast hits to 17322 proteins in 780 species: Archae - 12; Bacteria - 1396; Metazoa - 17338; Fungi - 3422; Plants - 5037; Viruses - 0; Other Eukaryotes - 2996 (source: NCBI BLink).|chr5:1550273-1550821 FORWARD LENGTH=182	2e-15	25.27	GO:0008150	biological process	GO:0003674	molecular function	GO:0009507	chloroplast
Glyma.06G142000	Blue				WRKY			-0.691126	-0.289043	-0.381415	320	UniRef100_I1KB70 Uncharacterized protein n=1 Tax=Glycine max RepID=I1KB70_SOYBN	0	100	UniRef100_B0LUS3 Transcription factor n=1 Tax=Glycine max RepID=B0LUS3_SOYBN	0	99.69	AT3G56400.1|Symbols:WRKY70, ATWRKY70|WRKY DNA-binding protein 70|chr3:20909082-20910409 REVERSE LENGTH=294	1e-45	70.41	GO:0000165 GO:0001666 GO:0002679 GO:0006355 GO:0006612 GO:0006944 GO:0009409 GO:0009595 GO:0009617 GO:0009625 GO:0009627 GO:0009697 GO:0009751 GO:0009753 GO:0009759 GO:0009814 GO:0009862 GO:0009863 GO:0009864 GO:0009867 GO:0010120 GO:0010200 GO:0010310 GO:0010363 GO:0019684 GO:0031347 GO:0031348 GO:0035304 GO:0042742 GO:0043069 GO:0043900 GO:0045088 GO:0045892 GO:0050832 GO:0051707 GO:1900056	MAPK cascade; camalexin biosynthetic process; cellular membrane fusion; defense response, incompatible interaction; defense response to bacterium; defense response to fungus; detection of biotic stimulus; indole glucosinolate biosynthetic process; induced systemic resistance, jasmonic acid mediated signaling pathway; jasmonic acid mediated signaling pathway; negative regulation of defense respons…	GO:0003700 GO:0005515 GO:0043565	protein binding; sequence-specific DNA binding; sequence-specific DNA binding transcription factor activity	GO:0005634	nucleus	PF03106	WRKY DNA -binding domain
Glyma.06G147100	Blue				WRKY	Leaf_JO_TA, Root_JO_TD	2	-1.54043	-0.673544	-1.25556	197	UniRef100_I1KBC5 Uncharacterized protein n=2 Tax=Glycine max RepID=I1KBC5_SOYBN	5e-145	100	UniRef100_Q2PJS3 WRKY21 n=1 Tax=Glycine max RepID=Q2PJS3_SOYBN	4e-112	99.49	AT5G64810.1|Symbols:WRKY51, ATWRKY51|WRKY DNA-binding protein 51|chr5:25908415-25909687 FORWARD LENGTH=194	9e-43	94.33	GO:0006355 GO:0009867 GO:0042742 GO:0050832	defense response to bacterium; defense response to fungus; jasmonic acid mediated signaling pathway; regulation of transcription, DNA-dependent	GO:0003700 GO:0043565	sequence-specific DNA binding; sequence-specific DNA binding transcription factor activity	GO:0005634	nucleus	PF03106	WRKY DNA -binding domain
Glyma.06G154700	Blue					Root_JO_TD	1	-1.68172	-0.532172	-0.582249	268	UniRef100_I1KBK7 Uncharacterized protein n=1 Tax=Glycine max RepID=I1KBK7_SOYBN	0	100				AT1G21390.1|Symbols:emb2170|embryo defective 2170|chr1:7489385-7490554 REVERSE LENGTH=248	2e-10	58.06	GO:0009693 GO:0009793	embryo development ending in seed dormancy; ethylene biosynthetic process	GO:0003674	molecular function	GO:0005634	nucleus
Glyma.06G160100	Blue							-0.801697	0.000830384	-0.659271	347	UniRef100_I1KBS6 Uncharacterized protein n=1 Tax=Glycine max RepID=I1KBS6_SOYBN	0	100	UniRef100_Q39893 Protein kinase n=1 Tax=Glycine max RepID=Q39893_SOYBN	0	99.71	AT1G10940.1|Symbols:ASK1, SNRK2-4, SNRK2.4, SRK2A|Protein kinase superfamily protein|chr1:3656050-3658170 REVERSE LENGTH=363	0	95.32	GO:0006468 GO:0006511 GO:0006970 GO:0009651 GO:0009737 GO:0042752 GO:0080022	primary root development; protein phosphorylation; regulation of circadian rhythm; response to abscisic acid stimulus; response to osmotic stress; response to salt stress; ubiquitin-dependent protein catabolic process	GO:0004672 GO:0005515 GO:0016301 GO:0070300	kinase activity; phosphatidic acid binding; protein binding; protein kinase activity	GO:0005634 GO:0005829 GO:0016020	cytosol; membrane; nucleus	PF00069	Protein kinase domain	PTHR24343	SERINE/THREONINE KINASE	KOG0583	Serine/threonine_protein_kinase
Glyma.06G162600	Blue					Root_JO_TD	1	-1.47015	-0.394304	-0.684908	551	UniRef100_Q39817 Calnexin homolog n=1 Tax=Glycine max RepID=CALX_SOYBN	0	92.31	UniRef100_Q39817 Calnexin homolog n=1 Tax=Glycine max RepID=CALX_SOYBN	0	91.47	AT5G61790.1|Symbols:CNX1, ATCNX1|calnexin 1|chr5:24827394-24829642 REVERSE LENGTH=530	0	92.45	GO:0006457 GO:0009408 GO:0009627 GO:0009644 GO:0034976 GO:0042542	protein folding; response to endoplasmic reticulum stress; response to heat; response to high light intensity; response to hydrogen peroxide; systemic acquired resistance	GO:0005509 GO:0051082	calcium ion binding; unfolded protein binding	GO:0005739 GO:0005773 GO:0005774 GO:0005783 GO:0005886 GO:0009505 GO:0009506 GO:0009507 GO:0016020 GO:0043231	chloroplast; endoplasmic reticulum; intracellular membrane-bounded organelle; membrane; mitochondrion; plant-type cell wall; plasma membrane; plasmodesma; vacuolar membrane; vacuole	PF00262	Calreticulin family	PTHR11073	CALRETICULIN AND CALNEXIN	KOG0675	Calnexin
Glyma.06G169400	Blue					Root_JO_TD	1	-0.714348	-0.0213812	-0.220382	590	UniRef100_I1KC22 Uncharacterized protein n=1 Tax=Glycine max RepID=I1KC22_SOYBN	0	100	UniRef100_G7J3V8 Nodulin-like protein n=1 Tax=Medicago truncatula RepID=G7J3V8_MEDTR	0	99.83	AT3G01930.2|Symbols:|Major facilitator superfamily protein|chr3:319289-321488 REVERSE LENGTH=584	0	100.17					GO:0005886	plasma membrane	PF06813	Nodulin-like	PTHR21576	UNCHARACTERIZED NODULIN-LIKE PROTEIN
Glyma.06G172000	Blue							-0.866944	-0.209536	-0.427231	488	UniRef100_I1KC56 Uncharacterized protein n=1 Tax=Glycine max RepID=I1KC56_SOYBN	0	100	UniRef100_G7J514 Aspartyl aminopeptidase n=1 Tax=Medicago truncatula RepID=G7J514_MEDTR	0	99.8	AT5G60160.1|Symbols:|Zn-dependent exopeptidases superfamily protein|chr5:24223887-24226783 REVERSE LENGTH=477	0	101.26	GO:0006508 GO:0006635 GO:0010413 GO:0016558 GO:0045492 GO:0046686	fatty acid beta-oxidation; glucuronoxylan metabolic process; protein import into peroxisome matrix; proteolysis; response to cadmium ion; xylan biosynthetic process	GO:0004177 GO:0008270	aminopeptidase activity; zinc ion binding	GO:0005773 GO:0005774 GO:0005829 GO:0009507	chloroplast; cytosol; vacuolar membrane; vacuole	PF02127	Aminopeptidase I zinc metalloprotease (M18)	PTHR10761	No Available Panther Description	KOG2596	Aminopeptidase_I_zinc_metalloprotease_(M18)
Glyma.06G175100	Blue					Root_JO_TD, Root_ML_30M	2	-0.98539	0.219478	-0.589486	632	UniRef100_I1KC90 Uncharacterized protein n=1 Tax=Glycine max RepID=I1KC90_SOYBN	0	100	UniRef100_B9I3J0 Leucine-rich repeat transmembrane protein kinase n=1 Tax=Populus trichocarpa RepID=B9I3J0_POPTR	0	99.37	AT2G31880.1|Symbols:SOBIR1, EVR|Leucine-rich repeat protein kinase family protein|chr2:13554920-13556845 FORWARD LENGTH=641	0	97.04	GO:0006468 GO:0007169 GO:0010942 GO:0031349 GO:0060862	negative regulation of floral organ abscission; positive regulation of cell death; positive regulation of defense response; protein phosphorylation; transmembrane receptor protein tyrosine kinase signaling pathway	GO:0004672 GO:0004674 GO:0004713 GO:0005524 GO:0016301 GO:0016772	ATP binding; kinase activity; protein kinase activity; protein serine/threonine kinase activity; protein tyrosine kinase activity; transferase activity, transferring phosphorus-containing groups	GO:0005886	plasma membrane	PF00069 PF00560	Protein kinase domain; Leucine Rich Repeat	PTHR24420	LEUCINE-RICH REPEAT RECEPTOR-LIKE PROTEIN KINASE	KOG1187	Serine/threonine_protein_kinase
Glyma.06G176100	Blue					Root_JO_TD	1	-0.635748	-0.378814	-0.481231	514	UniRef100_K7KVM8 Uncharacterized protein n=1 Tax=Glycine max RepID=K7KVM8_SOYBN	0	100	UniRef100_O48918 CYP71A10 n=1 Tax=Glycine max RepID=O48918_SOYBN	0	99.81	AT3G48310.1|Symbols:CYP71A22|cytochrome P450, family 71, subfamily A, polypeptide 22|chr3:17888192-17889749 FORWARD LENGTH=490	5e-138	95.51	GO:0055114	oxidation-reduction process	GO:0005506 GO:0009055 GO:0016705 GO:0019825 GO:0020037	electron carrier activity; heme binding; iron ion binding; oxidoreductase activity, acting on paired donors, with incorporation or reduction of molecular oxygen; oxygen binding	GO:0005575	cellular component	PF00067	Cytochrome P450	PTHR24298	FAMILY NOT NAMED	KOG0156	Cytochrome_P450_CYP2_subfamily
Glyma.06G187200	Blue					Root_ML_30M	1	-1.04287	-0.258619	-0.494722	621	UniRef100_I1KCL6 Uncharacterized protein n=1 Tax=Glycine max RepID=I1KCL6_SOYBN	0	100	UniRef100_D6BLY3 EDS1 n=1 Tax=Glycine max RepID=D6BLY3_SOYBN	0	97.42	AT3G48090.1|Symbols:EDS1, ATEDS1|alpha/beta-Hydrolases superfamily protein|chr3:17755553-17757692 REVERSE LENGTH=623	4e-138	98.07	GO:0000165 GO:0000304 GO:0001666 GO:0002679 GO:0006355 GO:0006612 GO:0006629 GO:0006944 GO:0006952 GO:0009595 GO:0009617 GO:0009626 GO:0009627 GO:0009697 GO:0009862 GO:0009863 GO:0009867 GO:0010200 GO:0010310 GO:0010363 GO:0010618 GO:0010942 GO:0031347 GO:0031348 GO:0034976 GO:0035304 GO:0042742 GO:0043069 GO:0043900 GO:0045088 GO:0050832 GO:0051707	MAPK cascade; aerenchyma formation; cellular membrane fusion; defense response; defense response to bacterium; defense response to fungus; detection of biotic stimulus; jasmonic acid mediated signaling pathway; lipid metabolic process; negative regulation of defense response; negative regulation of programmed cell death; plant-type hypersensitive response; positive regulation of cell death; prote…	GO:0004806 GO:0004871 GO:0005515 GO:0016298	lipase activity; protein binding; signal transducer activity; triglyceride lipase activity	GO:0005634 GO:0005737 GO:0009507	chloroplast; cytoplasm; nucleus	PF01764	Lipase (class 3)
Glyma.06G187300	Blue					Root_JO_TD, Root_JO_TA	2	-0.758144	-0.0780344	-0.320122	616	UniRef100_I1KCL7 Uncharacterized protein n=1 Tax=Glycine max RepID=I1KCL7_SOYBN	0	100	UniRef100_D6C4Z8 EDS1-2 n=1 Tax=Glycine max RepID=D6C4Z8_SOYBN	0	99.84	AT3G48080.1|Symbols:|alpha/beta-Hydrolases superfamily protein|chr3:17753104-17755145 REVERSE LENGTH=629	2e-136	93.8	GO:0006629 GO:0009627 GO:0009697	lipid metabolic process; salicylic acid biosynthetic process; systemic acquired resistance	GO:0004806 GO:0004871 GO:0016298	lipase activity; signal transducer activity; triglyceride lipase activity	GO:0005634	nucleus	PF01764	Lipase (class 3)
Glyma.06G187400	Blue					Root_JO_TD, Root_ML_30M	2	-0.92227	0.0297901	-0.285885	618	UniRef100_K7KVV2 Uncharacterized protein n=1 Tax=Glycine max RepID=K7KVV2_SOYBN	0	100	UniRef100_D6C4Z8 EDS1-2 n=1 Tax=Glycine max RepID=D6C4Z8_SOYBN	0	100	AT3G48090.1|Symbols:EDS1, ATEDS1|alpha/beta-Hydrolases superfamily protein|chr3:17755553-17757692 REVERSE LENGTH=623	2e-150	90.21	GO:0000165 GO:0000304 GO:0001666 GO:0002679 GO:0006355 GO:0006612 GO:0006629 GO:0006944 GO:0006952 GO:0009595 GO:0009617 GO:0009626 GO:0009627 GO:0009697 GO:0009862 GO:0009863 GO:0009867 GO:0010200 GO:0010310 GO:0010363 GO:0010618 GO:0010942 GO:0031347 GO:0031348 GO:0034976 GO:0035304 GO:0042742 GO:0043069 GO:0043900 GO:0045088 GO:0050832 GO:0051707	MAPK cascade; aerenchyma formation; cellular membrane fusion; defense response; defense response to bacterium; defense response to fungus; detection of biotic stimulus; jasmonic acid mediated signaling pathway; lipid metabolic process; negative regulation of defense response; negative regulation of programmed cell death; plant-type hypersensitive response; positive regulation of cell death; prote…	GO:0004806 GO:0004871 GO:0005515 GO:0016298	lipase activity; protein binding; signal transducer activity; triglyceride lipase activity	GO:0005634 GO:0005737 GO:0009507	chloroplast; cytoplasm; nucleus	PF01764	Lipase (class 3)
Glyma.06G191300	Blue					Root_JO_TD, Root_JO_TA, Root_ML_30M	3	-0.633162	0.0204833	-0.204945	968	UniRef100_I1KCQ5 Uncharacterized protein n=1 Tax=Glycine max RepID=I1KCQ5_SOYBN	0	100	UniRef100_G7J4J8 ABC transporter A family member n=1 Tax=Medicago truncatula RepID=G7J4J8_MEDTR	0	94.93	AT3G47730.1|Symbols:ATATH1, ATH1, ABCA2|ATP-binding cassette A2|chr3:17594342-17598828 REVERSE LENGTH=983	0	96.85	GO:0009407 GO:0010583	response to cyclopentenone; toxin catabolic process	GO:0000166 GO:0005215 GO:0005524 GO:0016887 GO:0017111 GO:0042626	ATP binding; ATPase activity; ATPase activity, coupled to transmembrane movement of substances; nucleoside-triphosphatase activity; nucleotide binding; transporter activity	GO:0005576	extracellular region	PF00005	ABC transporter	PTHR19229	ATP-BINDING CASSETTE TRANSPORTER SUBFAMILY A (ABCA)	KOG0059	Lipid_exporter_ABCA1_and_related_proteins,_ABC_superfamily
Glyma.06G195600	Blue				MYB/HD-like	Root_ML_30M	1	-1.45986	-0.851418	-0.847234	396	UniRef100_I1KCU7 Uncharacterized protein n=2 Tax=Glycine max RepID=I1KCU7_SOYBN	0	100	UniRef100_Q5PXZ4 MYB transcription factor MIXTA-like 2 n=1 Tax=Antirrhinum majus RepID=Q5PXZ4_ANTMA	1e-60	61.62	AT5G15310.1|Symbols:ATMYB16, ATMIXTA, MYB16|myb domain protein 16|chr5:4974894-4976106 FORWARD LENGTH=326	2e-61	39.26	GO:0000902 GO:0006355 GO:0009651 GO:0009723 GO:0009733 GO:0009739 GO:0009751 GO:0009753 GO:0046686	cell morphogenesis; regulation of transcription, DNA-dependent; response to auxin stimulus; response to cadmium ion; response to ethylene stimulus; response to gibberellin stimulus; response to jasmonic acid stimulus; response to salicylic acid stimulus; response to salt stress	GO:0003677 GO:0003700	DNA binding; sequence-specific DNA binding transcription factor activity	GO:0005634	nucleus	PF00249	Myb-like DNA-binding domain	PTHR10641	MYB-LIKE DNA-BINDING PROTEIN MYB	KOG0048	Transcription_factor,_Myb_superfamily
Glyma.06G200300	Blue							-1.97511	-0.472039	-0.445588	552	UniRef100_UPI0002338D51 PREDICTED: exocyst complex component EXO70B1-like n=1 Tax=Glycine max RepID=UPI0002338D51	0	83.87	UniRef100_G7K5P9 Exocyst complex component n=1 Tax=Medicago truncatula RepID=G7K5P9_MEDTR	1e-72	99.28	AT5G58430.1|Symbols:ATEXO70B1, EXO70B1|exocyst subunit exo70 family protein B1|chr5:23621460-23623334 REVERSE LENGTH=624	1e-59	60.42	GO:0006887 GO:0006904 GO:0009738 GO:0035556	abscisic acid mediated signaling pathway; exocytosis; intracellular signal transduction; vesicle docking involved in exocytosis			GO:0000145 GO:0005623 GO:0005737 GO:0005829 GO:0005886 GO:0070062	cell; cytoplasm; cytosol; exocyst; extracellular vesicular exosome; plasma membrane	PF03081	Exo70 exocyst complex subunit	PTHR12542	EXOCYST COMPLEX PROTEIN EXO70
Glyma.06G210200	Blue					Root_JO_TD, Root_LA_10DC	2	-1.51951	-0.618979	-0.817247	135	UniRef100_I1KD73 Uncharacterized protein n=1 Tax=Glycine max RepID=I1KD73_SOYBN	3e-94	100				AT1G49000.1|Symbols:|unknown protein; FUNCTIONS IN: molecular_function unknown; INVOLVED IN: biological_process unknown; LOCATED IN: chloroplast; EXPRESSED IN: stem; BEST Arabidopsis thaliana protein match is: unknown protein (TAIR:AT3G18560.1); Has 105 Blast hits to 105 proteins in 13 species: Archae - 0; Bacteria - 0; Metazoa - 0; Fungi - 0; Plants - 105; Viruses - 0; Other Eukaryotes - 0 (sour…	2e-22	46.79	GO:0008150	biological process	GO:0003674	molecular function	GO:0005739	mitochondrion
Glyma.06G215100	Blue					Root_JO_TD, Root_JO_TA	2	-1.15892	-0.52787	-0.575596	318	UniRef100_K7KWG6 Uncharacterized protein (Fragment) n=1 Tax=Glycine max RepID=K7KWG6_SOYBN	0	107.51	UniRef100_E3W9C2 Protein disulfide isomerase S-1 (Fragment) n=1 Tax=Glycine max RepID=E3W9C2_SOYBN	0	99.06	AT2G47470.1|Symbols:ATPDIL2-1, UNE5, MEE30, PDI11, ATPDI11|thioredoxin family protein|chr2:19481503-19483683 FORWARD LENGTH=361	6e-152	87.26	GO:0006094 GO:0006096 GO:0006662 GO:0009553 GO:0009567 GO:0009627 GO:0009651 GO:0009793 GO:0034976 GO:0045454 GO:0046686 GO:0048868	cell redox homeostasis; double fertilization forming a zygote and endosperm; embryo development ending in seed dormancy; embryo sac development; gluconeogenesis; glycerol ether metabolic process; glycolysis; pollen tube development; response to cadmium ion; response to endoplasmic reticulum stress; response to salt stress; systemic acquired resistance	GO:0003756 GO:0009055 GO:0015035 GO:0016853	electron carrier activity; isomerase activity; protein disulfide isomerase activity; protein disulfide oxidoreductase activity	GO:0005576 GO:0005774 GO:0005783 GO:0009505	endoplasmic reticulum; extracellular region; plant-type cell wall; vacuolar membrane	PF07749 PF00085	Endoplasmic reticulum protein ERp29, C-terminal domain; Thioredoxin	PTHR18929	PROTEIN DISULFIDE ISOMERASE	KOG0910	Thioredoxin-like_protein
Glyma.06G227200	Blue					Root_JO_TD	1	-0.861051	-0.332908	-0.587645	477	UniRef100_I1KDJ8 Uncharacterized protein n=1 Tax=Glycine max RepID=I1KDJ8_SOYBN	0	100	UniRef100_G7LD29 Protein transport protein Sec61 subunit alpha n=1 Tax=Medicago truncatula RepID=G7LD29_MEDTR	0	99.79	AT2G34250.2|Symbols:|SecY protein transport family protein|chr2:14462635-14464572 FORWARD LENGTH=475	0	100.21	GO:0006007 GO:0006098 GO:0006499 GO:0006888 GO:0009306 GO:0009651 GO:0015031 GO:0043090	ER to Golgi vesicle-mediated transport; N-terminal protein myristoylation; amino acid import; glucose catabolic process; pentose-phosphate shunt; protein secretion; protein transport; response to salt stress	GO:0015450	P-P-bond-hydrolysis-driven protein transmembrane transporter activity	GO:0016020	membrane	PF10559 PF00344	Plug domain of Sec61p; SecY translocase	PTHR10906	SECY/SEC61-ALPHA FAMILY MEMBER	KOG1373	Transport_protein_Sec61,_alpha_subunit
Glyma.06G229900	Blue					Root_JO_TD, Root_ML_30M	2	-0.986975	0.17141	-0.229244	968	UniRef100_I1KDL4 Uncharacterized protein n=1 Tax=Glycine max RepID=I1KDL4_SOYBN	0	100	UniRef100_Q02909 Phosphoenolpyruvate carboxylase, housekeeping isozyme n=2 Tax=Glycine max RepID=CAPP1_SOYBN	0	99.9	AT3G14940.1|Symbols:ATPPC3, PPC3|phosphoenolpyruvate carboxylase 3|chr3:5025584-5029476 FORWARD LENGTH=968	0	99.9	GO:0006099 GO:0006826 GO:0010106 GO:0010167 GO:0015706 GO:0015977	carbon fixation; cellular response to iron ion starvation; iron ion transport; nitrate transport; response to nitrate; tricarboxylic acid cycle	GO:0003824 GO:0008964	catalytic activity; phosphoenolpyruvate carboxylase activity	GO:0005737 GO:0005829	cytoplasm; cytosol	PF00311	Phosphoenolpyruvate carboxylase
Glyma.06G238200	Blue					Root_JO_TD, Root_ML_30M	2	-0.689455	-0.176702	-0.457849	283	UniRef100_K7KWZ7 Uncharacterized protein n=1 Tax=Glycine max RepID=K7KWZ7_SOYBN	0	100	UniRef100_Q9ZPL8 Protein phosphatase type 2C n=1 Tax=Lotus japonicus RepID=Q9ZPL8_LOTJA	6e-177	99.65	AT3G15260.2|Symbols:|Protein phosphatase 2C family protein|chr3:5138842-5140242 FORWARD LENGTH=289	1e-163	97.58			GO:0003824 GO:0004722	catalytic activity; protein serine/threonine phosphatase activity			PF00481	Protein phosphatase 2C	PTHR13832	PROTEIN PHOSPHATASE 2C	KOG0698	Serine/threonine_protein_phosphatase
Glyma.06G239900	Blue					Leaf_ML_120M, Root_JO_TD, Root_JO_TA	3	-0.924543	0.190384	-0.365293	285	UniRef100_C6TJW6 Uncharacterized protein n=1 Tax=Glycine max RepID=C6TJW6_SOYBN	0	100	UniRef100_Q9T076 Early nodulin-like protein 2 n=2 Tax=Arabidopsis thaliana RepID=ENL2_ARATH	5e-49	86.32	AT5G53870.1|Symbols:ENODL1, AtENODL1|early nodulin-like protein 1|chr5:21870033-21871228 REVERSE LENGTH=370	3e-53	54.05			GO:0005507 GO:0009055	copper ion binding; electron carrier activity	GO:0005886 GO:0031225	anchored to membrane; plasma membrane	PF02298	Plastocyanin-like domain
Glyma.06G240300	Blue							-1.09012	-0.695732	-1.0195	245	UniRef100_I1KDU4 Uncharacterized protein n=1 Tax=Glycine max RepID=I1KDU4_SOYBN	3e-170	100	UniRef100_Q9FZA1 F3H9.7 protein n=3 Tax=Arabidopsis thaliana RepID=Q9FZA1_ARATH	1e-52	91.84	AT1G28280.2|Symbols:|VQ motif-containing protein|chr1:9886297-9887395 REVERSE LENGTH=243	2e-56	92.59	GO:0008150 GO:0010200	biological process; response to chitin	GO:0003674	molecular function	GO:0005634	nucleus	PF05678	VQ motif
Glyma.06G249400	Blue					Root_LA_10DC	1	-3.81479	-2.15027	-2.22392	296	UniRef100_I1KE05 Uncharacterized protein n=1 Tax=Glycine max RepID=I1KE05_SOYBN	0	100	UniRef100_U1YCF5 Methyltransferase domain protein n=1 Tax=Aneurinibacillus aneurinilyticus ATCC 12856 RepID=U1YCF5_ANEAE	7e-18	62.5	AT5G54400.1|Symbols:|S-adenosyl-L-methionine-dependent methyltransferases superfamily protein|chr5:22090680-22091998 FORWARD LENGTH=292	8e-127	100.34	GO:0008152	metabolic process	GO:0008168	methyltransferase activity	GO:0005737 GO:0005774	cytoplasm; vacuolar membrane	PF08241	Methyltransferase domain	PTHR10108	METHYLTRANSFERASE
Glyma.06G254900	Blue							-1.2059	-0.639893	-0.816394	484	UniRef100_I1KE55 Uncharacterized protein n=2 Tax=Glycine max RepID=I1KE55_SOYBN	0	100	UniRef100_Q9FVD0 Diacylglycerol kinase variant A n=1 Tax=Solanum lycopersicum RepID=Q9FVD0_SOLLC	0	97.14	AT2G20900.2|Symbols:DGK5, ATDGK5|diacylglycerol kinase 5|chr2:8989794-8992798 REVERSE LENGTH=491	0	96.95	GO:0007205 GO:0009723	protein kinase C-activating G-protein coupled receptor signaling pathway; response to ethylene stimulus	GO:0004143	diacylglycerol kinase activity			PF00609 PF00781	Diacylglycerol kinase accessory domain; Diacylglycerol kinase catalytic domain	PTHR11255	DIACYLGLYCEROL KINASE
Glyma.06G255900	Blue					Leaf_JO_TA, Root_ML_30M	2	-0.799993	-0.0861878	-0.48283	835	UniRef100_I1KE60 Serine/threonine-protein kinase n=1 Tax=Glycine max RepID=I1KE60_SOYBN	0	100	UniRef100_I1KE60 Serine/threonine-protein kinase n=1 Tax=Glycine max RepID=I1KE60_SOYBN	0	99.88	AT4G21380.1|Symbols:ARK3, RK3|receptor kinase 3|chr4:11389219-11393090 REVERSE LENGTH=850	0	94.12	GO:0006468 GO:0046777 GO:0048544	protein autophosphorylation; protein phosphorylation; recognition of pollen	GO:0004672 GO:0004674 GO:0004675 GO:0005524 GO:0016301 GO:0016772 GO:0030246 GO:0031625	ATP binding; carbohydrate binding; kinase activity; protein kinase activity; protein serine/threonine kinase activity; transferase activity, transferring phosphorus-containing groups; transmembrane receptor protein serine/threonine kinase activity; ubiquitin protein ligase binding	GO:0005773 GO:0005886 GO:0009506	plasma membrane; plasmodesma; vacuole	PF00954 PF07714 PF01453 PF08276	S-locus glycoprotein family; Protein tyrosine kinase; D-mannose binding lectin; PAN-like domain	PTHR24420	LEUCINE-RICH REPEAT RECEPTOR-LIKE PROTEIN KINASE	KOG1187	Serine/threonine_protein_kinase
Glyma.06G258000	Blue					Leaf_JO_TA, Leaf_JO_TD, Root_JO_TD	3	-1.19022	-0.246854	-0.692786	120	UniRef100_I1KE75 Uncharacterized protein n=1 Tax=Glycine max RepID=I1KE75_SOYBN	8e-79	100	UniRef100_B7FH70 Centrin-2 n=1 Tax=Medicago truncatula RepID=B7FH70_MEDTR	7e-50	96.67	AT4G27280.1|Symbols:|Calcium-binding EF-hand family protein|chr4:13663770-13664162 REVERSE LENGTH=130	2e-44	88.46	GO:0009611 GO:0009612 GO:0010200 GO:0080167	response to chitin; response to karrikin; response to mechanical stimulus; response to wounding	GO:0005509	calcium ion binding	GO:0005886	plasma membrane			PTHR10891	EF-HAND CALCIUM-BINDING DOMAIN CONTAINING PROTEIN
Glyma.06G271500	Blue							-1.06709	-0.235209	-0.83685	617	UniRef100_I1KEI4 Uncharacterized protein n=1 Tax=Glycine max RepID=I1KEI4_SOYBN	0	100	UniRef100_B9H204 ABC1 family protein n=1 Tax=Populus trichocarpa RepID=B9H204_POPTR	0	99.84	AT1G11390.1|Symbols:|Protein kinase superfamily protein|chr1:3834762-3837305 REVERSE LENGTH=624	0	98.72			GO:0016772	transferase activity, transferring phosphorus-containing groups	GO:0005886	plasma membrane	PF03109	ABC1 family	PTHR10566	CHAPERONE-ACTIVITY OF BC1 COMPLEX (CABC1)-RELATED	KOG1236	Predicted_unusual_protein_kinase
Glyma.06G276500	Blue					Root_JO_TD, Root_JO_TA	2	-2.84546	-1.1922	-1.67331	93	UniRef100_K7KXS8 Uncharacterized protein n=1 Tax=Glycine max RepID=K7KXS8_SOYBN	1e-42	70.23
Glyma.06G276600	Blue					Root_JO_TD, Root_JO_TA	2	-2.92846	-1.25461	-1.76295	67	UniRef100_I1KEM7 Uncharacterized protein n=1 Tax=Glycine max RepID=I1KEM7_SOYBN	7e-10	67.61
Glyma.06G287000	Blue					Leaf_JO_TA	1	-1.76944	-0.759432	-0.794939	173	UniRef100_C6T3C7 Uncharacterized protein n=1 Tax=Glycine max RepID=C6T3C7_SOYBN	1e-122	100	UniRef100_G7JUX5 Glutaredoxin-C9 n=1 Tax=Medicago truncatula RepID=G7JUX5_MEDTR	4e-61	99.42	AT1G28480.1|Symbols:GRX480, roxy19|Thioredoxin superfamily protein|chr1:10013634-10014047 REVERSE LENGTH=137	2e-42	78.83	GO:0000165 GO:0006355 GO:0006612 GO:0007154 GO:0007165 GO:0009409 GO:0009410 GO:0009414 GO:0009611 GO:0009617 GO:0009693 GO:0009695 GO:0009723 GO:0009733 GO:0009738 GO:0009751 GO:0009753 GO:0009814 GO:0009862 GO:0009863 GO:0009867 GO:0010310 GO:0010363 GO:0030968 GO:0031348 GO:0035304 GO:0042538 GO:0042742 GO:0043069 GO:0045454 GO:0050832 GO:0051707	MAPK cascade; abscisic acid mediated signaling pathway; cell communication; cell redox homeostasis; defense response, incompatible interaction; defense response to bacterium; defense response to fungus; endoplasmic reticulum unfolded protein response; ethylene biosynthetic process; hyperosmotic salinity response; jasmonic acid biosynthetic process; jasmonic acid mediated signaling pathway; negati…	GO:0005515 GO:0009055 GO:0015035	electron carrier activity; protein binding; protein disulfide oxidoreductase activity	GO:0005737	cytoplasm	PF00462	Glutaredoxin	PTHR10168	GLUTAREDOXIN	KOG1752	Glutaredoxin_and_related_proteins
Glyma.06G290000	Blue				AP2-EREBP	Root_JO_TD	1	-1.22605	-0.46844	-0.749187	209	UniRef100_I1KEZ6 Uncharacterized protein n=1 Tax=Glycine max RepID=I1KEZ6_SOYBN	6e-150	100	UniRef100_Q2I2S8 Ethylene-responsive element-binding protein n=1 Tax=Medicago truncatula RepID=Q2I2S8_MEDTR	5e-70	99.52	AT5G44210.1|Symbols:ERF9, ATERF9, ATERF-9|erf domain protein 9|chr5:17806742-17807344 FORWARD LENGTH=200	8e-47	92.5	GO:0006355 GO:0006857 GO:0009873 GO:0045892	ethylene mediated signaling pathway; negative regulation of transcription, DNA-dependent; oligopeptide transport; regulation of transcription, DNA-dependent	GO:0003677 GO:0003700	DNA binding; sequence-specific DNA binding transcription factor activity	GO:0005634 GO:0016020	membrane; nucleus	PF00847	AP2 domain
Glyma.06G290600	Blue							-0.529201	-0.137146	-0.131621	373	UniRef100_C6T977 Uncharacterized protein n=1 Tax=Glycine max RepID=C6T977_SOYBN	0	100	UniRef100_U5TZI0 ADP, ATP carrier 3 protein n=1 Tax=Phaseolus vulgaris RepID=U5TZI0_PHAVU	0	98.64	AT4G28390.1|Symbols:AAC3, ATAAC3|ADP/ATP carrier 3|chr4:14041486-14042781 REVERSE LENGTH=379	0	97.36	GO:0006810 GO:0006839 GO:0009627 GO:0015865 GO:0034976 GO:0055085	mitochondrial transport; purine nucleotide transport; response to endoplasmic reticulum stress; systemic acquired resistance; transmembrane transport; transport	GO:0005215 GO:0005471	ATP:ADP antiporter activity; transporter activity	GO:0005739 GO:0005743 GO:0009941 GO:0016020	chloroplast envelope; membrane; mitochondrial inner membrane; mitochondrion	PF00153	Mitochondrial carrier protein	PTHR24089	FAMILY NOT NAMED	KOG0749	Mitochondrial_ADP/ATP_carrier_proteins
Glyma.06G292200	Blue					Root_ML_30M, Leaf_LA_10DC	2	-0.654202	-0.151938	-0.342792	697	UniRef100_I1KF16 Uncharacterized protein n=1 Tax=Glycine max RepID=I1KF16_SOYBN	0	100	UniRef100_G7IRA6 Serine/threonine protein kinase cdk9 n=1 Tax=Medicago truncatula RepID=G7IRA6_MEDTR	0	98.57	AT1G53050.1|Symbols:|Protein kinase superfamily protein|chr1:19772574-19775531 FORWARD LENGTH=694	0	98.99	GO:0006468 GO:0006499	N-terminal protein myristoylation; protein phosphorylation	GO:0004672 GO:0004674 GO:0005524 GO:0016301 GO:0016772	ATP binding; kinase activity; protein kinase activity; protein serine/threonine kinase activity; transferase activity, transferring phosphorus-containing groups	GO:0005634 GO:0005886	nucleus; plasma membrane	PF00069	Protein kinase domain	PTHR24056	CELL DIVISION PROTEIN KINASE	KOG0600	Cdc2-related_protein_kinase
Glyma.06G294100	Blue					Root_JO_TA	1	-0.884441	-0.358925	-0.756551	599	UniRef100_I1KF26 Uncharacterized protein n=1 Tax=Glycine max RepID=I1KF26_SOYBN	0	100	UniRef100_F4I2G1 Ankyrin repeats-containing protein n=1 Tax=Arabidopsis thaliana RepID=F4I2G1_ARATH	4e-53	93.49	AT1G03670.1|Symbols:|ankyrin repeat family protein|chr1:914222-916222 REVERSE LENGTH=616	5e-56	90.91	GO:0008150	biological process	GO:0003674	molecular function	GO:0005575	cellular component	PF00023	Ankyrin repeat			KOG4412	26S_proteasome_regulatory_complex,_subunit_PSMD10
Glyma.06G295100	Blue					Root_JO_TD, Root_JO_TA, Root_ML_30M	3	-0.955373	-0.301723	-0.534578	316	UniRef100_K7KY48 Uncharacterized protein n=2 Tax=Glycine max RepID=K7KY48_SOYBN	0	88.24	UniRef100_D8L7V9 Epoxide hydrolase 3 n=1 Tax=Prunus persica RepID=D8L7V9_PRUPE	1e-178	99.37	AT4G02340.1|Symbols:|alpha/beta-Hydrolases superfamily protein|chr4:1035722-1037403 FORWARD LENGTH=324	1e-63	95.99			GO:0003824 GO:0004301	catalytic activity; epoxide hydrolase activity	GO:0005777	peroxisome	PF00561	alpha/beta hydrolase fold	PTHR10992	ALPHA/BETA HYDROLASE FOLD-CONTAINING PROTEIN	KOG4178	Soluble_epoxide_hydrolase
Glyma.06G299200	Blue					Root_ML_30M	1	-1.10213	-0.393033	-0.939765	485	UniRef100_K7KY74 Uncharacterized protein n=1 Tax=Glycine max RepID=K7KY74_SOYBN	0	100	UniRef100_Q9FVD1 Diacylglycerol kinase n=1 Tax=Solanum lycopersicum RepID=Q9FVD1_SOLLC	0	98.14	AT2G20900.2|Symbols:DGK5, ATDGK5|diacylglycerol kinase 5|chr2:8989794-8992798 REVERSE LENGTH=491	0	97.56	GO:0007205 GO:0009723	protein kinase C-activating G-protein coupled receptor signaling pathway; response to ethylene stimulus	GO:0004143	diacylglycerol kinase activity			PF00609 PF00781	Diacylglycerol kinase accessory domain; Diacylglycerol kinase catalytic domain	PTHR11255	DIACYLGLYCEROL KINASE
Glyma.06G299900	Blue				MYB/HD-like			-2.79282	-1.47388	-1.44355	236	UniRef100_I1KF81 Uncharacterized protein n=1 Tax=Glycine max RepID=I1KF81_SOYBN	3e-173	100	UniRef100_G7IRM3 MYB transcription factor n=1 Tax=Medicago truncatula RepID=G7IRM3_MEDTR	3e-59	89.83	AT2G31180.1|Symbols:ATMYB14, MYB14AT, MYB14|myb domain protein 14|chr2:13286806-13288175 REVERSE LENGTH=249	9e-55	86.75	GO:0006355 GO:0009651 GO:0009723 GO:0009733 GO:0009751 GO:0009753	regulation of transcription, DNA-dependent; response to auxin stimulus; response to ethylene stimulus; response to jasmonic acid stimulus; response to salicylic acid stimulus; response to salt stress	GO:0003677 GO:0003700	DNA binding; sequence-specific DNA binding transcription factor activity	GO:0005634	nucleus	PF00249	Myb-like DNA-binding domain	PTHR10641	MYB-LIKE DNA-BINDING PROTEIN MYB	KOG0048	Transcription_factor,_Myb_superfamily
Glyma.06G306200	Blue							-1.74903	-1.0796	-1.64524	421	UniRef100_I1KFD8 Uncharacterized protein n=1 Tax=Glycine max RepID=I1KFD8_SOYBN	0	100				AT4G31980.1|Symbols:|unknown protein; CONTAINS InterPro DOMAIN/s: Protein of unknown function DUF247, plant (InterPro:IPR004158), Protein of unknown function DUF862, eukaryotic (InterPro:IPR008580); BEST Arabidopsis thaliana protein match is: Plant protein of unknown function (DUF247) (TAIR:AT5G11290.1); Has 1967 Blast hits to 1844 proteins in 183 species: Archae - 0; Bacteria - 6; Metazoa - 223;…	7e-78	58.38	GO:0006865 GO:0008150	amino acid transport; biological process	GO:0003674	molecular function	GO:0005886	plasma membrane	PF03140	Plant protein of unknown function
Glyma.06G308800	Blue							-1.03228	-0.420606	-0.548565	442	UniRef100_I1KFH2 Uncharacterized protein n=1 Tax=Glycine max RepID=I1KFH2_SOYBN	0	100	UniRef100_G7IRH8 Adipocyte plasma membrane-associated protein n=1 Tax=Medicago truncatula RepID=G7IRH8_MEDTR	0	99.49	AT1G08470.1|Symbols:SSL3|strictosidine synthase-like 3|chr1:2682262-2683977 REVERSE LENGTH=390	0	98.97	GO:0009058 GO:0009821	alkaloid biosynthetic process; biosynthetic process	GO:0016844	strictosidine synthase activity	GO:0005774 GO:0005783 GO:0009507	chloroplast; endoplasmic reticulum; vacuolar membrane	PF03088	Strictosidine synthase	PTHR10426	STRICTOSIDINE SYNTHASE-RELATED	KOG1520	Predicted_alkaloid_synthase/Surface_mucin_Hemomucin
Glyma.06G310100	Blue					Leaf_JO_TA, Root_JO_TD, Root_JO_TA	3	-1.59848	-0.304097	-0.672957	339	UniRef100_I1KFJ1 Uncharacterized protein n=1 Tax=Glycine max RepID=I1KFJ1_SOYBN	0	100	UniRef100_D5LG62 HSR203J protein n=1 Tax=Arachis hypogaea RepID=D5LG62_ARAHY	0	99.71	AT1G68620.1|Symbols:|alpha/beta-Hydrolases superfamily protein|chr1:25766018-25767028 FORWARD LENGTH=336	3e-53	95.83	GO:0008152 GO:0009407 GO:0010200 GO:0010583	metabolic process; response to chitin; response to cyclopentenone; toxin catabolic process	GO:0016787	hydrolase activity	GO:0005634	nucleus	PF07859	alpha/beta hydrolase fold	PTHR23024	MEMBER OF 'GDXG' FAMILY OF LIPOLYTIC ENZYMES	KOG1515	Arylacetamide_deacetylase
Glyma.06G317500	Blue					Leaf_JO_TA, Root_JO_TD, Root_JO_TA	3	0.435334	0.698265	0.535515	280	UniRef100_I1KFR0 Uncharacterized protein n=1 Tax=Glycine max RepID=I1KFR0_SOYBN	0	100	UniRef100_T2DPD9 Prohibitin-1 mitochondrial-like isoform 1 n=1 Tax=Phaseolus vulgaris RepID=T2DPD9_PHAVU	0	98.21	AT5G40770.1|Symbols:ATPHB3, PHB3|prohibitin 3|chr5:16315589-16316621 REVERSE LENGTH=277	1e-171	99.28	GO:0001510 GO:0006626 GO:0007005 GO:0009651 GO:0009723 GO:0009733 GO:0016049 GO:0034976 GO:0048527 GO:0051301 GO:0071731	RNA methylation; cell division; cell growth; lateral root development; mitochondrion organization; protein targeting to mitochondrion; response to auxin stimulus; response to endoplasmic reticulum stress; response to ethylene stimulus; response to nitric oxide; response to salt stress			GO:0005730 GO:0005739 GO:0005747 GO:0005773 GO:0005774 GO:0005886 GO:0016020	membrane; mitochondrial respiratory chain complex I; mitochondrion; nucleolus; plasma membrane; vacuolar membrane; vacuole	PF01145	SPFH domain / Band 7 family	PTHR23222	PROHIBITIN	KOG3083	Prohibitin
Glyma.06G319500	Blue					Root_JO_TD, Root_JO_TA, Root_ML_30M, Root_LA_10DC	4	-1.6353	-0.305346	-0.786683	956	UniRef100_I1QTW3 Uncharacterized protein n=1 Tax=Oryza glaberrima RepID=I1QTW3_ORYGL	0	65.63	UniRef100_G7IYK7 Glucan 1,3-beta-glucosidase n=1 Tax=Medicago truncatula RepID=G7IYK7_MEDTR	0	49.58										PF00150 PF06268	Cellulase (glycosyl hydrolase family 5); Fascin domain	PTHR10551	FASCIN
Glyma.07G004300	Blue					Root_LA_2DC, Root_LA_10DC	2	-0.617664	-0.370731	-0.409883	1091	UniRef100_I1KG58 Uncharacterized protein n=2 Tax=Glycine max RepID=I1KG58_SOYBN	0	100	UniRef100_B9HV37 An N-terminal calmodulin binding autoinhibitory domain-containing family protein n=1 Tax=Populus trichocarpa RepID=B9HV37_POPTR	0	98.34	AT3G21180.1|Symbols:ACA9, ATACA9|autoinhibited Ca(2+)-ATPase 9|chr3:7425770-7431941 FORWARD LENGTH=1086	0	98.8	GO:0006754 GO:0006812 GO:0006816 GO:0006882 GO:0007338 GO:0008152 GO:0009555 GO:0009624 GO:0009827 GO:0009860 GO:0010584 GO:0048610 GO:0048868 GO:0070588	ATP biosynthetic process; calcium ion transmembrane transport; calcium ion transport; cation transport; cellular process involved in reproduction; cellular zinc ion homeostasis; metabolic process; plant-type cell wall modification; pollen development; pollen exine formation; pollen tube development; pollen tube growth; response to nematode; single fertilization	GO:0000166 GO:0003824 GO:0005388 GO:0005516 GO:0005524 GO:0015662 GO:0046872	ATP binding; ATPase activity, coupled to transmembrane movement of ions, phosphorylative mechanism; calcium-transporting ATPase activity; calmodulin binding; catalytic activity; metal ion binding; nucleotide binding	GO:0005886 GO:0016020	membrane; plasma membrane	PF00689 PF12515 PF00690 PF00122 PF00702	Cation transporting ATPase, C-terminus; Ca2+-ATPase N terminal autoinhibitory domain; Cation transporter/ATPase, N-terminus; E1-E2 ATPase; haloacid dehalogenase-like hydrolase	PTHR24093	FAMILY NOT NAMED	KOG0204	Calcium_transporting_ATPase
Glyma.07G018700	Blue					Root_ML_30M	1	-1.08561	-0.350738	-0.634592	612	UniRef100_I1KGM2 Uncharacterized protein n=1 Tax=Glycine max RepID=I1KGM2_SOYBN	0	100	UniRef100_Q2HU48 TGF-beta receptor, type I/II extracellular region n=1 Tax=Medicago truncatula RepID=Q2HU48_MEDTR	0	95.57	AT1G52190.1|Symbols:|Major facilitator superfamily protein|chr1:19434671-19438673 FORWARD LENGTH=607	0	94.07	GO:0006857	oligopeptide transport	GO:0005215	transporter activity	GO:0005886 GO:0016020	membrane; plasma membrane	PF00854	POT family	PTHR11654	OLIGOPEPTIDE TRANSPORTER-RELATED	KOG1237	H+/oligopeptide_symporter
Glyma.07G028600	Blue					Root_ML_30M	1	-0.997558	-0.441343	-0.518	520	UniRef100_I1KGY8 Uncharacterized protein n=1 Tax=Glycine max RepID=I1KGY8_SOYBN	0	100	UniRef100_Q6RUF8 Glycerol kinase n=1 Tax=Glycine max RepID=Q6RUF8_SOYBN	0	100	AT1G80460.1|Symbols:NHO1, GLI1|Actin-like ATPase superfamily protein|chr1:30246960-30249055 REVERSE LENGTH=522	0	99.43	GO:0002237 GO:0005975 GO:0006635 GO:0009617 GO:0010188 GO:0019563 GO:0042742 GO:0080167	carbohydrate metabolic process; defense response to bacterium; fatty acid beta-oxidation; glycerol catabolic process; response to bacterium; response to karrikin; response to microbial phytotoxin; response to molecule of bacterial origin	GO:0004370 GO:0016773 GO:0019200	carbohydrate kinase activity; glycerol kinase activity; phosphotransferase activity, alcohol group as acceptor	GO:0005739 GO:0005829	cytosol; mitochondrion	PF00370 PF02782	FGGY family of carbohydrate kinases, N-terminal domain; FGGY family of carbohydrate kinases, C-terminal domain	PTHR10196	SUGAR KINASE	KOG2517	Ribulose_kinase_and_related_carbohydrate_kinases
Glyma.07G037000	Blue							-0.970495	-0.643412	-0.688004	1091	UniRef100_K7KZI3 Uncharacterized protein n=1 Tax=Glycine max RepID=K7KZI3_SOYBN	0	100	UniRef100_G7L6S0 NBS-containing resistance-like protein n=1 Tax=Medicago truncatula RepID=G7L6S0_MEDTR	0	94.21	AT5G41750.2|Symbols:|Disease resistance protein (TIR-NBS-LRR class) family|chr5:16694047-16697527 FORWARD LENGTH=1068	5e-175	82.4	GO:0006952 GO:0007165	defense response; signal transduction	GO:0000166 GO:0017111 GO:0043531	ADP binding; nucleoside-triphosphatase activity; nucleotide binding	GO:0005622 GO:0005634	intracellular; nucleus	PF07725 PF00931 PF01582	Leucine Rich Repeat; NB-ARC domain; TIR domain	PTHR11017	LEUCINE-RICH REPEAT-CONTAINING PROTEIN	KOG4658	Apoptotic_ATPase
Glyma.07G037300	Blue					Leaf_ML_120M, Root_JO_TD	2	-0.6234	-0.329042	-0.396638	115	UniRef100_I1MJZ6 Uncharacterized protein n=2 Tax=Glycine max RepID=I1MJZ6_SOYBN	3e-73	100	UniRef100_C6ZKI2 ELF4-like protein n=1 Tax=Medicago truncatula RepID=C6ZKI2_MEDTR	1e-65	100	AT1G17455.2|Symbols:ELF4-L4|ELF4-like 4|chr1:5997932-5998276 FORWARD LENGTH=114	4e-51	99.12	GO:0008150 GO:0009648	biological process; photoperiodism	GO:0003674	molecular function	GO:0005634	nucleus	PF07011	Protein of unknown function (DUF1313)
Glyma.07G039800	Blue					Leaf_JO_TA, Root_JO_TD	2	-1.62329	-0.481623	-0.600887	517	UniRef100_UPI000189D5AE PREDICTED: flavonoid 3''''-monooxygenase n=1 Tax=Glycine max RepID=UPI000189D5AE	0	100	UniRef100_T2DPU4 Flavonoid 3'-monooxygenase-like protein n=1 Tax=Phaseolus vulgaris RepID=T2DPU4_PHAVU	0	100.98	AT5G07990.1|Symbols:TT7, CYP75B1, D501|Cytochrome P450 superfamily protein|chr5:2560437-2562859 FORWARD LENGTH=513	2e-142	96.49	GO:0009411 GO:0009718 GO:0009733 GO:0009744 GO:0009813 GO:0010224 GO:0055114	anthocyanin-containing compound biosynthetic process; flavonoid biosynthetic process; oxidation-reduction process; response to UV; response to UV-B; response to auxin stimulus; response to sucrose stimulus	GO:0005506 GO:0009055 GO:0016705 GO:0016711 GO:0019825 GO:0020037	electron carrier activity; flavonoid 3'-monooxygenase activity; heme binding; iron ion binding; oxidoreductase activity, acting on paired donors, with incorporation or reduction of molecular oxygen; oxygen binding	GO:0005576	extracellular region	PF00067	Cytochrome P450	PTHR24298	FAMILY NOT NAMED	KOG0156	Cytochrome_P450_CYP2_subfamily
Glyma.07G040600	Blue							-0.782315	-0.561917	-0.559815	757	UniRef100_K7KZK1 Uncharacterized protein n=1 Tax=Glycine max RepID=K7KZK1_SOYBN	0	100	UniRef100_G7IGH7 Inter-alpha-trypsin inhibitor heavy chain H3 n=1 Tax=Medicago truncatula RepID=G7IGH7_MEDTR	0	99.87	AT1G72500.1|Symbols:|LOCATED IN: plasma membrane; EXPRESSED IN: 23 plant structures; EXPRESSED DURING: 13 growth stages; CONTAINS InterPro DOMAIN/s: von Willebrand factor, type A (InterPro:IPR002035); BEST Arabidopsis thaliana protein match is: inter-alpha-trypsin inhibitor heavy chain-related (TAIR:AT1G19110.1); Has 1407 Blast hits to 1406 proteins in 307 species: Archae - 6; Bacteria - 522; Met…	0	99.47	GO:0009690 GO:0019344	cysteine biosynthetic process; cytokinin metabolic process			GO:0005576 GO:0005886	extracellular region; plasma membrane	PF00092	von Willebrand factor type A domain	PTHR10338	VON WILLEBRAND FACTOR, TYPE A DOMAIN CONTAINING
Glyma.07G042800	Blue							-0.722032	-0.307653	-0.357248	369	UniRef100_I1KHF7 Uncharacterized protein n=1 Tax=Glycine max RepID=I1KHF7_SOYBN	0	100	UniRef100_Q9LJG8 Genomic DNA, chromosome 3, P1 clone: MAG2 n=1 Tax=Arabidopsis thaliana RepID=Q9LJG8_ARATH	1e-64	48.76	AT3G14180.1|Symbols:|sequence-specific DNA binding transcription factors|chr3:4707290-4708621 REVERSE LENGTH=443	1e-67	48.76	GO:0006355 GO:0009793 GO:0010431 GO:0043687 GO:0045893	embryo development ending in seed dormancy; positive regulation of transcription, DNA-dependent; post-translational protein modification; regulation of transcription, DNA-dependent; seed maturation	GO:0003700	sequence-specific DNA binding transcription factor activity	GO:0005634	nucleus					KOG4282	Transcription_factor_GT-2_and_related_proteins,_contains_trihelix_DNA-binding/SANT_domain
Glyma.07G044300	Blue				AP2-EREBP			-0.544011	-0.226456	-0.210614	393	UniRef100_H2D4C4 Ethylene-responsive transcription factor 7 n=2 Tax=Glycine max RepID=H2D4C4_SOYBN	0	100	UniRef100_H2D4C4 Ethylene-responsive transcription factor 7 n=2 Tax=Glycine max RepID=H2D4C4_SOYBN	0	100	AT1G53910.2|Symbols:RAP2.12|related to AP2 12|chr1:20135242-20136581 FORWARD LENGTH=358	4e-55	109.5	GO:0001666 GO:0006355 GO:0070483	detection of hypoxia; regulation of transcription, DNA-dependent; response to hypoxia	GO:0003677 GO:0003700	DNA binding; sequence-specific DNA binding transcription factor activity	GO:0005634 GO:0005886	nucleus; plasma membrane	PF00847	AP2 domain
Glyma.07G048600	Blue					Leaf_LA_10DC	1	-3.2695	-1.46699	-2.20493	346	UniRef100_I1KHN2 Uncharacterized protein n=2 Tax=Glycine max RepID=I1KHN2_SOYBN	0	100	UniRef100_V9PBN6 PRXQ2 n=1 Tax=Populus tomentosa RepID=V9PBN6_POPTO	0	97.71	AT4G10490.1|Symbols:|2-oxoglutarate (2OG) and Fe(II)-dependent oxygenase superfamily protein|chr4:6483900-6485179 FORWARD LENGTH=348	1e-169	98.56	GO:0019748 GO:0055114	oxidation-reduction process; secondary metabolic process	GO:0016491 GO:0016706	oxidoreductase activity; oxidoreductase activity, acting on paired donors, with incorporation or reduction of molecular oxygen, 2-oxoglutarate as one donor, and incorporation of one atom each of oxygen into both donors	GO:0005737	cytoplasm	PF03171	2OG-Fe(II) oxygenase superfamily	PTHR10209	OXIDOREDUCTASE, 2OG-FE(II) OXYGENASE FAMILY PROTEIN	KOG0143	Iron/ascorbate_family_oxidoreductases
Glyma.07G051200	Blue					Root_JO_TD	1	-1.72747	-1.26402	-1.43675	114	UniRef100_C6T3B8 Uncharacterized protein n=1 Tax=Glycine max RepID=C6T3B8_SOYBN	2e-76	100
Glyma.07G051700	Blue					Leaf_ML_120M	1	-0.803604	-0.129852	-0.359409	116	UniRef100_UPI000189D167 PREDICTED: auxin-induced protein 10A5-like n=1 Tax=Glycine max RepID=UPI000189D167	1e-77	100	UniRef100_G7L527 Auxin-induced protein X15 n=1 Tax=Medicago truncatula RepID=G7L527_MEDTR	4e-52	109.52	AT2G46690.1|Symbols:|SAUR-like auxin-responsive protein family|chr2:19180904-19181269 FORWARD LENGTH=121	2e-45	93.39	GO:0006816 GO:0009733	calcium ion transport; response to auxin stimulus	GO:0003674	molecular function	GO:0005575	cellular component	PF02519	Auxin responsive protein
Glyma.07G052100	Blue				Homeodomain/HOMEOBOX	Leaf_JO_TD, Root_JO_TD, Root_JO_TA	3	-2.45831	-1.77703	-2.2828	239	UniRef100_I1KHS0 Uncharacterized protein n=2 Tax=Glycine max RepID=I1KHS0_SOYBN	9e-176	100	UniRef100_T2DMU9 Homeobox protein n=1 Tax=Phaseolus vulgaris RepID=T2DMU9_PHAVU	5e-131	88.15	AT2G46680.1|Symbols:ATHB-7, ATHB7, HB-7|homeobox 7|chr2:19165777-19166773 REVERSE LENGTH=258	1e-60	83.72	GO:0006355 GO:0009409 GO:0009414 GO:0009737 GO:0009738 GO:0042538 GO:0045893	abscisic acid mediated signaling pathway; hyperosmotic salinity response; positive regulation of transcription, DNA-dependent; regulation of transcription, DNA-dependent; response to abscisic acid stimulus; response to cold; response to water deprivation	GO:0000976 GO:0003677 GO:0003700 GO:0043565	DNA binding; sequence-specific DNA binding; sequence-specific DNA binding transcription factor activity; transcription regulatory region sequence-specific DNA binding	GO:0005634	nucleus	PF02183 PF00046	Homeobox associated leucine zipper; Homeobox domain	PTHR24326	FAMILY NOT NAMED	KOG0483	Transcription_factor_HEX,_contains_HOX_and_HALZ_domains
Glyma.07G052400	Blue							-0.654623	-0.510197	-0.637295	143	UniRef100_I1KHS3 Uncharacterized protein n=1 Tax=Glycine max RepID=I1KHS3_SOYBN	2e-100	100	UniRef100_B7FGY0 Cytochrome b5 n=2 Tax=Medicago truncatula RepID=B7FGY0_MEDTR	1e-67	98.59	AT5G53560.1|Symbols:ATB5-A, B5 #2, ATCB5-E, CB5-E|cytochrome B5 isoform E|chr5:21759628-21760353 FORWARD LENGTH=134	4e-55	102.24	GO:0016126 GO:0019745	pentacyclic triterpenoid biosynthetic process; sterol biosynthetic process	GO:0020037	heme binding	GO:0005773 GO:0005774 GO:0005783 GO:0005789 GO:0005886 GO:0009535	chloroplast thylakoid membrane; endoplasmic reticulum; endoplasmic reticulum membrane; plasma membrane; vacuolar membrane; vacuole	PF00173	Cytochrome b5-like Heme/Steroid binding domain	PTHR19359	CYTOCHROME B5	KOG0537	Cytochrome_b5
Glyma.07G052900	Blue					Root_ML_30M	1	-0.745809	-0.0951964	-0.281297	1007	UniRef100_I1KHS7 Uncharacterized protein n=1 Tax=Glycine max RepID=I1KHS7_SOYBN	0	100	UniRef100_G7LAU3 U-box domain-containing protein n=1 Tax=Medicago truncatula RepID=G7LAU3_MEDTR	0	101.31	AT1G76390.2|Symbols:|ARM repeat superfamily protein|chr1:28655914-28658531 FORWARD LENGTH=811	2e-60	93.46	GO:0016567	protein ubiquitination	GO:0004842	ubiquitin-protein ligase activity	GO:0000151 GO:0005737 GO:0005886	cytoplasm; plasma membrane; ubiquitin ligase complex	PF05804 PF04564	Kinesin-associated protein (KAP); U-box domain	PTHR23315	BETA CATENIN-RELATED ARMADILLO REPEAT-CONTAINING	KOG4642	Chaperone-dependent_E3_ubiquitin_protein_ligase_(contains_TPR_repeats)
Glyma.07G055300	Blue					Leaf_ML_120M, Leaf_JO_TA	2	-1.29399	-0.220025	-0.834237	474	UniRef100_I1KHU8 Uncharacterized protein n=1 Tax=Glycine max RepID=I1KHU8_SOYBN	0	100	UniRef100_T2DNN2 Aspartic proteinase nepenthesin-1 n=1 Tax=Phaseolus vulgaris RepID=T2DNN2_PHAVU	0	99.16	AT1G01300.1|Symbols:|Eukaryotic aspartyl protease family protein|chr1:117065-118522 FORWARD LENGTH=485	0	84.74	GO:0006508 GO:0009664 GO:0042545 GO:0080167	cell wall modification; plant-type cell wall organization; proteolysis; response to karrikin	GO:0004190	aspartic-type endopeptidase activity	GO:0005576 GO:0009505 GO:0016020	extracellular region; membrane; plant-type cell wall	PF00026	Eukaryotic aspartyl protease	PTHR13683	ASPARTYL PROTEASES	KOG1339	Aspartyl_protease
Glyma.07G056400	Blue							-1.04944	-0.28834	-0.492439	690	UniRef100_K7KZV3 Uncharacterized protein n=1 Tax=Glycine max RepID=K7KZV3_SOYBN	0	100	UniRef100_G7L436 Cyclic nucleotide-gated channel C n=1 Tax=Medicago truncatula RepID=G7L436_MEDTR	0	95.96	AT4G01010.1|Symbols:ATCNGC13, CNGC13|cyclic nucleotide-gated channel 13|chr4:434569-437242 REVERSE LENGTH=696	0	97.99	GO:0006612 GO:0006811 GO:0009693 GO:0009697 GO:0009863 GO:0010200 GO:0010363 GO:0031348 GO:0043069 GO:0045087 GO:0050832 GO:0055085	defense response to fungus; ethylene biosynthetic process; innate immune response; ion transport; negative regulation of defense response; negative regulation of programmed cell death; protein targeting to membrane; regulation of plant-type hypersensitive response; response to chitin; salicylic acid biosynthetic process; salicylic acid mediated signaling pathway; transmembrane transport	GO:0005216 GO:0005516 GO:0030551	calmodulin binding; cyclic nucleotide binding; ion channel activity	GO:0005886	plasma membrane	PF00520 PF00027	Ion transport protein; Cyclic nucleotide-binding domain	PTHR10217	VOLTAGE AND LIGAND GATED POTASSIUM CHANNEL	KOG0498	K+-channel_ERG_and_related_proteins,_contain_PAS/PAC_sensor_domain
Glyma.07G066800	Blue					Root_JO_TD, Root_ML_30M	2	-0.628407	-0.114492	-0.176537	374	UniRef100_I1KI59 Uncharacterized protein n=1 Tax=Glycine max RepID=I1KI59_SOYBN	0	100	UniRef100_G7KS68 Mitogen-activated protein kinase n=1 Tax=Medicago truncatula RepID=G7KS68_MEDTR	0	99.46	AT4G01370.1|Symbols:ATMPK4, MPK4|MAP kinase 4|chr4:567219-568889 FORWARD LENGTH=376	0	96.54	GO:0000165 GO:0006096 GO:0006355 GO:0006468 GO:0006612 GO:0006833 GO:0006970 GO:0006972 GO:0007030 GO:0007112 GO:0007154 GO:0007165 GO:0009266 GO:0009409 GO:0009414 GO:0009555 GO:0009595 GO:0009611 GO:0009617 GO:0009620 GO:0009651 GO:0009697 GO:0009723 GO:0009733 GO:0009737 GO:0009738 GO:0009753 GO:0009861 GO:0009862 GO:0009863 GO:0009867 GO:0009868 GO:0010200 GO:0010310 GO:0010363 GO:0010374 GO:…	Golgi organization; MAPK cascade; abscisic acid mediated signaling pathway; cell communication; cortical microtubule organization; defense response to bacterium; defense response to fungus; detection of biotic stimulus; endoplasmic reticulum unfolded protein response; glycolysis; hyperosmotic response; hyperosmotic salinity response; hypotonic salinity response; intracellular signal transduction;…	GO:0004672 GO:0004707 GO:0005515 GO:0016301	MAP kinase activity; kinase activity; protein binding; protein kinase activity	GO:0005634 GO:0005737 GO:0005829	cytoplasm; cytosol; nucleus	PF00069	Protein kinase domain	PTHR24055	MITOGEN-ACTIVATED PROTEIN KINASE	KOG0660	Mitogen-activated_protein_kinase
Glyma.07G066900	Blue					Leaf_JO_TA	1	-1.96878	-1.0224	-1.02903	483	UniRef100_I1KI60 Uncharacterized protein n=2 Tax=Glycine max RepID=I1KI60_SOYBN	0	100	UniRef100_G7L6K9 Polygalacturonase n=1 Tax=Medicago truncatula RepID=G7L6K9_MEDTR	0	99.59	AT3G61490.3|Symbols:|Pectin lyase-like superfamily protein|chr3:22758439-22760137 FORWARD LENGTH=476	0	97.48	GO:0005975	carbohydrate metabolic process	GO:0004650	polygalacturonase activity			PF00295	Glycosyl hydrolases family 28
Glyma.07G068800	Blue					Root_ML_30M	1	-0.870154	-0.161575	-0.652474	1040	UniRef100_K7L046 Uncharacterized protein (Fragment) n=2 Tax=Glycine max RepID=K7L046_SOYBN	0	100	UniRef100_G7KT26 Pentatricopeptide repeat-containing protein n=1 Tax=Medicago truncatula RepID=G7KT26_MEDTR	0	87.33	AT4G00330.1|Symbols:CRCK2|calmodulin-binding receptor-like cytoplasmic kinase 2|chr4:142787-144427 REVERSE LENGTH=411	2e-158	97.08	GO:0006468 GO:0009555	pollen development; protein phosphorylation	GO:0004672 GO:0004674 GO:0005524 GO:0016301 GO:0016772	ATP binding; kinase activity; protein kinase activity; protein serine/threonine kinase activity; transferase activity, transferring phosphorus-containing groups	GO:0005634	nucleus	PF01535 PF00069	PPR repeat; Protein kinase domain	PTHR24420	LEUCINE-RICH REPEAT RECEPTOR-LIKE PROTEIN KINASE	KOG1187	Serine/threonine_protein_kinase
Glyma.07G072100	Blue					Leaf_JO_TA, Root_ML_30M	2	-0.699775	-0.0513763	-0.230027	492	UniRef100_I1KIC2 Uncharacterized protein n=1 Tax=Glycine max RepID=I1KIC2_SOYBN	0	100	UniRef100_B9I8H9 Kinase family protein n=1 Tax=Populus trichocarpa RepID=B9I8H9_POPTR	0	100	AT4G00710.1|Symbols:BSK3|BR-signaling kinase 3|chr4:290807-293096 FORWARD LENGTH=489	0	100.41	GO:0006468 GO:0006499 GO:0009742	N-terminal protein myristoylation; brassinosteroid mediated signaling pathway; protein phosphorylation	GO:0004672 GO:0005524 GO:0016301 GO:0016772	ATP binding; kinase activity; protein kinase activity; transferase activity, transferring phosphorus-containing groups	GO:0005886 GO:0009506 GO:0016020	membrane; plasma membrane; plasmodesma	PF07714	Protein tyrosine kinase	PTHR24420	LEUCINE-RICH REPEAT RECEPTOR-LIKE PROTEIN KINASE	KOG1187	Serine/threonine_protein_kinase
Glyma.07G072300	Blue					Leaf_ML_120M, Root_JO_TD, Root_ML_30M	3	-0.870579	-0.381144	-0.461349	341	UniRef100_I1KIC5 Uncharacterized protein n=1 Tax=Glycine max RepID=I1KIC5_SOYBN	0	100	UniRef100_A7TUG5 AT-hook DNA-binding protein n=1 Tax=Gossypium hirsutum RepID=A7TUG5_GOSHI	6e-147	100	AT2G45850.2|Symbols:|AT hook motif DNA-binding family protein|chr2:18871901-18873457 REVERSE LENGTH=348	2e-104	97.7	GO:0008150 GO:0010103	biological process; stomatal complex morphogenesis	GO:0003677	DNA binding	GO:0005634	nucleus	PF03479	Domain of unknown function (DUF296)
Glyma.07G073400	Blue					Root_ML_30M	1	-1.39538	-0.39867	-0.747194	511	UniRef100_K7L079 Uncharacterized protein n=1 Tax=Glycine max RepID=K7L079_SOYBN	0	100	UniRef100_G7KQ38 KTEL motif-containing protein n=1 Tax=Medicago truncatula RepID=G7KQ38_MEDTR	0	99.03	AT2G45830.1|Symbols:DTA2|downstream target of AGL15 2|chr2:18866324-18868344 FORWARD LENGTH=523	0	91.78	GO:0008150	biological process	GO:0003674	molecular function	GO:0005576 GO:0005634	extracellular region; nucleus	PF05686	Glycosyl transferase family 90	PTHR12203	KDEL (LYS-ASP-GLU-LEU) CONTAINING - RELATED	KOG2458	Endoplasmic_reticulum_protein_EP58,_contains_filamin_rod_domain_and_KDEL_motif
Glyma.07G074400	Blue							-0.964048	-0.717447	-0.746608	300	UniRef100_I1KIE8 Uncharacterized protein n=1 Tax=Glycine max RepID=I1KIE8_SOYBN	0	100	UniRef100_G7J257 (+)-neomenthol dehydrogenase n=1 Tax=Medicago truncatula RepID=G7J257_MEDTR	4e-155	100.34	AT3G61220.1|Symbols:|NAD(P)-binding Rossmann-fold superfamily protein|chr3:22663025-22664316 FORWARD LENGTH=296	1e-118	101.01	GO:0006952 GO:0008152 GO:0009744 GO:0009813 GO:0010224 GO:0055114 GO:0080167	defense response; flavonoid biosynthetic process; metabolic process; oxidation-reduction process; response to UV-B; response to karrikin; response to sucrose stimulus	GO:0000166 GO:0008106 GO:0016491 GO:0047501 GO:0047504	(+)-neomenthol dehydrogenase activity; (-)-menthol dehydrogenase activity; alcohol dehydrogenase (NADP+) activity; nucleotide binding; oxidoreductase activity	GO:0005737 GO:0005829 GO:0005886	cytoplasm; cytosol; plasma membrane	PF00106	short chain dehydrogenase	PTHR24322	FAMILY NOT NAMED	KOG1208	Dehydrogenases_with_different_specificities_(related_to_short-chain_alcohol_dehydrogenases)
Glyma.07G074700	Blue					Root_JO_TA	1	-0.940984	-0.450741	-0.821746	605	UniRef100_I1KIF0 Malic enzyme n=1 Tax=Glycine max RepID=I1KIF0_SOYBN	0	100	UniRef100_I1KIF0 Malic enzyme n=1 Tax=Glycine max RepID=I1KIF0_SOYBN	0	100	AT4G00570.1|Symbols:NAD-ME2|NAD-dependent malic enzyme 2|chr4:242817-246522 REVERSE LENGTH=607	0	99.51	GO:0006108 GO:0055114	malate metabolic process; oxidation-reduction process	GO:0004470 GO:0004471 GO:0005515 GO:0005524 GO:0008270 GO:0016652 GO:0042803 GO:0050897	ATP binding; cobalt ion binding; malate dehydrogenase (decarboxylating) activity; malic enzyme activity; oxidoreductase activity, acting on NAD(P)H, NAD(P) as acceptor; protein binding; protein homodimerization activity; zinc ion binding	GO:0005739 GO:0009507	chloroplast; mitochondrion	PF00390 PF03949	Malic enzyme, N-terminal domain; Malic enzyme, NAD binding domain	PTHR23406	MALIC ENZYME-RELATED	KOG1257	NADP+-dependent_malic_enzyme
Glyma.07G076300	Blue							-2.63761	-0.242108	-1.44234	191	UniRef100_I1KIG5 Uncharacterized protein n=1 Tax=Glycine max RepID=I1KIG5_SOYBN	1e-136	100	UniRef100_B9IC91 BON association protein 1 n=1 Tax=Populus trichocarpa RepID=B9IC91_POPTR	1e-25	100										PF00168	C2 domain
Glyma.07G076400	Blue							-1.78186	-0.744211	-1.09816	191	UniRef100_I1KIG6 Uncharacterized protein n=1 Tax=Glycine max RepID=I1KIG6_SOYBN	1e-136	100	UniRef100_B9IC91 BON association protein 1 n=1 Tax=Populus trichocarpa RepID=B9IC91_POPTR	4e-27	99.46	AT2G45760.1|Symbols:BAP2, BAL|BON association protein 2|chr2:18847125-18847748 REVERSE LENGTH=207	3e-09	90.34	GO:0008150 GO:0009627 GO:0009693 GO:0009697	biological process; ethylene biosynthetic process; salicylic acid biosynthetic process; systemic acquired resistance	GO:0003674	molecular function	GO:0005575	cellular component
Glyma.07G076600	Blue					Root_JO_TD, Root_JO_TA	2	-1.46721	-0.0311752	-0.576501	180	UniRef100_K7L098 Uncharacterized protein n=2 Tax=Glycine max RepID=K7L098_SOYBN	6e-129	65.09	UniRef100_H9DXV8 BAP1 n=1 Tax=Vitis vinifera RepID=H9DXV8_VITVI	5e-27	67.05	AT2G45760.1|Symbols:BAP2, BAL|BON association protein 2|chr2:18847125-18847748 REVERSE LENGTH=207	5e-14	82.13	GO:0008150 GO:0009627 GO:0009693 GO:0009697	biological process; ethylene biosynthetic process; salicylic acid biosynthetic process; systemic acquired resistance	GO:0003674	molecular function	GO:0005575	cellular component
Glyma.07G089800	Blue							-1.13031	-0.518113	-0.871425	511	UniRef100_I1KIV1 Uncharacterized protein n=1 Tax=Glycine max RepID=I1KIV1_SOYBN	0	100	UniRef100_G7KE79 Cytochrome P450 n=1 Tax=Medicago truncatula RepID=G7KE79_MEDTR	0	98.63	AT3G26300.1|Symbols:CYP71B34|cytochrome P450, family 71, subfamily B, polypeptide 34|chr3:9639199-9640866 REVERSE LENGTH=500	1e-126	98	GO:0055114	oxidation-reduction process	GO:0005506 GO:0009055 GO:0016705 GO:0019825 GO:0020037	electron carrier activity; heme binding; iron ion binding; oxidoreductase activity, acting on paired donors, with incorporation or reduction of molecular oxygen; oxygen binding			PF00067	Cytochrome P450	PTHR24298	FAMILY NOT NAMED	KOG0156	Cytochrome_P450_CYP2_subfamily
Glyma.07G090000	Blue							-1.24561	-0.529497	-0.733683	575	UniRef100_I1KIV3 Uncharacterized protein n=1 Tax=Glycine max RepID=I1KIV3_SOYBN	0	100	UniRef100_B9N096 Aspartyl protease family protein n=1 Tax=Populus trichocarpa RepID=B9N096_POPTR	0	92.37	AT1G49050.1|Symbols:|Eukaryotic aspartyl protease family protein|chr1:18150638-18153186 FORWARD LENGTH=583	0	95.03	GO:0006499 GO:0006508	N-terminal protein myristoylation; proteolysis	GO:0004190	aspartic-type endopeptidase activity	GO:0005576	extracellular region	PF00026	Eukaryotic aspartyl protease	PTHR13683	ASPARTYL PROTEASES	KOG1339	Aspartyl_protease
Glyma.07G093900	Blue					Root_JO_TD	1	-1.7044	-0.319479	-1.02118	489	UniRef100_K7L0L5 Uncharacterized protein n=1 Tax=Glycine max RepID=K7L0L5_SOYBN	0	100	UniRef100_B9I2K3 Calmodulin-binding protein 60-C n=1 Tax=Populus trichocarpa RepID=B9I2K3_POPTR	1e-163	100	AT1G73805.1|Symbols:|Calmodulin binding protein-like|chr1:27745761-27749178 REVERSE LENGTH=451	1e-137	103.55	GO:0000165 GO:0001666 GO:0002237 GO:0006355 GO:0006612 GO:0009581 GO:0009595 GO:0009617 GO:0009627 GO:0009697 GO:0009814 GO:0009862 GO:0009863 GO:0009867 GO:0010112 GO:0010200 GO:0010310 GO:0010363 GO:0031347 GO:0031348 GO:0035304 GO:0042742 GO:0043900 GO:0045087 GO:0045088 GO:0050832 GO:0080142	MAPK cascade; defense response, incompatible interaction; defense response to bacterium; defense response to fungus; detection of biotic stimulus; detection of external stimulus; innate immune response; jasmonic acid mediated signaling pathway; negative regulation of defense response; protein targeting to membrane; regulation of defense response; regulation of hydrogen peroxide metabolic process;…	GO:0003700 GO:0005516 GO:0043565	calmodulin binding; sequence-specific DNA binding; sequence-specific DNA binding transcription factor activity	GO:0005634	nucleus	PF07887	Calmodulin binding protein-like
Glyma.07G095800	Blue							-1.10556	-0.843611	-0.965205	543	UniRef100_K7L0N3 Uncharacterized protein n=2 Tax=Glycine max RepID=K7L0N3_SOYBN	0	100	UniRef100_G7KMN1 Kinase R-like protein n=1 Tax=Medicago truncatula RepID=G7KMN1_MEDTR	0	58.33	AT5G38280.1|Symbols:PR5K|PR5-like receptor kinase|chr5:15293325-15295838 REVERSE LENGTH=665	2e-124	59.4	GO:0006468 GO:0009620 GO:0009691	cytokinin biosynthetic process; protein phosphorylation; response to fungus	GO:0004672 GO:0004674 GO:0004675 GO:0005524 GO:0016301 GO:0016772	ATP binding; kinase activity; protein kinase activity; protein serine/threonine kinase activity; transferase activity, transferring phosphorus-containing groups; transmembrane receptor protein serine/threonine kinase activity	GO:0005886 GO:0009506	plasma membrane; plasmodesma	PF07714	Protein tyrosine kinase	PTHR24420	LEUCINE-RICH REPEAT RECEPTOR-LIKE PROTEIN KINASE	KOG1187	Serine/threonine_protein_kinase
Glyma.07G096100	Blue							-0.857358	-0.577331	-0.828253	639	UniRef100_K7L0N7 Uncharacterized protein n=1 Tax=Glycine max RepID=K7L0N7_SOYBN	0	100	UniRef100_C6ZRM5 Serine/threonine protein kinase family protein n=1 Tax=Glycine max RepID=C6ZRM5_SOYBN	2e-87	43.15	AT1G18390.2|Symbols:|Protein kinase superfamily protein|chr1:6327463-6329935 FORWARD LENGTH=654	1e-87	45.11	GO:0002679 GO:0006468 GO:0006984 GO:0009407 GO:0010200 GO:0010583 GO:0034976	ER-nucleus signaling pathway; protein phosphorylation; respiratory burst involved in defense response; response to chitin; response to cyclopentenone; response to endoplasmic reticulum stress; toxin catabolic process	GO:0004672 GO:0004674 GO:0004713 GO:0005524 GO:0016301 GO:0016772	ATP binding; kinase activity; protein kinase activity; protein serine/threonine kinase activity; protein tyrosine kinase activity; transferase activity, transferring phosphorus-containing groups	GO:0005576 GO:0005886	extracellular region; plasma membrane	PF07714	Protein tyrosine kinase	PTHR24420	LEUCINE-RICH REPEAT RECEPTOR-LIKE PROTEIN KINASE	KOG1187	Serine/threonine_protein_kinase
Glyma.07G103000	Blue							-1.06262	-0.107571	-0.65406	1377	UniRef100_K7L0V1 Uncharacterized protein n=1 Tax=Glycine max RepID=K7L0V1_SOYBN	0	100	UniRef100_Q8VYC5 Ketose-bisphosphate aldolase class-II family protein n=1 Tax=Arabidopsis thaliana RepID=Q8VYC5_ARATH	0	99.78	AT1G18270.1|Symbols:|ketose-bisphosphate aldolase class-II family protein|chr1:6283634-6293772 REVERSE LENGTH=1373	0	99.78	GO:0005975 GO:0006096 GO:0006098 GO:0006573 GO:0055114	carbohydrate metabolic process; glycolysis; oxidation-reduction process; pentose-phosphate shunt; valine metabolic process	GO:0000166 GO:0003824 GO:0004332 GO:0004616 GO:0008270 GO:0008442 GO:0016491 GO:0016616 GO:0016832 GO:0050662	3-hydroxyisobutyrate dehydrogenase activity; aldehyde-lyase activity; catalytic activity; coenzyme binding; fructose-bisphosphate aldolase activity; nucleotide binding; oxidoreductase activity; oxidoreductase activity, acting on the CH-OH group of donors, NAD or NADP as acceptor; phosphogluconate dehydrogenase (decarboxylating) activity; zinc ion binding	GO:0005634 GO:0005739	mitochondrion; nucleus	PF01116 PF03446 PF07005	Fructose-bisphosphate aldolase class-II; NAD binding domain of 6-phosphogluconate dehydrogenase; Protein of unknown function, DUF1537	PTHR22981	3-HYDROXYISOBUTYRATE DEHYDROGENASE-RELATED	KOG0409	Predicted_dehydrogenase
Glyma.07G103700	Blue					Root_JO_TD, Root_JO_TA, Root_ML_30M	3	-2.24684	-0.566067	-0.997223	206	UniRef100_I1KJ70 Uncharacterized protein n=1 Tax=Glycine max RepID=I1KJ70_SOYBN	2e-148	100	UniRef100_G7KQC9 Harpin inducing protein 1-like protein n=1 Tax=Medicago truncatula RepID=G7KQC9_MEDTR	5e-79	93.46	AT2G35980.1|Symbols:YLS9, NHL10, ATNHL10|Late embryogenesis abundant (LEA) hydroxyproline-rich glycoprotein family|chr2:15110635-15111318 FORWARD LENGTH=227	9e-37	73.13	GO:0000165 GO:0002679 GO:0006612 GO:0006944 GO:0009862 GO:0009867 GO:0010150 GO:0010200 GO:0010310 GO:0010363 GO:0031348 GO:0042742 GO:0043069 GO:0050832 GO:0051607 GO:0051707	MAPK cascade; cellular membrane fusion; defense response to bacterium; defense response to fungus; defense response to virus; jasmonic acid mediated signaling pathway; leaf senescence; negative regulation of defense response; negative regulation of programmed cell death; protein targeting to membrane; regulation of hydrogen peroxide metabolic process; regulation of plant-type hypersensitive respo…	GO:0003674	molecular function	GO:0005739 GO:0009507	chloroplast; mitochondrion	PF03168	Late embryogenesis abundant protein	PTHR19957	SYNTAXIN
Glyma.07G103800	Blue					Root_JO_TD, Root_JO_TA, Root_ML_30M	3	-1.94203	-0.512325	-0.937669	210	UniRef100_I1KJ71 Uncharacterized protein n=1 Tax=Glycine max RepID=I1KJ71_SOYBN	8e-152	100	UniRef100_G7KQ92 Harpin inducing protein n=1 Tax=Medicago truncatula RepID=G7KQ92_MEDTR	1e-81	69.8	AT2G35980.1|Symbols:YLS9, NHL10, ATNHL10|Late embryogenesis abundant (LEA) hydroxyproline-rich glycoprotein family|chr2:15110635-15111318 FORWARD LENGTH=227	8e-40	74.45	GO:0000165 GO:0002679 GO:0006612 GO:0006944 GO:0009862 GO:0009867 GO:0010150 GO:0010200 GO:0010310 GO:0010363 GO:0031348 GO:0042742 GO:0043069 GO:0050832 GO:0051607 GO:0051707	MAPK cascade; cellular membrane fusion; defense response to bacterium; defense response to fungus; defense response to virus; jasmonic acid mediated signaling pathway; leaf senescence; negative regulation of defense response; negative regulation of programmed cell death; protein targeting to membrane; regulation of hydrogen peroxide metabolic process; regulation of plant-type hypersensitive respo…	GO:0003674	molecular function	GO:0005739 GO:0009507	chloroplast; mitochondrion	PF03168	Late embryogenesis abundant protein	PTHR19957	SYNTAXIN
Glyma.07G103900	Blue					Root_JO_TD, Root_JO_TA, Root_ML_30M	3	-2.31711	-0.791696	-1.09884	208	UniRef100_I1KJ72 Uncharacterized protein n=1 Tax=Glycine max RepID=I1KJ72_SOYBN	3e-150	100	UniRef100_G7KQC9 Harpin inducing protein 1-like protein n=1 Tax=Medicago truncatula RepID=G7KQC9_MEDTR	3e-84	96.73	AT2G35980.1|Symbols:YLS9, NHL10, ATNHL10|Late embryogenesis abundant (LEA) hydroxyproline-rich glycoprotein family|chr2:15110635-15111318 FORWARD LENGTH=227	1e-37	75.77	GO:0000165 GO:0002679 GO:0006612 GO:0006944 GO:0009862 GO:0009867 GO:0010150 GO:0010200 GO:0010310 GO:0010363 GO:0031348 GO:0042742 GO:0043069 GO:0050832 GO:0051607 GO:0051707	MAPK cascade; cellular membrane fusion; defense response to bacterium; defense response to fungus; defense response to virus; jasmonic acid mediated signaling pathway; leaf senescence; negative regulation of defense response; negative regulation of programmed cell death; protein targeting to membrane; regulation of hydrogen peroxide metabolic process; regulation of plant-type hypersensitive respo…	GO:0003674	molecular function	GO:0005739 GO:0009507	chloroplast; mitochondrion	PF03168	Late embryogenesis abundant protein	PTHR19957	SYNTAXIN
Glyma.07G108200	Blue							-3.26146	-0.803888	-2.68307	809	UniRef100_K7L1C3 Uncharacterized protein n=2 Tax=Glycine max RepID=K7L1C3_SOYBN	0	99.75	UniRef100_G7J0P3 LRR receptor-like serine/threonine-protein kinase FEI n=1 Tax=Medicago truncatula RepID=G7J0P3_MEDTR	0	98.4	AT2G19130.1|Symbols:|S-locus lectin protein kinase family protein|chr2:8293789-8296275 FORWARD LENGTH=828	3e-114	95.77	GO:0006468 GO:0048544	protein phosphorylation; recognition of pollen	GO:0004672 GO:0004674 GO:0005524 GO:0016772 GO:0030246	ATP binding; carbohydrate binding; protein kinase activity; protein serine/threonine kinase activity; transferase activity, transferring phosphorus-containing groups	GO:0005886	plasma membrane	PF00954 PF00069 PF01453	S-locus glycoprotein family; Protein kinase domain; D-mannose binding lectin	PTHR24420	LEUCINE-RICH REPEAT RECEPTOR-LIKE PROTEIN KINASE	KOG1187	Serine/threonine_protein_kinase
Glyma.07G114900	Blue							0.169296	0.603198	0.300469	304	UniRef100_I1KJJ8 Uncharacterized protein n=1 Tax=Glycine max RepID=I1KJJ8_SOYBN	0	100	UniRef100_B6TG27 50S ribosomal protein L4 n=1 Tax=Zea mays RepID=B6TG27_MAIZE	1e-111	66.24	AT1G07320.4|Symbols:RPL4|ribosomal protein L4|chr1:2249190-2250173 FORWARD LENGTH=278	3e-109	79.5	GO:0006412 GO:0019288 GO:0019344	cysteine biosynthetic process; isopentenyl diphosphate biosynthetic process, mevalonate-independent pathway; translation	GO:0003735 GO:0008266	poly(U) RNA binding; structural constituent of ribosome	GO:0000311 GO:0005634 GO:0005840 GO:0009507 GO:0009535 GO:0009547 GO:0009570 GO:0009579 GO:0016020 GO:0022626	chloroplast; chloroplast stroma; chloroplast thylakoid membrane; cytosolic ribosome; membrane; nucleus; plastid large ribosomal subunit; plastid ribosome; ribosome; thylakoid	PF00573	Ribosomal protein L4/L1 family	PTHR10746	50S RIBOSOMAL PROTEIN L4	KOG1624	Mitochondrial/chloroplast_ribosomal_protein_L4
Glyma.07G115900	Blue					Leaf_JO_TA	1	-0.560338	-0.0548129	-0.343555	150	UniRef100_I1KJI7 Nucleoside diphosphate kinase n=1 Tax=Glycine max RepID=I1KJI7_SOYBN	2e-104	100	UniRef100_I1KJI7 Nucleoside diphosphate kinase n=1 Tax=Glycine max RepID=I1KJI7_SOYBN	2e-104	100	AT4G09320.1|Symbols:NDPK1|Nucleoside diphosphate kinase family protein|chr4:5923424-5924366 FORWARD LENGTH=169	7e-93	86.98	GO:0006165 GO:0006183 GO:0006228 GO:0006241 GO:0009651 GO:0046686	CTP biosynthetic process; GTP biosynthetic process; UTP biosynthetic process; nucleoside diphosphate phosphorylation; response to cadmium ion; response to salt stress	GO:0004550 GO:0005524	ATP binding; nucleoside diphosphate kinase activity	GO:0005737 GO:0005773 GO:0005774 GO:0005777 GO:0005829 GO:0005886 GO:0009506 GO:0009507 GO:0048046	apoplast; chloroplast; cytoplasm; cytosol; peroxisome; plasma membrane; plasmodesma; vacuolar membrane; vacuole	PF00334	Nucleoside diphosphate kinase	PTHR11349	NUCLEOSIDE DIPHOSPHATE KINASE	KOG0888	Nucleoside_diphosphate_kinase
Glyma.07G118300	Blue							-0.516231	-0.0313692	-0.121445	468	UniRef100_K7L145 Uncharacterized protein n=1 Tax=Glycine max RepID=K7L145_SOYBN	0	100	UniRef100_O04866 Acetylornithine aminotransferase, mitochondrial n=1 Tax=Alnus glutinosa RepID=ARGD_ALNGL	0	99.11	AT1G80600.1|Symbols:WIN1|HOPW1-1-interacting 1|chr1:30298675-30300513 REVERSE LENGTH=457	0	94.31	GO:0006526 GO:0042742 GO:0044419 GO:0048364 GO:0048481 GO:0080022	arginine biosynthetic process; defense response to bacterium; interspecies interaction between organisms; ovule development; primary root development; root development	GO:0003992 GO:0005507	N2-acetyl-L-ornithine:2-oxoglutarate 5-aminotransferase activity; copper ion binding	GO:0005739 GO:0009507 GO:0009570	chloroplast; chloroplast stroma; mitochondrion	PF00202	Aminotransferase class-III	PTHR11986	AMINOTRANSFERASE CLASS III	KOG1401	Acetylornithine_aminotransferase
Glyma.07G126400	Blue					Root_ML_30M, Root_LA_10DC	2	-0.570818	-0.0561274	-0.124977	537	UniRef100_I1KJS2 Uncharacterized protein n=2 Tax=Glycine max RepID=I1KJS2_SOYBN	0	100	UniRef100_G7KHY6 6-phosphofructokinase n=1 Tax=Medicago truncatula RepID=G7KHY6_MEDTR	0	94.46	AT4G26270.1|Symbols:PFK3|phosphofructokinase 3|chr4:13301094-13304030 REVERSE LENGTH=489	0	99.8	GO:0006096 GO:0010053	glycolysis; root epidermal cell differentiation	GO:0003872 GO:0005524	6-phosphofructokinase activity; ATP binding	GO:0005737 GO:0005829 GO:0005945	6-phosphofructokinase complex; cytoplasm; cytosol	PF00365	Phosphofructokinase	PTHR13697	PHOSPHOFRUCTOKINASE	KOG2440	Pyrophosphate-dependent_phosphofructo-1-kinase
Glyma.07G138100	Blue							-2.21021	-0.539237	-0.560943	107	UniRef100_K7L1K5 Uncharacterized protein n=1 Tax=Glycine max RepID=K7L1K5_SOYBN	4e-62	100
Glyma.07G153100	Blue					Root_JO_TD, Root_JO_TA, Root_ML_30M	3	-1.32559	-0.242902	-0.356663	608	UniRef100_UPI0001D62D21 PREDICTED: pyruvate decarboxylase 1 n=1 Tax=Glycine max RepID=UPI0001D62D21	0	100	UniRef100_Q84V95 Pyruvate decarboxylase 1 n=1 Tax=Lotus corniculatus RepID=Q84V95_LOTCO	0	100.17	AT4G33070.1|Symbols:|Thiamine pyrophosphate dependent pyruvate decarboxylase family protein|chr4:15952519-15954676 REVERSE LENGTH=607	0	100	GO:0001666 GO:0006094 GO:0007010 GO:0009862 GO:0010310 GO:0010498	cytoskeleton organization; gluconeogenesis; proteasomal protein catabolic process; regulation of hydrogen peroxide metabolic process; response to hypoxia; systemic acquired resistance, salicylic acid mediated signaling pathway	GO:0000287 GO:0003824 GO:0004737 GO:0016740 GO:0016831 GO:0030976	carboxy-lyase activity; catalytic activity; magnesium ion binding; pyruvate decarboxylase activity; thiamine pyrophosphate binding; transferase activity	GO:0005829 GO:0009507 GO:0016020	chloroplast; cytosol; membrane	PF02776 PF00205 PF02775	Thiamine pyrophosphate enzyme, N-terminal TPP binding domain; Thiamine pyrophosphate enzyme, central domain; Thiamine pyrophosphate enzyme, C-terminal TPP binding domain	PTHR18968	THIAMINE PYROPHOSPHATE ENZYMES	KOG1184	Thiamine_pyrophosphate-requiring_enzyme
Glyma.07G153700	Blue					Root_JO_TD	1	-0.558847	-0.10681	-0.319776	255	UniRef100_I1KKI1 Uncharacterized protein n=1 Tax=Glycine max RepID=I1KKI1_SOYBN	0	100	UniRef100_G7KSC2 BAG-domain protein 1 / regulator of cell death n=2 Tax=Medicago truncatula RepID=G7KSC2_MEDTR	2e-91	92.86	AT3G51780.1|Symbols:ATBAG4, BAG4|BCL-2-associated athanogene 4|chr3:19207029-19208178 REVERSE LENGTH=269	3e-79	94.05	GO:0009409 GO:0009651 GO:0010228	response to cold; response to salt stress; vegetative to reproductive phase transition of meristem	GO:0051087	chaperone binding	GO:0005634 GO:0005829	cytosol; nucleus	PF02179 PF00240	BAG domain; Ubiquitin family	PTHR12329	BCL2-ASSOCIATED ATHANOGENE	KOG4361	BCL2-associated_athanogene-like_proteins_and_related_BAG_family_chaperone_regulators
Glyma.07G153800	Blue					Root_JO_TD, Root_ML_30M	2	-1.59036	-1.01767	-1.06442	487	UniRef100_I1KKI2 Uncharacterized protein n=1 Tax=Glycine max RepID=I1KKI2_SOYBN	0	100	UniRef100_G7KSC5 Ammonium transporter 3 member n=2 Tax=Medicago truncatula RepID=G7KSC5_MEDTR	0	99.79	AT2G38290.1|Symbols:ATAMT2, AMT2;1, AMT2|ammonium transporter 2|chr2:16039672-16042291 REVERSE LENGTH=475	0	101.26	GO:0000165 GO:0002237 GO:0006612 GO:0006820 GO:0006862 GO:0006888 GO:0006944 GO:0006995 GO:0007154 GO:0009409 GO:0009581 GO:0009595 GO:0009624 GO:0009627 GO:0009697 GO:0009738 GO:0009744 GO:0009749 GO:0009750 GO:0009862 GO:0009863 GO:0009867 GO:0010200 GO:0010310 GO:0010363 GO:0015695 GO:0015696 GO:0015802 GO:0030968 GO:0031347 GO:0031348 GO:0042742 GO:0043069 GO:0043090 GO:0043269 GO:0043900 GO:…	ER to Golgi vesicle-mediated transport; MAPK cascade; abscisic acid mediated signaling pathway; amino acid import; ammonium transport; anion transport; basic amino acid transport; cell communication; cellular membrane fusion; cellular response to nitrogen starvation; defense response to bacterium; defense response to fungus; detection of biotic stimulus; detection of external stimulus; endoplasmi…	GO:0008519 GO:0015398	ammonium transmembrane transporter activity; high affinity secondary active ammonium transmembrane transporter activity	GO:0005737 GO:0005886 GO:0009506	cytoplasm; plasma membrane; plasmodesma	PF00909	Ammonium Transporter Family	PTHR11730	AMMONIUM TRANSPORTER	KOG0682	Ammonia_permease
Glyma.07G163200	Blue				PHD	Root_ML_30M	1	-1.16948	0.048023	-0.587797	890	UniRef100_I1KKQ3 Uncharacterized protein n=1 Tax=Glycine max RepID=I1KKQ3_SOYBN	0	100	UniRef100_G7K9F9 Guanine nucleotide-binding protein alpha-2 subunit n=1 Tax=Medicago truncatula RepID=G7K9F9_MEDTR	0	92.83	AT2G23460.1|Symbols:XLG1, ATXLG1|extra-large G-protein 1|chr2:9995699-9998945 FORWARD LENGTH=888	0	77.14	GO:0006184 GO:0007165 GO:0007186 GO:0007188 GO:0009737 GO:0009744 GO:0009749 GO:0009750 GO:0010555 GO:2000067	G-protein coupled receptor signaling pathway; GTP catabolic process; adenylate cyclase-modulating G-protein coupled receptor signaling pathway; regulation of root morphogenesis; response to abscisic acid stimulus; response to fructose stimulus; response to glucose stimulus; response to mannitol stimulus; response to sucrose stimulus; signal transduction	GO:0001664 GO:0003924 GO:0004871 GO:0019001 GO:0031683	G-protein beta/gamma-subunit complex binding; G-protein coupled receptor binding; GTPase activity; guanyl nucleotide binding; signal transducer activity	GO:0005634 GO:0005834 GO:0005886 GO:0031234	extrinsic to internal side of plasma membrane; heterotrimeric G-protein complex; nucleus; plasma membrane	PF00503	G-protein alpha subunit	PTHR10218	GTP-BINDING PROTEIN ALPHA SUBUNIT	KOG0082	G-protein_alpha_subunit_(small_G_protein_superfamily)
Glyma.07G173000	Blue					Root_JO_TD, Root_ML_30M	2	-1.71511	-0.541251	-0.811352	806	UniRef100_I1KKX7 Uncharacterized protein n=1 Tax=Glycine max RepID=I1KKX7_SOYBN	0	100	UniRef100_B9SNG5 Serine/threonine-protein kinase n=1 Tax=Ricinus communis RepID=B9SNG5_RICCO	0	99.38	AT1G34300.1|Symbols:|lectin protein kinase family protein|chr1:12503450-12505939 FORWARD LENGTH=829	2e-130	92.4	GO:0006468 GO:0006487 GO:0048544	protein N-linked glycosylation; protein phosphorylation; recognition of pollen	GO:0004672 GO:0004674 GO:0005524 GO:0016301 GO:0016772 GO:0030246	ATP binding; carbohydrate binding; kinase activity; protein kinase activity; protein serine/threonine kinase activity; transferase activity, transferring phosphorus-containing groups	GO:0005886	plasma membrane	PF01453 PF00954 PF00069	D-mannose binding lectin; S-locus glycoprotein family; Protein kinase domain	PTHR24420	LEUCINE-RICH REPEAT RECEPTOR-LIKE PROTEIN KINASE	KOG1187	Serine/threonine_protein_kinase
Glyma.07G173100	Blue							-0.747153	0.0346259	-0.323589	933	UniRef100_K7L2C1 Uncharacterized protein n=1 Tax=Glycine max RepID=K7L2C1_SOYBN	0	100	UniRef100_G7LCB8 Kinase-like protein n=1 Tax=Medicago truncatula RepID=G7LCB8_MEDTR	0	96.11	AT1G66150.1|Symbols:TMK1|transmembrane kinase 1|chr1:24631503-24634415 FORWARD LENGTH=942	0	96.6	GO:0006468 GO:0007165	protein phosphorylation; signal transduction	GO:0004672 GO:0004674 GO:0004675 GO:0005524 GO:0016772	ATP binding; protein kinase activity; protein serine/threonine kinase activity; transferase activity, transferring phosphorus-containing groups; transmembrane receptor protein serine/threonine kinase activity	GO:0005576 GO:0005886	extracellular region; plasma membrane	PF08263 PF00069	Leucine rich repeat N-terminal domain; Protein kinase domain	PTHR24420	LEUCINE-RICH REPEAT RECEPTOR-LIKE PROTEIN KINASE	KOG1187	Serine/threonine_protein_kinase
Glyma.07G177800	Blue					Leaf_ML_6H	1	-2.36511	-0.721011	-0.853677	68	UniRef100_K7L2F8 Uncharacterized protein n=1 Tax=Glycine max RepID=K7L2F8_SOYBN	2e-40	100	UniRef100_I1MD22 Lipoxygenase n=1 Tax=Glycine max RepID=I1MD22_SOYBN	4e-15	4.22	AT1G55020.1|Symbols:LOX1, ATLOX1|lipoxygenase 1|chr1:20525798-20530143 FORWARD LENGTH=859	1e-12	4.42	GO:0006952 GO:0009611 GO:0009695 GO:0009737 GO:0009753 GO:0009816 GO:0010311 GO:0030397 GO:0034440 GO:0040007 GO:0048364	defense response; defense response to bacterium, incompatible interaction; growth; jasmonic acid biosynthetic process; lateral root formation; lipid oxidation; membrane disassembly; response to abscisic acid stimulus; response to jasmonic acid stimulus; response to wounding; root development	GO:0016165	lipoxygenase activity	GO:0005737 GO:0009536	cytoplasm; plastid	PF00305	Lipoxygenase
Glyma.07G189500	Blue					Leaf_ML_120M, Root_ML_30M	2	-0.998783	-0.387558	-0.377752	519	UniRef100_Q7XA52 Monosaccharide transporter n=1 Tax=Glycine max RepID=Q7XA52_SOYBN	0	99.81	UniRef100_Q7XA52 Monosaccharide transporter n=1 Tax=Glycine max RepID=Q7XA52_SOYBN	0	99.81	AT1G11260.1|Symbols:STP1, ATSTP1|sugar transporter 1|chr1:3777460-3780133 FORWARD LENGTH=522	0	98.47	GO:0009627 GO:0015749 GO:0031347	monosaccharide transport; regulation of defense response; systemic acquired resistance	GO:0005351 GO:0015144 GO:0015145	carbohydrate transmembrane transporter activity; monosaccharide transmembrane transporter activity; sugar:hydrogen symporter activity	GO:0005634 GO:0005737 GO:0005773 GO:0005886 GO:0009506 GO:0016020	cytoplasm; membrane; nucleus; plasma membrane; plasmodesma; vacuole	PF00083	Sugar (and other) transporter	PTHR24063	FAMILY NOT NAMED	KOG0254	Predicted_transporter_(major_facilitator_superfamily)
Glyma.07G189900	Blue					Leaf_ML_120M, Root_JO_TD	2	-0.534419	-0.4316	-0.443501	581	UniRef100_I1KLC9 Uncharacterized protein n=1 Tax=Glycine max RepID=I1KLC9_SOYBN	0	100	UniRef100_Q2HTY1 External NADH-ubiquinone oxidoreductase n=1 Tax=Medicago truncatula RepID=Q2HTY1_MEDTR	0	100.35	AT4G05020.1|Symbols:NDB2|NAD(P)H dehydrogenase B2|chr4:2572752-2576222 FORWARD LENGTH=582	0	99.66	GO:0055114	oxidation-reduction process	GO:0005509 GO:0015036 GO:0016491 GO:0050660	calcium ion binding; disulfide oxidoreductase activity; flavin adenine dinucleotide binding; oxidoreductase activity	GO:0005739 GO:0031314	extrinsic to mitochondrial inner membrane; mitochondrion	PF00070 PF07992	Pyridine nucleotide-disulphide oxidoreductase; Pyridine nucleotide-disulphide oxidoreductase	PTHR22915	NADH DEHYDROGENASE-RELATED	KOG2495	NADH-dehydrogenase_(ubiquinone)
Glyma.07G190700	Blue					Root_JO_TD, Root_ML_30M	2	-0.654493	-0.190115	-0.36314	624	UniRef100_I1KLD8 Uncharacterized protein n=1 Tax=Glycine max RepID=I1KLD8_SOYBN	0	100	UniRef100_G7JRT0 Calmodulin-binding protein n=1 Tax=Medicago truncatula RepID=G7JRT0_MEDTR	0	98.89	AT5G57580.1|Symbols:|Calmodulin-binding protein|chr5:23314994-23317683 REVERSE LENGTH=647	0	94.74	GO:0006487 GO:0008150	biological process; protein N-linked glycosylation	GO:0005516	calmodulin binding	GO:0005634	nucleus	PF07887	Calmodulin binding protein-like
Glyma.07G197200	Blue							-0.717801	-0.149206	-0.429721	499	UniRef100_I1KLK5 Uncharacterized protein n=1 Tax=Glycine max RepID=I1KLK5_SOYBN	0	100	UniRef100_Q39886 Protein kinase n=1 Tax=Glycine max RepID=Q39886_SOYBN	0	107.79	AT5G58950.1|Symbols:|Protein kinase superfamily protein|chr5:23801136-23803025 REVERSE LENGTH=525	0	94.86	GO:0006468	protein phosphorylation	GO:0004672 GO:0004674 GO:0004712 GO:0005524 GO:0016301 GO:0016772	ATP binding; kinase activity; protein kinase activity; protein serine/threonine/tyrosine kinase activity; protein serine/threonine kinase activity; transferase activity, transferring phosphorus-containing groups	GO:0005829 GO:0005886	cytosol; plasma membrane	PF07714	Protein tyrosine kinase	PTHR23257	SERINE-THREONINE PROTEIN KINASE	KOG0192	Tyrosine_kinase_specific_for_activated_(GTP-bound)_p21cdc42Hs
Glyma.07G199800	Blue					Root_ML_30M	1	-1.31036	-0.159293	-0.893249	612	UniRef100_I1KLN5 Uncharacterized protein n=1 Tax=Glycine max RepID=I1KLN5_SOYBN	0	100	UniRef100_E4MYA4 mRNA, clone: RTFL01-47-G18 n=2 Tax=Eutrema RepID=E4MYA4_THEHA	0	99.35	AT1G28380.1|Symbols:NSL1|MAC/Perforin domain-containing protein|chr1:9963696-9966060 FORWARD LENGTH=612	0	98.2	GO:0000165 GO:0002679 GO:0006612 GO:0006820 GO:0006862 GO:0006888 GO:0006944 GO:0006955 GO:0006984 GO:0008219 GO:0009595 GO:0009626 GO:0009627 GO:0009651 GO:0009697 GO:0009862 GO:0009863 GO:0009867 GO:0010200 GO:0010310 GO:0010337 GO:0010363 GO:0015696 GO:0015802 GO:0031347 GO:0031348 GO:0034976 GO:0042742 GO:0043069 GO:0043090 GO:0043269 GO:0043900 GO:0045087 GO:0050832 GO:0051707 GO:0052542	ER-nucleus signaling pathway; ER to Golgi vesicle-mediated transport; MAPK cascade; amino acid import; ammonium transport; anion transport; basic amino acid transport; cell death; cellular membrane fusion; defense response by callose deposition; defense response to bacterium; defense response to fungus; detection of biotic stimulus; immune response; innate immune response; jasmonic acid mediated …	GO:0003674	molecular function	GO:0005634	nucleus	PF01823	MAC/Perforin domain	PTHR19324	FAMILY NOT NAMED
Glyma.07G222700	Blue					Root_JO_TD, Root_JO_TA, Root_ML_30M	3	-1.37685	-0.107321	-0.519685	512	UniRef100_C3UZD9 Phosphate transporter 3 n=2 Tax=Glycine max RepID=C3UZD9_SOYBN	0	99.03	UniRef100_C3UZD9 Phosphate transporter 3 n=2 Tax=Glycine max RepID=C3UZD9_SOYBN	0	99.03	AT1G76430.1|Symbols:PHT1;9|phosphate transporter 1;9|chr1:28679115-28681874 REVERSE LENGTH=532	0	94.36	GO:0006817 GO:1901684	arsenate ion transmembrane transport; phosphate ion transport	GO:0005351 GO:0015114 GO:0015144 GO:0015415	carbohydrate transmembrane transporter activity; phosphate ion transmembrane-transporting ATPase activity; phosphate ion transmembrane transporter activity; sugar:hydrogen symporter activity	GO:0005886 GO:0009507 GO:0016020	chloroplast; membrane; plasma membrane	PF00083	Sugar (and other) transporter	PTHR24064	FAMILY NOT NAMED	KOG0252	Inorganic_phosphate_transporter
Glyma.07G226400	Blue					Leaf_JO_TA	1	-1.49993	-0.487671	-1.25454	809	UniRef100_I1KMD8 Glutamate receptor n=1 Tax=Glycine max RepID=I1KMD8_SOYBN	0	97.07	UniRef100_I1KMD8 Glutamate receptor n=1 Tax=Glycine max RepID=I1KMD8_SOYBN	0	97.07	AT2G29110.1|Symbols:ATGLR2.8, GLR2.8|glutamate receptor 2.8|chr2:12506880-12510552 REVERSE LENGTH=947	0	82.37	GO:0006810 GO:0006874 GO:0009416 GO:0030003	cellular calcium ion homeostasis; cellular cation homeostasis; response to light stimulus; transport	GO:0004970 GO:0005215 GO:0005217 GO:0005234	extracellular-glutamate-gated ion channel activity; intracellular ligand-gated ion channel activity; ionotropic glutamate receptor activity; transporter activity	GO:0016020	membrane	PF00497 PF01094 PF00060	Bacterial extracellular solute-binding proteins, family 3; Receptor family ligand binding region; Ligand-gated ion channel	PTHR18966	IONOTROPIC GLUTAMATE RECEPTOR	KOG1052	Glutamate-gated_kainate-type_ion_channel_receptor_subunit_GluR5_and_related_subunits
Glyma.07G226500	Blue							-3.20004	-0.544637	-2.15898	803	UniRef100_I1KMD9 Uncharacterized protein n=2 Tax=Glycine max RepID=I1KMD9_SOYBN	0	100	UniRef100_B9IM39 Glutamate receptor n=1 Tax=Populus trichocarpa RepID=B9IM39_POPTR	0	81.61	AT2G29110.1|Symbols:ATGLR2.8, GLR2.8|glutamate receptor 2.8|chr2:12506880-12510552 REVERSE LENGTH=947	0	80.78	GO:0006810 GO:0006874 GO:0009416 GO:0030003	cellular calcium ion homeostasis; cellular cation homeostasis; response to light stimulus; transport	GO:0004970 GO:0005215 GO:0005217 GO:0005234	extracellular-glutamate-gated ion channel activity; intracellular ligand-gated ion channel activity; ionotropic glutamate receptor activity; transporter activity	GO:0016020	membrane	PF01094 PF00060 PF00497	Receptor family ligand binding region; Ligand-gated ion channel; Bacterial extracellular solute-binding proteins, family 3	PTHR18966	IONOTROPIC GLUTAMATE RECEPTOR	KOG1052	Glutamate-gated_kainate-type_ion_channel_receptor_subunit_GluR5_and_related_subunits
Glyma.07G228100	Blue							-0.586675	-0.446466	-0.544471	222	UniRef100_I1KMF6 Uncharacterized protein n=1 Tax=Glycine max RepID=I1KMF6_SOYBN	1e-163	100	UniRef100_A9PBK1 Emp24/gp25L/p24 family protein n=1 Tax=Populus trichocarpa RepID=A9PBK1_POPTR	1e-113	96.76	AT1G26690.1|Symbols:|emp24/gp25L/p24 family/GOLD family protein|chr1:9224299-9225682 REVERSE LENGTH=214	3e-106	94.86	GO:0006810 GO:0006886	intracellular protein transport; transport	GO:0008320	protein transmembrane transporter activity	GO:0005576 GO:0016020 GO:0016021	extracellular region; integral to membrane; membrane	PF01105	emp24/gp25L/p24 family/GOLD	PTHR22811	TRANSMEMBRANE EMP24 DOMAIN-CONTAINING PROTEIN	KOG1691	emp24/gp25L/p24_family_of_membrane_trafficking_proteins
Glyma.07G230100	Blue							-0.698843	-0.383724	-0.673356	288	UniRef100_I1KMH5 Uncharacterized protein n=1 Tax=Glycine max RepID=I1KMH5_SOYBN	0	100	UniRef100_B9HY07 Zinc finger family protein n=1 Tax=Populus trichocarpa RepID=B9HY07_POPTR	1e-127	101.07	AT2G02960.3|Symbols:|RING/FYVE/PHD zinc finger superfamily protein|chr2:862346-863980 REVERSE LENGTH=271	3e-102	90.77			GO:0008270	zinc ion binding	GO:0005634	nucleus	PF00097 PF12428	Zinc finger, C3HC4 type (RING finger); Protein of unknown function (DUF3675)	PTHR23012	MEMBRANE ASSOCIATED RING FINGER	KOG1609	Protein_involved_in_mRNA_turnover_and_stability
Glyma.07G236300	Blue					Leaf_ML_120M	1	0.417665	0.617376	0.623833	638	UniRef100_I1KMM6 Uncharacterized protein n=1 Tax=Glycine max RepID=I1KMM6_SOYBN	0	100	UniRef100_B9HX58 Glycosyl hydrolase family 1 family protein n=1 Tax=Populus trichocarpa RepID=B9HX58_POPTR	0	103.59	AT3G06510.1|Symbols:SFR2, ATSFR2|Glycosyl hydrolase superfamily protein|chr3:2016450-2019533 FORWARD LENGTH=622	0	97.11	GO:0000023 GO:0005975 GO:0009409 GO:0019252 GO:0019761 GO:0050826	carbohydrate metabolic process; glucosinolate biosynthetic process; maltose metabolic process; response to cold; response to freezing; starch biosynthetic process	GO:0003824 GO:0004553 GO:0008422 GO:0043169 GO:0080079	beta-glucosidase activity; catalytic activity; cation binding; cellobiose glucosidase activity; hydrolase activity, hydrolyzing O-glycosyl compounds	GO:0005739 GO:0009507 GO:0009536 GO:0009707 GO:0009941	chloroplast; chloroplast envelope; chloroplast outer membrane; mitochondrion; plastid	PF00232	Glycosyl hydrolase family 1	PTHR10353	GLYCOSYL HYDROLASE	KOG0626	Beta-glucosidase,_lactase_phlorizinhydrolase,_and_related_proteins
Glyma.07G238400	Blue					Leaf_ML_120M, Leaf_JO_TA, Leaf_LA_10DC, Root_LA_10DC	4	-1.39661	-0.411695	-0.865363	930	UniRef100_I1KMP8 Uncharacterized protein n=1 Tax=Glycine max RepID=I1KMP8_SOYBN	0	100	UniRef100_C0LYY9 Minichromosome maintenance 2 protein n=1 Tax=Pisum sativum RepID=C0LYY9_PEA	0	99.25	AT1G44900.1|Symbols:MCM2, ATMCM2|minichromosome maintenance (MCM2/3/5) family protein|chr1:16970291-16974457 FORWARD LENGTH=936	0	97.33	GO:0000911 GO:0006084 GO:0006260 GO:0006261 GO:0006268 GO:0006270 GO:0006275 GO:0006306 GO:0008283 GO:0009165 GO:0009790 GO:0009909 GO:0010082 GO:0034968 GO:0042127 GO:0048364 GO:0051567 GO:0051726	DNA-dependent DNA replication; DNA methylation; DNA replication; DNA replication initiation; DNA unwinding involved in replication; acetyl-CoA metabolic process; cell proliferation; cytokinesis by cell plate formation; embryo development; histone H3-K9 methylation; histone lysine methylation; nucleotide biosynthetic process; regulation of DNA replication; regulation of cell cycle; regulation of c…	GO:0003677 GO:0005524 GO:0008094	ATP binding; DNA-dependent ATPase activity; DNA binding	GO:0000790 GO:0005634 GO:0005829	cytosol; nuclear chromatin; nucleus	PF12619 PF00493	Mini-chromosome maintenance protein 2; MCM2/3/5 family	PTHR11630	DNA REPLICATION LICENSING FACTOR	KOG0477	DNA_replication_licensing_factor,_MCM2_component
Glyma.07G240600	Blue							-0.724146	-0.308195	-0.662204	310	UniRef100_I1KMR9 Uncharacterized protein n=1 Tax=Glycine max RepID=I1KMR9_SOYBN	0	100	UniRef100_G7JMU6 Ubiquitin carrier protein E2 n=1 Tax=Medicago truncatula RepID=G7JMU6_MEDTR	0	100.65	AT3G17000.1|Symbols:UBC32|ubiquitin-conjugating enzyme 32|chr3:5797296-5799467 FORWARD LENGTH=309	1e-129	99.03	GO:0006301 GO:0006511 GO:0006635 GO:0009407 GO:0016036 GO:0019375 GO:0042631 GO:0043161 GO:0045892 GO:0051788 GO:0080129	cellular response to phosphate starvation; cellular response to water deprivation; fatty acid beta-oxidation; galactolipid biosynthetic process; negative regulation of transcription, DNA-dependent; postreplication repair; proteasomal ubiquitin-dependent protein catabolic process; proteasome core complex assembly; response to misfolded protein; toxin catabolic process; ubiquitin-dependent protein …	GO:0004842 GO:0016881	acid-amino acid ligase activity; ubiquitin-protein ligase activity	GO:0005634 GO:0005783 GO:0016020 GO:0048471	endoplasmic reticulum; membrane; nucleus; perinuclear region of cytoplasm	PF00179	Ubiquitin-conjugating enzyme	PTHR24067	UBIQUITIN-CONJUGATING ENZYME E2	KOG0428	Non-canonical_ubiquitin_conjugating_enzyme_1
Glyma.07G256100	Blue					Root_JO_TD	1	-1.23848	-0.438249	-0.922896	241	UniRef100_I1KN78 Uncharacterized protein n=1 Tax=Glycine max RepID=I1KN78_SOYBN	5e-172	100	UniRef100_E4MVH7 mRNA, clone: RTFL01-01-C03 n=2 Tax=Eutrema RepID=E4MVH7_THEHA	4e-116	100.42	AT3G23600.1|Symbols:|alpha/beta-Hydrolases superfamily protein|chr3:8473833-8475655 FORWARD LENGTH=239	4e-118	100.42	GO:0006096 GO:0006833 GO:0006972 GO:0007030 GO:0009266 GO:0009651 GO:0046686	Golgi organization; glycolysis; hyperosmotic response; response to cadmium ion; response to salt stress; response to temperature stimulus; water transport	GO:0016787	hydrolase activity	GO:0005634 GO:0005737 GO:0005829 GO:0005886 GO:0048046	apoplast; cytoplasm; cytosol; nucleus; plasma membrane	PF01738	Dienelactone hydrolase family	PTHR17630	DIENELACTONE HYDROLASE	KOG3043	Predicted_hydrolase_related_to_dienelactone_hydrolase
Glyma.07G266000	Blue					Root_JO_TD	1	-1.0819	-0.394585	-0.371206	115	UniRef100_C6T0D9 Putative uncharacterized protein n=2 Tax=Glycine max RepID=C6T0D9_SOYBN	2e-57	100	UniRef100_G7JLQ2 Cysteine proteinase inhibitor n=1 Tax=Medicago truncatula RepID=G7JLQ2_MEDTR	6e-38	84.62	AT5G47550.1|Symbols:|Cystatin/monellin superfamily protein|chr5:19286596-19286964 REVERSE LENGTH=122	5e-26	71.31			GO:0004869	cysteine-type endopeptidase inhibitor activity	GO:0005576 GO:0005618	cell wall; extracellular region	PF00031	Cystatin domain	PTHR11413	CYSTATIN FAMILY MEMBER
Glyma.07G266200	Blue					Leaf_JO_TA, Root_ML_30M	2	-1.18865	0.276594	-0.633831	271	UniRef100_I1KNJ4 Uncharacterized protein n=1 Tax=Glycine max RepID=I1KNJ4_SOYBN	0	100	UniRef100_C1LZ50 3.1.2 inositol monophosphatase n=2 Tax=Phaseolus vulgaris RepID=C1LZ50_PHAVU	4e-175	98.53	AT3G02870.1|Symbols:VTC4|Inositol monophosphatase family protein|chr3:627742-629682 REVERSE LENGTH=271	4e-147	98.52	GO:0006021 GO:0006790 GO:0009409 GO:0010264 GO:0019243 GO:0019761 GO:0019853 GO:0046854 GO:0080167	L-ascorbic acid biosynthetic process; glucosinolate biosynthetic process; inositol biosynthetic process; methylglyoxal catabolic process to D-lactate; myo-inositol hexakisphosphate biosynthetic process; phosphatidylinositol phosphorylation; response to cold; response to karrikin; sulfur compound metabolic process	GO:0008441 GO:0008934 GO:0010347	3'(2'),5'-bisphosphate nucleotidase activity; L-galactose-1-phosphate phosphatase activity; inositol monophosphate 1-phosphatase activity	GO:0005737 GO:0005829 GO:0005886	cytoplasm; cytosol; plasma membrane	PF00459	Inositol monophosphatase family	PTHR20854	INOSITOL MONOPHOSPHATASE	KOG2951	Inositol_monophosphatase
Glyma.07G267800	Blue					Leaf_ML_120M, Leaf_JO_TA, Leaf_JO_TD, Leaf_LA_10DC, Root_LA_2DC, Root_LA_10DC	6	-0.678623	-0.322982	-0.638861	743	UniRef100_I1KNL0 Uncharacterized protein n=1 Tax=Glycine max RepID=I1KNL0_SOYBN	0	100	UniRef100_O23482 Oligopeptide transporter 3 n=1 Tax=Arabidopsis thaliana RepID=OPT3_ARATH	0	99.19	AT4G16370.1|Symbols:ATOPT3, OPT3|oligopeptide transporter|chr4:9247514-9250071 REVERSE LENGTH=737	0	99.19	GO:0000271 GO:0006857 GO:0006875 GO:0009825 GO:0009932 GO:0010817 GO:0043481 GO:0048767 GO:0055085 GO:0071555	anthocyanin accumulation in tissues in response to UV light; cell tip growth; cell wall organization; cellular metal ion homeostasis; multidimensional cell growth; oligopeptide transport; polysaccharide biosynthetic process; regulation of hormone levels; root hair elongation; transmembrane transport	GO:0015198	oligopeptide transporter activity	GO:0005737 GO:0009506 GO:0016020	cytoplasm; membrane; plasmodesma	PF03169	OPT oligopeptide transporter protein	PTHR22601	ISP4 LIKE PROTEIN	KOG2262	Sexual_differentiation_process_protein_ISP4
Glyma.08G003700	Blue					Root_JO_TD	1	-0.974125	0.0153218	-0.617576	306	UniRef100_K7L485 Uncharacterized protein n=1 Tax=Glycine max RepID=K7L485_SOYBN	0	100	UniRef100_Q00M87 N-hydroxycinnamoyl/benzoyltransferase 3 n=1 Tax=Glycine max RepID=Q00M87_SOYBN	0	62.76	AT5G42830.1|Symbols:|HXXXD-type acyl-transferase family protein|chr5:17176384-17177906 FORWARD LENGTH=450	3e-125	66.67			GO:0016740 GO:0016747	transferase activity; transferase activity, transferring acyl groups other than amino-acyl groups	GO:0005737 GO:0005829	cytoplasm; cytosol	PF02458	Transferase family
Glyma.08G004400	Blue					Root_ML_30M	1	-0.608736	-0.23369	-0.247147	598	UniRef100_I1KNZ2 Uncharacterized protein n=1 Tax=Glycine max RepID=I1KNZ2_SOYBN	0	100	UniRef100_Q1SKW8 Membrane attack complex component/perforin/complement C9 n=1 Tax=Medicago truncatula RepID=Q1SKW8_MEDTR	0	95.41	AT4G24290.2|Symbols:|MAC/Perforin domain-containing protein|chr4:12594856-12597815 FORWARD LENGTH=606	0	96.7	GO:0008150	biological process	GO:0003674	molecular function	GO:0005576 GO:0005886	extracellular region; plasma membrane	PF01823	MAC/Perforin domain	PTHR19324	FAMILY NOT NAMED
Glyma.08G005600	Blue					Leaf_ML_120M, Leaf_JO_TA, Leaf_LA_10DC	3	-0.519767	-0.297108	-0.344025	509	UniRef100_P28583 Calcium-dependent protein kinase SK5 n=1 Tax=Glycine max RepID=CDPK_SOYBN	0	100	UniRef100_P28583 Calcium-dependent protein kinase SK5 n=1 Tax=Glycine max RepID=CDPK_SOYBN	0	100	AT1G35670.1|Symbols:ATCDPK2, CPK11, ATCPK11, CDPK2|calcium-dependent protein kinase 2|chr1:13205456-13208058 FORWARD LENGTH=495	0	95.56	GO:0006468 GO:0009789 GO:0046777 GO:0080092 GO:1901979	positive regulation of abscisic acid mediated signaling pathway; protein autophosphorylation; protein phosphorylation; regulation of inward rectifier potassium channel activity; regulation of pollen tube growth	GO:0004672 GO:0004674 GO:0004683 GO:0005515 GO:0016301	calmodulin-dependent protein kinase activity; kinase activity; protein binding; protein kinase activity; protein serine/threonine kinase activity	GO:0005634 GO:0005829 GO:0005886	cytosol; nucleus; plasma membrane	PF00069 PF00036	Protein kinase domain; EF hand	PTHR24349	SERINE/THREONINE-PROTEIN KINASE	KOG0032	Ca2+/calmodulin-dependent_protein_kinase,_EF-Hand_protein_superfamily
Glyma.08G006500	Blue							-1.10536	-0.19226	-0.623041	539	UniRef100_UPI0001D62DE6 PREDICTED: calnexin homolog n=1 Tax=Glycine max RepID=UPI0001D62DE6	0	100	UniRef100_T2DLJ5 Calnexin-like protein n=1 Tax=Phaseolus vulgaris RepID=T2DLJ5_PHAVU	0	98.53	AT5G61790.1|Symbols:CNX1, ATCNX1|calnexin 1|chr5:24827394-24829642 REVERSE LENGTH=530	0	100.75	GO:0006457 GO:0009408 GO:0009627 GO:0009644 GO:0034976 GO:0042542	protein folding; response to endoplasmic reticulum stress; response to heat; response to high light intensity; response to hydrogen peroxide; systemic acquired resistance	GO:0005509 GO:0051082	calcium ion binding; unfolded protein binding	GO:0005739 GO:0005773 GO:0005774 GO:0005783 GO:0005886 GO:0009505 GO:0009506 GO:0009507 GO:0016020 GO:0043231	chloroplast; endoplasmic reticulum; intracellular membrane-bounded organelle; membrane; mitochondrion; plant-type cell wall; plasma membrane; plasmodesma; vacuolar membrane; vacuole	PF00262	Calreticulin family	PTHR11073	CALRETICULIN AND CALNEXIN	KOG0675	Calnexin
Glyma.08G015300	Blue					Root_JO_TD, Root_JO_TA, Root_ML_30M	3	0.281782	0.834553	0.294808	290	UniRef100_UPI00019D342C PREDICTED: probable aquaporin PIP1-2 n=1 Tax=Glycine max RepID=UPI00019D342C	0	100	UniRef100_G7KC21 Aquaporin n=1 Tax=Medicago truncatula RepID=G7KC21_MEDTR	0	99.65	AT4G00430.1|Symbols:TMP-C, PIP1;4, PIP1E|plasma membrane intrinsic protein 1;4|chr4:186143-187531 REVERSE LENGTH=287	0	100.7	GO:0006810 GO:0006826 GO:0006833 GO:0009414 GO:0010106	cellular response to iron ion starvation; iron ion transport; response to water deprivation; transport; water transport	GO:0005215 GO:0015250	transporter activity; water channel activity	GO:0005886 GO:0016020 GO:0016021	integral to membrane; membrane; plasma membrane	PF00230	Major intrinsic protein	PTHR19139	AQUAPORIN TRANSPORTER	KOG0223	Aquaporin_(major_intrinsic_protein_family)
Glyma.08G020100	Blue							-3.10182	-0.447124	-2.87064	75	UniRef100_K7L4H5 Uncharacterized protein n=1 Tax=Glycine max RepID=K7L4H5_SOYBN	4e-47	100	UniRef100_A9PA49 Lactoylglutathione lyase family protein n=1 Tax=Populus trichocarpa RepID=A9PA49_POPTR	5e-15	38.98	AT1G64185.1|Symbols:|Lactoylglutathione lyase / glyoxalase I family protein|chr1:23824527-23825152 FORWARD LENGTH=118	2e-17	39.83	GO:0008152	metabolic process	GO:0003824	catalytic activity	GO:0005575	cellular component
Glyma.08G025700	Blue					Leaf_ML_120M, Root_JO_TD, Root_JO_TA, Leaf_LA_10DC	4	-1.67315	-0.452755	-0.909095	668	UniRef100_I1KPN3 Uncharacterized protein n=2 Tax=Glycine max RepID=I1KPN3_SOYBN	0	100	UniRef100_O22639 Endoplasmic reticulum HSC70-cognate binding protein n=1 Tax=Glycine max RepID=O22639_SOYBN	0	99.85	AT5G42020.1|Symbols:BIP, BIP2|Heat shock protein 70 (Hsp 70) family protein|chr5:16807697-16810480 REVERSE LENGTH=668	0	99.85	GO:0006457 GO:0009408 GO:0010197 GO:0034976 GO:0046686	polar nucleus fusion; protein folding; response to cadmium ion; response to endoplasmic reticulum stress; response to heat	GO:0005524	ATP binding	GO:0005618 GO:0005634 GO:0005730 GO:0005773 GO:0005774 GO:0005783 GO:0005788 GO:0005886 GO:0009506 GO:0009507 GO:0016020 GO:0016592	cell wall; chloroplast; endoplasmic reticulum; endoplasmic reticulum lumen; mediator complex; membrane; nucleolus; nucleus; plasma membrane; plasmodesma; vacuolar membrane; vacuole	PF00012	Hsp70 protein	PTHR19375	HEAT SHOCK PROTEIN 70KDA	KOG0100	Molecular_chaperones_GRP78/BiP/KAR2,_HSP70_superfamily
Glyma.08G025800	Blue		4	Gm08		Root_ML_60M, Root_ML_30M	2	-1.02022	-0.0390888	-0.78325	732	UniRef100_I1KPN4 Uncharacterized protein n=1 Tax=Glycine max RepID=I1KPN4_SOYBN	0	100	UniRef100_B9GL17 Carbon-nitrogen hydrolase family protein n=1 Tax=Populus trichocarpa RepID=B9GL17_POPTR	0	100.14	AT1G55090.1|Symbols:|carbon-nitrogen hydrolase family protein|chr1:20554857-20558188 FORWARD LENGTH=725	0	100.83	GO:0006807 GO:0009435 GO:0046686	NAD biosynthetic process; nitrogen compound metabolic process; response to cadmium ion	GO:0003952 GO:0005524 GO:0016810	ATP binding; NAD+ synthase (glutamine-hydrolyzing) activity; hydrolase activity, acting on carbon-nitrogen (but not peptide) bonds	GO:0005829	cytosol	PF02540 PF00795	NAD synthase; Carbon-nitrogen hydrolase	PTHR23090	NH(3)/GLUTAMINE-DEPENDENT NAD(+) SYNTHETASE	KOG2303	Predicted_NAD_synthase,_contains_CN_hydrolase_domain
Glyma.08G025900	Blue		4	Gm08		Root_JO_TD, Root_JO_TA, Root_LA_2DC	3	-1.59852	-0.336612	-0.532904	709	UniRef100_I1KPN5 Uncharacterized protein n=1 Tax=Glycine max RepID=I1KPN5_SOYBN	0	100	UniRef100_Q587K1 BiP n=1 Tax=Glycine max RepID=Q587K1_SOYBN	0	100	AT5G42020.1|Symbols:BIP, BIP2|Heat shock protein 70 (Hsp 70) family protein|chr5:16807697-16810480 REVERSE LENGTH=668	0	100	GO:0006457 GO:0009408 GO:0010197 GO:0034976 GO:0046686	polar nucleus fusion; protein folding; response to cadmium ion; response to endoplasmic reticulum stress; response to heat	GO:0005524	ATP binding	GO:0005618 GO:0005634 GO:0005730 GO:0005773 GO:0005774 GO:0005783 GO:0005788 GO:0005886 GO:0009506 GO:0009507 GO:0016020 GO:0016592	cell wall; chloroplast; endoplasmic reticulum; endoplasmic reticulum lumen; mediator complex; membrane; nucleolus; nucleus; plasma membrane; plasmodesma; vacuolar membrane; vacuole	PF00012	Hsp70 protein	PTHR19375	HEAT SHOCK PROTEIN 70KDA	KOG0100	Molecular_chaperones_GRP78/BiP/KAR2,_HSP70_superfamily
Glyma.08G026500	Blue		4	Gm08				-0.427096	-0.137178	-0.16226	417	UniRef100_I1KPP1 Uncharacterized protein n=1 Tax=Glycine max RepID=I1KPP1_SOYBN	0	100	UniRef100_Q9AWA6 Serine/threonine/tyrosine kinase n=1 Tax=Arachis hypogaea RepID=Q9AWA6_ARAHY	0	101.22	AT4G31170.3|Symbols:|Protein kinase superfamily protein|chr4:15153499-15154846 REVERSE LENGTH=412	0	97.57	GO:0006499 GO:0006914 GO:0010053	N-terminal protein myristoylation; autophagy; root epidermal cell differentiation	GO:0004672 GO:0004674 GO:0004712 GO:0004713 GO:0005524 GO:0016301 GO:0016772	ATP binding; kinase activity; protein kinase activity; protein serine/threonine/tyrosine kinase activity; protein serine/threonine kinase activity; protein tyrosine kinase activity; transferase activity, transferring phosphorus-containing groups	GO:0005634 GO:0005886	nucleus; plasma membrane	PF07714	Protein tyrosine kinase	PTHR23257	SERINE-THREONINE PROTEIN KINASE	KOG0192	Tyrosine_kinase_specific_for_activated_(GTP-bound)_p21cdc42Hs
Glyma.08G035300	Blue		4	Gm08				-1.10699	-0.29804	-0.645322	512	UniRef100_Q7XA51 Monosaccharide transporter n=1 Tax=Glycine max RepID=Q7XA51_SOYBN	0	100	UniRef100_Q7XA51 Monosaccharide transporter n=1 Tax=Glycine max RepID=Q7XA51_SOYBN	0	100	AT1G77210.2|Symbols:STP14|sugar transporter 14|chr1:29009036-29010980 REVERSE LENGTH=504	0	99.8	GO:0006810 GO:0055085	transmembrane transport; transport	GO:0005215 GO:0005351 GO:0005354 GO:0015144 GO:0022857 GO:0022891	carbohydrate transmembrane transporter activity; galactose transmembrane transporter activity; substrate-specific transmembrane transporter activity; sugar:hydrogen symporter activity; transmembrane transporter activity; transporter activity	GO:0005886 GO:0016020 GO:0016021	integral to membrane; membrane; plasma membrane	PF00083	Sugar (and other) transporter	PTHR24063	FAMILY NOT NAMED	KOG0254	Predicted_transporter_(major_facilitator_superfamily)
Glyma.08G042600	Blue					Root_JO_TD	1	-1.0619	-0.0489515	-0.475736	288	UniRef100_UPI000189D8C7 PREDICTED: cysteine-rich repeat secretory protein 12 n=1 Tax=Glycine max RepID=UPI000189D8C7	0	100	UniRef100_B9HW29 33 kDa secretory family protein n=1 Tax=Populus trichocarpa RepID=B9HW29_POPTR	6e-124	98.26	AT2G01660.1|Symbols:PDLP6|plasmodesmata-located protein 6|chr2:290973-292496 REVERSE LENGTH=288	4e-114	96.18	GO:0008150	biological process	GO:0003674	molecular function	GO:0005576 GO:0009506	extracellular region; plasmodesma	PF01657	Salt stress response/antifungal	PTHR11795	UNCHARACTERIZED
Glyma.08G047300	Blue							-0.975305	-0.531816	-0.604472	592	UniRef100_I1KQD2 Uncharacterized protein n=1 Tax=Glycine max RepID=I1KQD2_SOYBN	0	100				AT1G14780.1|Symbols:|MAC/Perforin domain-containing protein|chr1:5091020-5093873 FORWARD LENGTH=627	0	93.62	GO:0008150 GO:0015824	biological process; proline transport	GO:0003674	molecular function	GO:0005634	nucleus	PF01823	MAC/Perforin domain	PTHR19324	FAMILY NOT NAMED
Glyma.08G053500	Blue					Root_JO_TD	1	-0.827062	-0.0935425	-0.460406	181	UniRef100_UPI0001817F8C PREDICTED: calcium-binding allergen Ole e 8 n=1 Tax=Glycine max RepID=UPI0001817F8C	9e-129	100	UniRef100_Q93YA8 Calcium binding protein n=1 Tax=Sesbania rostrata RepID=Q93YA8_SESRO	2e-89	97.67	AT1G18210.2|Symbols:|Calcium-binding EF-hand family protein|chr1:6268273-6268785 REVERSE LENGTH=170	3e-58	90.59	GO:0008150	biological process	GO:0005509	calcium ion binding	GO:0005773 GO:0005886	plasma membrane; vacuole	PF00036	EF hand	PTHR10891	EF-HAND CALCIUM-BINDING DOMAIN CONTAINING PROTEIN	KOG0027	Calmodulin_and_related_proteins_(EF-Hand_superfamily)
Glyma.08G054900	Blue							-0.602261	-0.163427	-0.339527	758	UniRef100_I1KQL1 Uncharacterized protein n=2 Tax=Glycine max RepID=I1KQL1_SOYBN	0	100	UniRef100_B9IEC9 Suppressor of lin-12-like family protein n=1 Tax=Populus trichocarpa RepID=B9IEC9_POPTR	0	96.63	AT1G18260.1|Symbols:|HCP-like superfamily protein|chr1:6279047-6282008 REVERSE LENGTH=678	0	94.4	GO:0006888 GO:0030433 GO:0042538	ER-associated protein catabolic process; ER to Golgi vesicle-mediated transport; hyperosmotic salinity response			GO:0005783 GO:0016020	endoplasmic reticulum; membrane	PF08238	Sel1 repeat	PTHR11102	SEL-1-LIKE PROTEIN	KOG1550	Extracellular_protein_SEL-1_and_related_proteins
Glyma.08G056500	Blue							-1.13317	-0.698257	-0.680227	316	UniRef100_UPI0001B63CD0 PREDICTED: annexin D5 n=1 Tax=Glycine max RepID=UPI0001B63CD0	0	100	UniRef100_C6TNJ9 Annexin n=1 Tax=Glycine max RepID=C6TNJ9_SOYBN	0	100	AT1G68090.1|Symbols:ANNAT5, ANN5|annexin 5|chr1:25519442-25520774 REVERSE LENGTH=316	8e-132	99.37	GO:0009408 GO:0009409 GO:0009414 GO:0009639 GO:0009651 GO:0009827 GO:0009860 GO:0030048	actin filament-based movement; plant-type cell wall modification; pollen tube growth; response to cold; response to heat; response to red or far red light; response to salt stress; response to water deprivation	GO:0005509 GO:0005544	calcium-dependent phospholipid binding; calcium ion binding			PF00191	Annexin	PTHR10502	ANNEXIN	KOG0819	Annexin
Glyma.08G062700	Blue					Root_ML_30M	1	-4.82224	-0.533986	-0.370707	616	UniRef100_I1KQT4 Uncharacterized protein n=1 Tax=Glycine max RepID=I1KQT4_SOYBN	0	100	UniRef100_G7JSZ5 Receptor-like-kinase n=1 Tax=Medicago truncatula RepID=G7JSZ5_MEDTR	0	98.99	AT5G48380.1|Symbols:BIR1|BAK1-interacting receptor-like kinase 1|chr5:19604584-19606532 REVERSE LENGTH=620	7e-132	93.39	GO:0009627 GO:0009697 GO:0009863 GO:0031347 GO:0031348 GO:0042742 GO:0045087 GO:0060548	defense response to bacterium; innate immune response; negative regulation of cell death; negative regulation of defense response; regulation of defense response; salicylic acid biosynthetic process; salicylic acid mediated signaling pathway; systemic acquired resistance	GO:0004672 GO:0005515 GO:0016301 GO:0033612	kinase activity; protein binding; protein kinase activity; receptor serine/threonine kinase binding	GO:0005886 GO:0009506	plasma membrane; plasmodesma	PF07714 PF00560 PF08263	Protein tyrosine kinase; Leucine Rich Repeat; Leucine rich repeat N-terminal domain	PTHR24420	LEUCINE-RICH REPEAT RECEPTOR-LIKE PROTEIN KINASE	KOG1187	Serine/threonine_protein_kinase
Glyma.08G062900	Blue							-2.11261	-1.71508	-2.09136	632	UniRef100_K7L579 Uncharacterized protein n=2 Tax=Glycine max RepID=K7L579_SOYBN	0	100	UniRef100_G7JSZ5 Receptor-like-kinase n=1 Tax=Medicago truncatula RepID=G7JSZ5_MEDTR	0	99.32	AT5G48380.1|Symbols:BIR1|BAK1-interacting receptor-like kinase 1|chr5:19604584-19606532 REVERSE LENGTH=620	3e-135	93.87	GO:0009627 GO:0009697 GO:0009863 GO:0031347 GO:0031348 GO:0042742 GO:0045087 GO:0060548	defense response to bacterium; innate immune response; negative regulation of cell death; negative regulation of defense response; regulation of defense response; salicylic acid biosynthetic process; salicylic acid mediated signaling pathway; systemic acquired resistance	GO:0004672 GO:0005515 GO:0016301 GO:0033612	kinase activity; protein binding; protein kinase activity; receptor serine/threonine kinase binding	GO:0005886 GO:0009506	plasma membrane; plasmodesma	PF07714 PF08263 PF00560	Protein tyrosine kinase; Leucine rich repeat N-terminal domain; Leucine Rich Repeat	PTHR24420	LEUCINE-RICH REPEAT RECEPTOR-LIKE PROTEIN KINASE	KOG1187	Serine/threonine_protein_kinase
Glyma.08G067600	Blue							-0.91721	-0.766465	-0.795212	246	UniRef100_I1KQY2 Uncharacterized protein n=1 Tax=Glycine max RepID=I1KQY2_SOYBN	3e-180	100	UniRef100_B9H6P1 Isochorismatase hydrolase family protein n=1 Tax=Populus trichocarpa RepID=B9H6P1_POPTR	2e-121	97.97	AT2G22570.1|Symbols:ATNIC1, NIC1|nicotinamidase 1|chr2:9589604-9590846 REVERSE LENGTH=244	8e-113	94.67	GO:0008152 GO:0009737 GO:0019365	metabolic process; pyridine nucleotide salvage; response to abscisic acid stimulus	GO:0003824 GO:0008936	catalytic activity; nicotinamidase activity	GO:0005634 GO:0005737	cytoplasm; nucleus	PF00857	Isochorismatase family	PTHR11080	PYRAZINAMIDASE/NICOTINAMIDASE
Glyma.08G071900	Blue							-0.466282	-0.33064	-0.364169	283	UniRef100_K7L5D4 Uncharacterized protein n=1 Tax=Glycine max RepID=K7L5D4_SOYBN	0	100	UniRef100_B9GUW5 Phosphatase 2C family protein n=1 Tax=Populus trichocarpa RepID=B9GUW5_POPTR	6e-158	99.65	AT1G34750.1|Symbols:|Protein phosphatase 2C family protein|chr1:12736386-12737727 REVERSE LENGTH=282	1e-152	99.65	GO:0002237 GO:0009627 GO:0031347	regulation of defense response; response to molecule of bacterial origin; systemic acquired resistance	GO:0003824 GO:0004722	catalytic activity; protein serine/threonine phosphatase activity	GO:0005634 GO:0005886	nucleus; plasma membrane	PF00481	Protein phosphatase 2C	PTHR13832	PROTEIN PHOSPHATASE 2C	KOG0698	Serine/threonine_protein_phosphatase
Glyma.08G072200	Blue					Root_JO_TD	1	-1.10195	-0.48285	-0.559588	327	UniRef100_Q7XZQ1 Ubiquinol oxidase n=1 Tax=Glycine max RepID=Q7XZQ1_SOYBN	0	100	UniRef100_Q7XZQ1 Ubiquinol oxidase n=1 Tax=Glycine max RepID=Q7XZQ1_SOYBN	0	100	AT5G64210.1|Symbols:AOX2|alternative oxidase 2|chr5:25683965-25685664 REVERSE LENGTH=353	4e-149	80.45	GO:0007585 GO:0010230 GO:0055114	alternative respiration; oxidation-reduction process; respiratory gaseous exchange	GO:0009916	alternative oxidase activity	GO:0005739 GO:0005740	mitochondrial envelope; mitochondrion	PF01786	Alternative oxidase
Glyma.08G074200	Blue					Leaf_JO_TA, Root_JO_TD	2	-2.98499	-0.804109	-2.17756	196	UniRef100_C6TMC7 Uncharacterized protein n=1 Tax=Glycine max RepID=C6TMC7_SOYBN	2e-141	100	UniRef100_G7INT0 Chaperone protein dnaJ n=1 Tax=Medicago truncatula RepID=G7INT0_MEDTR	2e-39	105.78	AT4G13830.2|Symbols:J20|DNAJ-like 20|chr4:8011518-8012577 FORWARD LENGTH=197	1e-17	69.04	GO:0006457 GO:0015996	chlorophyll catabolic process; protein folding	GO:0031072	heat shock protein binding	GO:0005634 GO:0009507	chloroplast; nucleus	PF00226	DnaJ domain	PTHR25040	FAMILY NOT NAMED
Glyma.08G084900	Blue							-2.95231	-0.907743	-1.06537	54	UniRef100_K7L5J9 Uncharacterized protein n=1 Tax=Glycine max RepID=K7L5J9_SOYBN	5e-26	100
Glyma.08G087400	Blue					Root_JO_TA	1	-1.88574	-0.228104	-1.16495	222	UniRef100_I1KRI9 Uncharacterized protein n=2 Tax=Glycine max RepID=I1KRI9_SOYBN	8e-162	100				AT4G39720.1|Symbols:|VQ motif-containing protein|chr4:18429992-18430864 REVERSE LENGTH=290	7e-08	13.1	GO:0008150 GO:0010089 GO:0044036	biological process; cell wall macromolecule metabolic process; xylem development	GO:0003674	molecular function	GO:0005634	nucleus	PF05678	VQ motif
Glyma.08G098500	Blue					Root_JO_TD	1	-1.19334	-0.509322	-1.07852	581	UniRef100_I1KRW1 Uncharacterized protein n=1 Tax=Glycine max RepID=I1KRW1_SOYBN	0	100	UniRef100_G7IGM5 Carbohydrate transporter/sugar porter n=1 Tax=Medicago truncatula RepID=G7IGM5_MEDTR	0	99.83	AT1G30220.1|Symbols:ATINT2, INT2|inositol transporter 2|chr1:10632957-10635439 REVERSE LENGTH=580	0	98.45	GO:0006810 GO:0006863 GO:0015798 GO:0023052 GO:0055085	myo-inositol transport; purine nucleobase transport; signaling; transmembrane transport; transport	GO:0005215 GO:0005351 GO:0005366 GO:0015144 GO:0022857 GO:0022891	carbohydrate transmembrane transporter activity; myo-inositol:hydrogen symporter activity; substrate-specific transmembrane transporter activity; sugar:hydrogen symporter activity; transmembrane transporter activity; transporter activity	GO:0005886 GO:0016020 GO:0016021 GO:0090406	integral to membrane; membrane; plasma membrane; pollen tube	PF00083	Sugar (and other) transporter	PTHR24063	FAMILY NOT NAMED	KOG0569	Permease_of_the_major_facilitator_superfamily
Glyma.08G099600	Blue					Leaf_JO_TA, Root_JO_TD, Root_ML_30M	3	1.42715	2.09215	2.00734	477	UniRef100_K7L5U2 Uncharacterized protein n=1 Tax=Glycine max RepID=K7L5U2_SOYBN	0	100	UniRef100_G7IIX9 Cyclin-G-associated kinase n=1 Tax=Medicago truncatula RepID=G7IIX9_MEDTR	0	103.25	AT1G30280.1|Symbols:|Chaperone DnaJ-domain superfamily protein|chr1:10662851-10664570 REVERSE LENGTH=455	6e-62	94.29			GO:0031072	heat shock protein binding	GO:0005737	cytoplasm	PF00226	DnaJ domain	PTHR23172	AUXILIN/CYCLIN G-ASSOCIATED KINASE-RELATED	KOG0431	Auxilin-like_protein_and_related_proteins_containing_DnaJ_domain
Glyma.08G102900	Blue					Root_JO_TD, Root_JO_TA, Root_ML_30M	3	-1.11254	-0.31421	-1.01822	922	UniRef100_I1KS01 Lipoxygenase n=1 Tax=Glycine max RepID=I1KS01_SOYBN	0	100	UniRef100_I1KS01 Lipoxygenase n=1 Tax=Glycine max RepID=I1KS01_SOYBN	0	100	AT1G67560.1|Symbols:LOX6|PLAT/LH2 domain-containing lipoxygenase family protein|chr1:25319926-25324117 FORWARD LENGTH=917	0	100.44	GO:0009611 GO:0009695 GO:0034440 GO:0040007	growth; jasmonic acid biosynthetic process; lipid oxidation; response to wounding	GO:0016165	lipoxygenase activity	GO:0005886 GO:0009507	chloroplast; plasma membrane	PF00305 PF01477	Lipoxygenase; PLAT/LH2 domain	PTHR11771	LIPOXYGENASE
Glyma.08G104900	Blue							-0.710224	-0.451569	-0.629217	97	UniRef100_I1KS28 Uncharacterized protein n=1 Tax=Glycine max RepID=I1KS28_SOYBN	5e-64	100	UniRef100_Q2M5F0 Membrane protein n=1 Tax=Brassica juncea RepID=Q2M5F0_BRAJU	4e-27	77.94	AT1G27330.1|Symbols:|Ribosome associated membrane protein RAMP4|chr1:9493064-9493898 FORWARD LENGTH=68	3e-29	77.94	GO:0006979	response to oxidative stress	GO:0003674	molecular function	GO:0005739	mitochondrion	PF06624	Ribosome associated membrane protein RAMP4	PTHR15601	STRESS ASSOCIATED ENDOPLASMIC RETICULUM PROTEIN (SERP1/RAMP4)	KOG3491	Predicted_membrane_protein
Glyma.08G106000	Blue					Root_JO_TD	1	-1.31688	-0.634558	-0.619266	491	UniRef100_C6T9W3 Putative uncharacterized protein n=1 Tax=Glycine max RepID=C6T9W3_SOYBN	0	100	UniRef100_G7LHB5 Glutamyl-tRNA(Gln) amidotransferase subunit A n=1 Tax=Medicago truncatula RepID=G7LHB5_MEDTR	0	94.78	AT4G34880.1|Symbols:|Amidase family protein|chr4:16615549-16617424 FORWARD LENGTH=466	1e-170	101.93	GO:0019256 GO:0019330	acrylonitrile catabolic process; aldoxime metabolic process	GO:0004040 GO:0016884	amidase activity; carbon-nitrogen ligase activity, with glutamine as amido-N-donor			PF01425	Amidase	PTHR11895	AMIDASE	KOG1211	Amidases
Glyma.08G108000	Blue							-4.28072	-0.232098	-1.04699	485	UniRef100_I1KS58 Uncharacterized protein n=1 Tax=Glycine max RepID=I1KS58_SOYBN	0	100	UniRef100_Q93YH7 Selenium binding protein (Fragment) n=1 Tax=Glycine max RepID=Q93YH7_SOYBN	0	100	AT4G14040.1|Symbols:EDA38, SBP2|selenium-binding protein 2|chr4:8100691-8102828 REVERSE LENGTH=487	0	96.3	GO:0010197	polar nucleus fusion	GO:0008430	selenium binding	GO:0009507	chloroplast	PF05694	56kDa selenium binding protein (SBP56)	PTHR23300	SELENIUM-BINDING PROTEIN	KOG0918	Selenium-binding_protein
Glyma.08G112600	Blue					Root_ML_30M	1	-0.875924	-0.20098	-0.286062	536	UniRef100_UPI000189DACE PREDICTED: reticuline oxidase-like protein-like n=1 Tax=Glycine max RepID=UPI000189DACE	0	100	UniRef100_B9I0Y2 FAD-binding domain-containing family protein n=1 Tax=Populus trichocarpa RepID=B9I0Y2_POPTR	0	98.13	AT1G30700.1|Symbols:|FAD-binding Berberine family protein|chr1:10892623-10894437 FORWARD LENGTH=527	0	98.29	GO:0006865 GO:0009407 GO:0010583 GO:0055114	amino acid transport; oxidation-reduction process; response to cyclopentenone; toxin catabolic process	GO:0003824 GO:0008762 GO:0009055 GO:0016491 GO:0016614 GO:0050660	UDP-N-acetylmuramate dehydrogenase activity; catalytic activity; electron carrier activity; flavin adenine dinucleotide binding; oxidoreductase activity; oxidoreductase activity, acting on CH-OH group of donors	GO:0009507	chloroplast	PF08031 PF01565	Berberine and berberine like ; FAD binding domain	PTHR11748	D-LACTATE DEHYDROGENASE
Glyma.08G114400	Blue					Leaf_JO_TA, Leaf_LA_10DC	2	-0.570432	-0.135249	-0.256145	532	UniRef100_I1KSC2 Uncharacterized protein n=1 Tax=Glycine max RepID=I1KSC2_SOYBN	0	100	UniRef100_G7LIM7 Pheophorbide a oxygenase n=1 Tax=Medicago truncatula RepID=G7LIM7_MEDTR	0	99.43	AT4G25650.1|Symbols:ACD1-LIKE, PTC52, TIC55-IV|ACD1-like|chr4:13081021-13083153 REVERSE LENGTH=536	0	94.4	GO:0055114	oxidation-reduction process	GO:0009055 GO:0010277 GO:0016491 GO:0051537	2 iron, 2 sulfur cluster binding; chlorophyllide a oxygenase [overall] activity; electron carrier activity; oxidoreductase activity	GO:0009507 GO:0009536 GO:0009941	chloroplast; chloroplast envelope; plastid	PF08417 PF00355	Pheophorbide a oxygenase; Rieske [2Fe-2S] domain	PTHR21266	IRON-SULFUR DOMAIN CONTAINING PROTEIN
Glyma.08G119200	Blue					Root_JO_TD	1	-3.86077	-0.974661	-0.947656	238	UniRef100_I1KSH1 Uncharacterized protein n=3 Tax=Glycine max RepID=I1KSH1_SOYBN	4e-171	100	UniRef100_S1SI74 NB-ARC domain-containing disease resistance protein n=1 Tax=Theobroma cacao RepID=S1SI74_THECC	3e-30	20.61	AT1G12280.1|Symbols:|LRR and NB-ARC domains-containing disease resistance protein|chr1:4174875-4177559 REVERSE LENGTH=894	3e-13	15.77	GO:0006499 GO:0006952	N-terminal protein myristoylation; defense response	GO:0043531	ADP binding			PF00931	NB-ARC domain
Glyma.08G127200	Blue							-0.634404	-0.280985	-0.487779	1628	UniRef100_I1KSR4 Uncharacterized protein n=1 Tax=Glycine max RepID=I1KSR4_SOYBN	0	100	UniRef100_G7IPG7 UDP-glucose:glycoprotein glucosyltransferase n=1 Tax=Medicago truncatula RepID=G7IPG7_MEDTR	0	97.15	AT1G71220.2|Symbols:EBS1|UDP-glucose:glycoprotein glucosyltransferases;transferases, transferring hexosyl groups;transferases, transferring glycosyl groups|chr1:26841664-26851730 FORWARD LENGTH=1614	0	100.81	GO:0006486 GO:0009626 GO:0009627 GO:0009751 GO:0010204 GO:0016051 GO:0034976 GO:0046283	anthocyanin-containing compound metabolic process; carbohydrate biosynthetic process; defense response signaling pathway, resistance gene-independent; plant-type hypersensitive response; protein glycosylation; response to endoplasmic reticulum stress; response to salicylic acid stimulus; systemic acquired resistance	GO:0003980 GO:0016757 GO:0016758	UDP-glucose:glycoprotein glucosyltransferase activity; transferase activity, transferring glycosyl groups; transferase activity, transferring hexosyl groups	GO:0005783 GO:0009507	chloroplast; endoplasmic reticulum	PF06427	UDP-glucose:Glycoprotein Glucosyltransferase	PTHR11226	UDP-GLUCOSE GLYCOPROTEIN:GLUCOSYLTRANSFERASE	KOG1879	UDP-glucose_glycoprotein_glucosyltransferase
Glyma.08G132400	Blue							-1.41466	-0.483792	-0.444282	315	UniRef100_K7L6F9 Uncharacterized protein n=1 Tax=Glycine max RepID=K7L6F9_SOYBN	0	100	UniRef100_Q7X9S1 Fiber protein Fb19 (Fragment) n=1 Tax=Gossypium barbadense RepID=Q7X9S1_GOSBA	1e-88	87.46	AT4G40080.1|Symbols:|ENTH/ANTH/VHS superfamily protein|chr4:18579371-18580542 FORWARD LENGTH=365	6e-83	85.48	GO:0008150 GO:0010167 GO:0015706	biological process; nitrate transport; response to nitrate	GO:0005543	phospholipid binding	GO:0005739	mitochondrion	PF07651	ANTH domain	PTHR22951	CLATHRIN ASSEMBLY PROTEIN
Glyma.08G133100	Blue							-3.41184	-0.871611	-1.47582	140	UniRef100_I1KSY5 Uncharacterized protein n=1 Tax=Glycine max RepID=I1KSY5_SOYBN	2e-97	100	UniRef100_Q9FQY9 Avr9/Cf-9 rapidly elicited protein 75 n=1 Tax=Nicotiana tabacum RepID=Q9FQY9_TOBAC	3e-08	84.89
Glyma.08G135200	Blue				CAMTA	Root_JO_TD	1	-0.61484	0.0939756	-0.544489	1103	UniRef100_I1KT10 Uncharacterized protein n=1 Tax=Glycine max RepID=I1KT10_SOYBN	0	100	UniRef100_B9HFG2 Ethylene-responsive calmodulin-binding family protein n=1 Tax=Populus trichocarpa RepID=B9HFG2_POPTR	0	104.61	AT5G64220.2|Symbols:|Calmodulin-binding transcription activator protein with CG-1 and Ankyrin domains|chr5:25686434-25691903 FORWARD LENGTH=1050	0	103.24	GO:0006355 GO:0009409	regulation of transcription, DNA-dependent; response to cold	GO:0003677 GO:0005516	DNA binding; calmodulin binding	GO:0005634	nucleus	PF00023 PF03859 PF00612	Ankyrin repeat; CG-1 domain; IQ calmodulin-binding motif	PTHR23335	CALMODULIN-BINDING TRANSCRIPTION ACTIVATOR (CAMTA)	KOG4214	Myotrophin_and_similar_proteins
Glyma.08G136800	Blue							-1.46855	-0.295868	-0.974074	487	UniRef100_I1KT34 Uncharacterized protein n=2 Tax=Glycine max RepID=I1KT34_SOYBN	0	100	UniRef100_G7KAD2 Quinolone resistance protein norA n=1 Tax=Medicago truncatula RepID=G7KAD2_MEDTR	0	91.3	AT5G10190.1|Symbols:|Major facilitator superfamily protein|chr5:3199205-3201140 FORWARD LENGTH=488	0	99.18	GO:0002237 GO:0006487 GO:0009627 GO:0015706 GO:0031347 GO:0055085	nitrate transport; protein N-linked glycosylation; regulation of defense response; response to molecule of bacterial origin; systemic acquired resistance; transmembrane transport	GO:0005351 GO:0015144	carbohydrate transmembrane transporter activity; sugar:hydrogen symporter activity	GO:0016020 GO:0016021	integral to membrane; membrane	PF07690	Major Facilitator Superfamily	PTHR24003	MAJOR FACILITATOR SUPERFAMILY DOMAIN-CONTAINING PROTEIN-RELATED	KOG1330	Sugar_transporter/spinster_transmembrane_protein
Glyma.08G137000	Blue					Root_JO_TD, Root_JO_TA	2	-1.1635	-0.103257	-0.529304	190	UniRef100_I1KT36 Uncharacterized protein n=1 Tax=Glycine max RepID=I1KT36_SOYBN	2e-135	100	UniRef100_G7J3U5 Elicitor-inducible protein EIG-J7 n=1 Tax=Medicago truncatula RepID=G7J3U5_MEDTR	5e-72	81.68	AT2G22170.1|Symbols:|Lipase/lipooxygenase, PLAT/LH2 family protein|chr2:9427010-9427742 REVERSE LENGTH=183	1e-68	89.62	GO:0008150 GO:0009611 GO:0009695	biological process; jasmonic acid biosynthetic process; response to wounding	GO:0003674	molecular function	GO:0005576 GO:0009507 GO:0009579 GO:0016020	chloroplast; extracellular region; membrane; thylakoid	PF01477	PLAT/LH2 domain	PTHR24748	No Available Panther Description
Glyma.08G142400	Blue					Root_JO_TD	1	-1.85239	-0.567794	-0.806595	185	UniRef100_C6TDN9 Uncharacterized protein n=1 Tax=Glycine max RepID=C6TDN9_SOYBN	1e-133	100	UniRef100_Q2PJS4 WRKY6 n=1 Tax=Glycine max RepID=Q2PJS4_SOYBN	2e-132	100	AT5G64810.1|Symbols:WRKY51, ATWRKY51|WRKY DNA-binding protein 51|chr5:25908415-25909687 FORWARD LENGTH=194	2e-38	43.3	GO:0006355 GO:0009867 GO:0042742 GO:0050832	defense response to bacterium; defense response to fungus; jasmonic acid mediated signaling pathway; regulation of transcription, DNA-dependent	GO:0003700 GO:0043565	sequence-specific DNA binding; sequence-specific DNA binding transcription factor activity	GO:0005634	nucleus	PF03106	WRKY DNA -binding domain
Glyma.08G147600	Blue							-3.08269	-1.42031	-1.68498	199	UniRef100_I1KTG3 Uncharacterized protein n=1 Tax=Glycine max RepID=I1KTG3_SOYBN	5e-137	100	UniRef100_G7LD80 Protein MKS1 n=1 Tax=Medicago truncatula RepID=G7LD80_MEDTR	6e-89	86.28	AT3G18690.1|Symbols:MKS1|MAP kinase substrate 1|chr3:6429755-6430423 REVERSE LENGTH=222	1e-27	68.47	GO:0009870	defense response signaling pathway, resistance gene-dependent	GO:0005515	protein binding	GO:0005634	nucleus	PF05678	VQ motif
Glyma.08G147700	Blue							-1.62098	-0.119292	-0.62106	266	UniRef100_I1KTG4 Uncharacterized protein n=1 Tax=Glycine max RepID=I1KTG4_SOYBN	0	100				AT4G14620.1|Symbols:|Protein of unknown function (DUF506) ?|chr4:8389246-8390448 REVERSE LENGTH=341	6e-40	59.24	GO:0008150	biological process	GO:0003674	molecular function	GO:0005634	nucleus	PF04720	Protein of unknown function (DUF506)
Glyma.08G147900	Blue					Root_JO_TD, Root_JO_TA	2	-0.628573	-0.266896	-0.520158	556	UniRef100_I1KTG6 Pectinesterase n=1 Tax=Glycine max RepID=I1KTG6_SOYBN	0	100	UniRef100_I1KTG6 Pectinesterase n=1 Tax=Glycine max RepID=I1KTG6_SOYBN	0	100	AT5G09760.1|Symbols:|Plant invertase/pectin methylesterase inhibitor superfamily|chr5:3032446-3034364 FORWARD LENGTH=551	0	92.92	GO:0010075 GO:0042545	cell wall modification; regulation of meristem growth	GO:0004857 GO:0030599	enzyme inhibitor activity; pectinesterase activity	GO:0005618 GO:0009505 GO:0009507	cell wall; chloroplast; plant-type cell wall	PF01095 PF04043	Pectinesterase; Plant invertase/pectin methylesterase inhibitor	PTHR22931	PHOSPHOENOLPYRUVATE DIKINASE-RELATED
Glyma.08G156800	Blue							-1.1189	-0.880015	-0.969831	1905	UniRef100_I1KTP5 Uncharacterized protein n=1 Tax=Glycine max RepID=I1KTP5_SOYBN	0	98.12	UniRef100_M8B5E0 Callose synthase 5 n=1 Tax=Aegilops tauschii RepID=M8B5E0_AEGTA	0	101.92	AT3G14780.1|Symbols:|CONTAINS InterPro DOMAIN/s: Transposase, Ptta/En/Spm, plant (InterPro:IPR004252); BEST Arabidopsis thaliana protein match is: glucan synthase-like 4 (TAIR:AT3G14570.2); Has 315 Blast hits to 313 proteins in 50 species: Archae - 2; Bacteria - 16; Metazoa - 11; Fungi - 7; Plants - 181; Viruses - 2; Other Eukaryotes - 96 (source: NCBI BLink).|chr3:4961897-4963465 REVERSE LENGTH=…	7e-27	46.97	GO:0008150	biological process	GO:0003674	molecular function	GO:0005886	plasma membrane	PF04652 PF02364	Vta1 like; 1,3-beta-glucan synthase component	PTHR12741	LYST-INTERACTING PROTEIN LIP5 (DOPAMINE RESPONSIVE PROTEIN DRG-1)	KOG0916	1,3-beta-glucan_synthase/callose_synthase_catalytic_subunit
Glyma.08G156900	Blue							-0.932527	-0.200078	-0.356893	597	UniRef100_I1KTP6 Uncharacterized protein n=1 Tax=Glycine max RepID=I1KTP6_SOYBN	0	100	UniRef100_Q75PK5 Mitogen-activated kinase kinase kinase alpha n=1 Tax=Lotus japonicus RepID=Q75PK5_LOTJA	0	95.06	AT1G53570.3|Symbols:MAP3KA, MAPKKK3|mitogen-activated protein kinase kinase kinase 3|chr1:19987391-19990733 FORWARD LENGTH=608	0	98.03	GO:0006468 GO:0006487	protein N-linked glycosylation; protein phosphorylation	GO:0004672 GO:0004713 GO:0005524 GO:0016301 GO:0016772	ATP binding; kinase activity; protein kinase activity; protein tyrosine kinase activity; transferase activity, transferring phosphorus-containing groups	GO:0005634	nucleus	PF00069	Protein kinase domain	PTHR24361	MITOGEN-ACTIVATED KINASE KINASE KINASE	KOG0198	MEKK_and_related_serine/threonine_protein_kinases
Glyma.08G169800	Blue					Root_JO_TD, Root_JO_TA, Root_ML_30M, Leaf_LA_10DC, Root_LA_10DC	5	-1.38163	-0.0676397	-0.429545	329	UniRef100_I1KU18 Uncharacterized protein n=1 Tax=Glycine max RepID=I1KU18_SOYBN	0	100	UniRef100_G7IH11 Nitrile-specifier protein n=1 Tax=Medicago truncatula RepID=G7IH11_MEDTR	0	99.69	AT3G07720.1|Symbols:|Galactose oxidase/kelch repeat superfamily protein|chr3:2465439-2467033 FORWARD LENGTH=329	9e-166	96.66	GO:0009627 GO:0009697 GO:0010043	response to zinc ion; salicylic acid biosynthetic process; systemic acquired resistance	GO:0003674	molecular function	GO:0005634 GO:0005737 GO:0005829	cytoplasm; cytosol; nucleus	PF01344	Kelch motif	PTHR23244	KELCH REPEAT DOMAIN
Glyma.08G170900	Blue					Root_JO_TD, Root_JO_TA	2	-1.19717	-0.168101	-0.275072	75	UniRef100_I1KU31 Uncharacterized protein n=1 Tax=Glycine max RepID=I1KU31_SOYBN	3e-46	100				AT2G32210.1|Symbols:|unknown protein; BEST Arabidopsis thaliana protein match is: unknown protein (TAIR:AT2G32190.1); Has 214 Blast hits to 214 proteins in 21 species: Archae - 0; Bacteria - 0; Metazoa - 1; Fungi - 10; Plants - 203; Viruses - 0; Other Eukaryotes - 0 (source: NCBI BLink).|chr2:13678077-13678554 FORWARD LENGTH=71	1e-16	104.23	GO:0008150	biological process	GO:0003674	molecular function
Glyma.08G175200	Blue					Root_JO_TD, Root_JO_TA, Leaf_LA_10DC	3	-1.62105	-0.874294	-0.877972	220	UniRef100_Q9FQE8 Glutathione S-transferase n=2 Tax=Glycine max RepID=Q9FQE8_SOYBN	3e-158	100	UniRef100_Q9FQE8 Glutathione S-transferase n=2 Tax=Glycine max RepID=Q9FQE8_SOYBN	3e-158	100	AT1G78380.1|Symbols:ATGSTU19, GST8, GSTU19|glutathione S-transferase TAU 19|chr1:29486659-29487819 REVERSE LENGTH=219	8e-116	100	GO:0006094 GO:0006096 GO:0006635 GO:0006979 GO:0009407 GO:0009651 GO:0010583 GO:0016036 GO:0019375 GO:0042631 GO:0043161 GO:0046686 GO:0051788 GO:0080129	cellular response to phosphate starvation; cellular response to water deprivation; fatty acid beta-oxidation; galactolipid biosynthetic process; gluconeogenesis; glycolysis; proteasomal ubiquitin-dependent protein catabolic process; proteasome core complex assembly; response to cadmium ion; response to cyclopentenone; response to misfolded protein; response to oxidative stress; response to salt s…	GO:0004364 GO:0043295	glutathione binding; glutathione transferase activity	GO:0005737 GO:0005774 GO:0005829 GO:0005886 GO:0009507 GO:0009570	chloroplast; chloroplast stroma; cytoplasm; cytosol; plasma membrane; vacuolar membrane	PF00043 PF02798	Glutathione S-transferase, C-terminal domain; Glutathione S-transferase, N-terminal domain	PTHR11260	GLUTATHIONE S-TRANSFERASE, GST, SUPERFAMILY, GST DOMAIN CONTAINING	KOG0406	Glutathione_S-transferase
Glyma.08G177300	Blue					Root_JO_TD, Root_JO_TA, Root_ML_30M	3	-1.69164	-0.34146	-0.908641	545	UniRef100_UPI0001CDD67D PREDICTED: bifunctional riboflavin biosynthesis protein RIBA 1, chloroplastic n=1 Tax=Glycine max RepID=UPI0001CDD67D	0	100	UniRef100_G7IPL5 Riboflavin biosynthesis protein n=1 Tax=Medicago truncatula RepID=G7IPL5_MEDTR	0	97.41	AT5G64300.1|Symbols:ATGCH, GCH, ATRIBA1, RFD1|GTP cyclohydrolase II|chr5:25718459-25720790 FORWARD LENGTH=543	0	87.48	GO:0009231 GO:0048767	riboflavin biosynthetic process; root hair elongation	GO:0003935 GO:0008686	3,4-dihydroxy-2-butanone-4-phosphate synthase activity; GTP cyclohydrolase II activity	GO:0009507 GO:0009570 GO:0016020	chloroplast; chloroplast stroma; membrane	PF00926 PF00925	3,4-dihydroxy-2-butanone 4-phosphate synthase; GTP cyclohydrolase II	PTHR21327	GTP CYCLOHYDROLASE II-RELATED	KOG1284	Bifunctional_GTP_cyclohydrolase_II/3,4-dihydroxy-2butanone-4-phosphate_synthase
Glyma.08G178000	Blue					Root_JO_TA	1	-1.01431	-0.211403	-0.544928	296	UniRef100_I1KUC0 Uncharacterized protein n=1 Tax=Glycine max RepID=I1KUC0_SOYBN	0	100	UniRef100_B9GGB7 Phosphate-responsive family protein n=1 Tax=Populus trichocarpa RepID=B9GGB7_POPTR	2e-143	99.66	AT5G64260.1|Symbols:EXL2|EXORDIUM like 2|chr5:25703980-25704897 FORWARD LENGTH=305	3e-135	96.72	GO:0008150 GO:0046685	biological process; response to arsenic-containing substance	GO:0003674	molecular function	GO:0005618 GO:0005794 GO:0005829 GO:0009505 GO:0009506 GO:0009507	Golgi apparatus; cell wall; chloroplast; cytosol; plant-type cell wall; plasmodesma	PF04674	Phosphate-induced protein 1 conserved region
Glyma.08G182900	Blue					Leaf_JO_TA, Root_JO_TD, Root_JO_TA	3	-2.38085	-1.05924	-1.36873	406	UniRef100_I1KUH3 Uncharacterized protein n=1 Tax=Glycine max RepID=I1KUH3_SOYBN	0	100	UniRef100_G7IL77 Auxin-induced protein 5NG4 n=1 Tax=Medicago truncatula RepID=G7IL77_MEDTR	0	101.78	AT1G25270.1|Symbols:|nodulin MtN21 /EamA-like transporter family protein|chr1:8857726-8859909 FORWARD LENGTH=355	9e-90	93.24					GO:0005576 GO:0016020	extracellular region; membrane	PF00892	EamA-like transporter family
Glyma.08G186500	Blue							-0.748582	-0.346162	-0.631085	424	UniRef100_I1KUL8 Uncharacterized protein n=1 Tax=Glycine max RepID=I1KUL8_SOYBN	0	100	UniRef100_A2Q3T7 2OG-Fe(II) oxygenase n=1 Tax=Medicago truncatula RepID=A2Q3T7_MEDTR	4e-174	84.31	AT4G36090.2|Symbols:|oxidoreductase, 2OG-Fe(II) oxygenase family protein|chr4:17078376-17080185 REVERSE LENGTH=452	3e-127	57.3	GO:0008150	biological process			GO:0005634	nucleus	PF03171	2OG-Fe(II) oxygenase superfamily	PTHR13069	UNCHARACTERIZED	KOG4176	Uncharacterized_conserved_protein
Glyma.08G198400	Blue					Root_ML_30M	1	-1.0031	0.430115	-0.591247	515	UniRef100_I1KUZ5 Uncharacterized protein n=1 Tax=Glycine max RepID=I1KUZ5_SOYBN	0	89.77	UniRef100_G7LGQ9 Kinase-like protein n=1 Tax=Medicago truncatula RepID=G7LGQ9_MEDTR	0	55.15	AT1G51800.1|Symbols:|Leucine-rich repeat protein kinase family protein|chr1:19214203-19217833 FORWARD LENGTH=894	2e-145	53.69	GO:0002679 GO:0006468 GO:0006569 GO:0006857 GO:0006865 GO:0009684 GO:0010200 GO:0015824 GO:0050832	amino acid transport; defense response to fungus; indoleacetic acid biosynthetic process; oligopeptide transport; proline transport; protein phosphorylation; respiratory burst involved in defense response; response to chitin; tryptophan catabolic process	GO:0004672 GO:0004674 GO:0005524 GO:0016301 GO:0016772	ATP binding; kinase activity; protein kinase activity; protein serine/threonine kinase activity; transferase activity, transferring phosphorus-containing groups	GO:0005886	plasma membrane	PF00560	Leucine Rich Repeat	PTHR24420	LEUCINE-RICH REPEAT RECEPTOR-LIKE PROTEIN KINASE
Glyma.08G198500	Blue							-0.8348	0.229071	-0.561549	762	UniRef100_K7L7Q7 Uncharacterized protein n=1 Tax=Glycine max RepID=K7L7Q7_SOYBN	0	83.17	UniRef100_G7LHD2 Mitogen-activated protein kinase HOG1 n=1 Tax=Medicago truncatula RepID=G7LHD2_MEDTR	0	97.44	AT2G19210.1|Symbols:|Leucine-rich repeat transmembrane protein kinase protein|chr2:8335639-8339307 REVERSE LENGTH=881	0	81.16	GO:0006468	protein phosphorylation	GO:0004672 GO:0005524 GO:0016301 GO:0016772	ATP binding; kinase activity; protein kinase activity; transferase activity, transferring phosphorus-containing groups	GO:0005886	plasma membrane	PF07714	Protein tyrosine kinase	PTHR24420	LEUCINE-RICH REPEAT RECEPTOR-LIKE PROTEIN KINASE	KOG0200	Fibroblast/platelet-derived_growth_factor_receptor_and_related_receptor_tyrosine_kinases
Glyma.08G201700	Blue					Root_JO_TA	1	-1.59701	-0.802747	-0.838845	192	UniRef100_I1KV30 Uncharacterized protein n=2 Tax=Glycine max RepID=I1KV30_SOYBN	1e-138	100	UniRef100_G7LFY8 Disease resistance gene n=1 Tax=Medicago truncatula RepID=G7LFY8_MEDTR	9e-61	93.07	AT3G16330.1|Symbols:|unknown protein; BEST Arabidopsis thaliana protein match is: unknown protein (TAIR:AT1G52140.1); Has 109 Blast hits to 109 proteins in 16 species: Archae - 0; Bacteria - 0; Metazoa - 0; Fungi - 0; Plants - 109; Viruses - 0; Other Eukaryotes - 0 (source: NCBI BLink).|chr3:5535263-5535880 FORWARD LENGTH=205	1e-42	92.68	GO:0008150 GO:0052542	biological process; defense response by callose deposition	GO:0003674	molecular function	GO:0005575	cellular component
Glyma.08G206900	Blue							-0.621326	-0.107683	-0.144836	853	UniRef100_I1KV87 Uncharacterized protein n=1 Tax=Glycine max RepID=I1KV87_SOYBN	0	100	UniRef100_G7II48 97 kDa heat shock protein n=1 Tax=Medicago truncatula RepID=G7II48_MEDTR	0	99.3	AT1G79930.1|Symbols:HSP91|heat shock protein 91|chr1:30063781-30067067 REVERSE LENGTH=831	0	101.56	GO:0006457 GO:0009408 GO:0046686	protein folding; response to cadmium ion; response to heat	GO:0005524	ATP binding	GO:0005634 GO:0005737 GO:0005829 GO:0005886	cytoplasm; cytosol; nucleus; plasma membrane	PF00012	Hsp70 protein	PTHR19375	HEAT SHOCK PROTEIN 70KDA	KOG0103	Molecular_chaperones_HSP105/HSP110/SSE1,_HSP70_superfamily
Glyma.08G222200	Blue							-0.577082	-0.143437	-0.315759	1093	UniRef100_I1KVR4 Uncharacterized protein n=1 Tax=Glycine max RepID=I1KVR4_SOYBN	0	100	UniRef100_B9HV37 An N-terminal calmodulin binding autoinhibitory domain-containing family protein n=1 Tax=Populus trichocarpa RepID=B9HV37_POPTR	0	98.34	AT3G21180.1|Symbols:ACA9, ATACA9|autoinhibited Ca(2+)-ATPase 9|chr3:7425770-7431941 FORWARD LENGTH=1086	0	98.34	GO:0006754 GO:0006812 GO:0006816 GO:0006882 GO:0007338 GO:0008152 GO:0009555 GO:0009624 GO:0009827 GO:0009860 GO:0010584 GO:0048610 GO:0048868 GO:0070588	ATP biosynthetic process; calcium ion transmembrane transport; calcium ion transport; cation transport; cellular process involved in reproduction; cellular zinc ion homeostasis; metabolic process; plant-type cell wall modification; pollen development; pollen exine formation; pollen tube development; pollen tube growth; response to nematode; single fertilization	GO:0000166 GO:0003824 GO:0005388 GO:0005516 GO:0005524 GO:0015662 GO:0046872	ATP binding; ATPase activity, coupled to transmembrane movement of ions, phosphorylative mechanism; calcium-transporting ATPase activity; calmodulin binding; catalytic activity; metal ion binding; nucleotide binding	GO:0005886 GO:0016020	membrane; plasma membrane	PF00702 PF00690 PF00689 PF12515 PF00122	haloacid dehalogenase-like hydrolase; Cation transporter/ATPase, N-terminus; Cation transporting ATPase, C-terminus; Ca2+-ATPase N terminal autoinhibitory domain; E1-E2 ATPase	PTHR24093	FAMILY NOT NAMED	KOG0204	Calcium_transporting_ATPase
Glyma.08G225500	Blue							-0.669247	-0.0355362	-0.0219568	802	UniRef100_K7L866 Uncharacterized protein n=1 Tax=Glycine max RepID=K7L866_SOYBN	0	100	UniRef100_Q9FWR2 Pyrophosphate-energized membrane proton pump 3 n=2 Tax=Arabidopsis thaliana RepID=AVPX_ARATH	0	99.88	AT1G16780.1|Symbols:VHP2;2, AtVHP2;2|Inorganic H pyrophosphatase family protein|chr1:5739468-5743818 REVERSE LENGTH=851	0	94.12	GO:0015992	proton transport	GO:0004427 GO:0009678	hydrogen-translocating pyrophosphatase activity; inorganic diphosphatase activity	GO:0005773 GO:0005794 GO:0016020	Golgi apparatus; membrane; vacuole	PF03030	Inorganic H+ pyrophosphatase
Glyma.08G233300	Blue							-1.45608	-0.666857	-0.733986	425	UniRef100_I1KW32 Uncharacterized protein n=1 Tax=Glycine max RepID=I1KW32_SOYBN	0	100	UniRef100_I6LM00 Type II metacaspase n=1 Tax=Hevea brasiliensis RepID=I6LM00_HEVBR	0	101.68	AT1G79330.1|Symbols:AMC6, ATMCP2B, ATMC5, MC5|metacaspase 5|chr1:29838722-29840137 FORWARD LENGTH=410	0	103.41	GO:0006508 GO:0043068	positive regulation of programmed cell death; proteolysis	GO:0004197	cysteine-type endopeptidase activity	GO:0005576 GO:0009507	chloroplast; extracellular region	PF00656	Caspase domain			KOG1546	Metacaspase_involved_in_regulation_of_apoptosis
Glyma.08G233500	Blue					Root_JO_TD	1	-0.737953	-0.0396617	-0.159124	416	UniRef100_I1KW34 Uncharacterized protein n=1 Tax=Glycine max RepID=I1KW34_SOYBN	0	100	UniRef100_I6LM00 Type II metacaspase n=1 Tax=Hevea brasiliensis RepID=I6LM00_HEVBR	0	99.52	AT1G79340.1|Symbols:AtMC4, MC4|metacaspase 4|chr1:29842849-29844368 FORWARD LENGTH=418	0	99.28	GO:0006508 GO:0006816 GO:0006970 GO:0007030 GO:0007033 GO:0009611 GO:0009651 GO:0009805 GO:0010167 GO:0015706 GO:0016540 GO:0043068 GO:0046686 GO:0048767	Golgi organization; calcium ion transport; coumarin biosynthetic process; nitrate transport; positive regulation of programmed cell death; protein autoprocessing; proteolysis; response to cadmium ion; response to nitrate; response to osmotic stress; response to salt stress; response to wounding; root hair elongation; vacuole organization	GO:0004197 GO:0008234 GO:0042802	cysteine-type endopeptidase activity; cysteine-type peptidase activity; identical protein binding	GO:0005576 GO:0005737 GO:0005829 GO:0005886 GO:0009506	cytoplasm; cytosol; extracellular region; plasma membrane; plasmodesma	PF00656	Caspase domain			KOG1546	Metacaspase_involved_in_regulation_of_apoptosis
[truncated: 2,804 more rows]

## Sheet: RG_roots_DEGs
Wm82.a2.v1 Identfier (1)	Cluster from Figure 4B (2)	IDC Gm03 QTL Linkage Block (3)	Introgressed Region: Clark vs. Isoclark (4)	Introgressed Region: Clark vs. Isoclark (4)	TF family (5)	Overlap With Previous Clark/IsoClark IDC Expression Studies (6)	Number of Overlapping Experiments (6)	Log2FC (EV/RG) (7)	Log2FC (EV/GmRR4) (7)	Log2FC (EV/GmGLU1) (7)	Length of Primary Predicted Protein (8)	Top Uniref100 Viridaeplantae Hit (8)	Best HSP Evalue (E<10-6) (8)	Best HSP Coverage (%) (8)	Top Most Descriptive Uniref100 Viridaeplantae Hit (8)	Best HSP Evalue (E<10-6) (8)	Best HSP Coverage (%) (8)	Top Arabidopsis (TAIR10) BLASTP Hit (8)	Best HSP Evalue (E<10-10) (8)	Best HSP Coverage (%) (8)	GO Biological Process IDs (8)	GO Biological Process Descriptions (8)	GO Molecular Function IDs (8)	GO Molecular Function Descriptions (8)	GO Cellular Component IDs (8)	GO Cellular Component Descriptions (8)	PFAM IDs (8)	PFAM Names (8)	Panther IDs (8)	Panther Descriptions (8)	KOG IDs (8)	KOG Descriptions (8)
[truncated: 735 more rows]

[truncated: 2 more sheets: HG_leaves_DEGs, HG_roots_DEGs]
