# Supplementary material for: GmGLU1 and GmRR4 contribute to iron deficiency tolerance in soybean
Source: Front Plant Sci. 2024 Feb 27;15:1295952. doi: 10.3389/fpls.2024.1295952 (PMC10927968; doi:10.3389/fpls.2024.1295952)
Supplement: Supplementary file 4 [file Table_4.xlsx]

## Sheet: Legend
Supplemental File 4. Significantly overrepresented gene ontology (GO) Biological Process terms identified in clusters of DEGs responding to silencing in leaves and roots of RG and HG groups. Tabs are compiled lists of significant GO terms identified in each construct Group x tissue type.
(1) Clusters refer to heat map clusters in Figures 4 and 5.
(2) A Fisher’s exact test [52] with a Bonferroni correction (corrected p-value < 0.05, [53]) was used to test for enriched gene ontology (GO) terms associated with a DEG list of interest compared to all genes in the soybean genome.

## Sheet: RG_Leaves_GO
Heat Map Cluster (Figure 4A)(1)	GO BP Term (2)	GO Term Description (2)	Genome Count (2)	Cluster Count (2)	Corrected P-value (P<0.05) (2)
Blue	GO:0009627	systemic acquired resistance	751	117	4.63673e-34
Blue	GO:0034976	response to endoplasmic reticulum stress	483	72	2.6186e-19
Blue	GO:0031348	negative regulation of defense response	766	92	2.78329e-18
Blue	GO:0031347	regulation of defense response	345	58	7.50279e-18
Blue	GO:0009697	salicylic acid biosynthetic process	653	80	3.0685e-16
Blue	GO:0050832	defense response to fungus	941	95	7.34292e-14
Blue	GO:0009863	salicylic acid mediated signaling pathway	458	61	9.16647e-14
Blue	GO:0000165	MAPK cascade	575	65	2.79952e-11
Blue	GO:0010310	regulation of hydrogen peroxide metabolic process	535	62	3.50973e-11
Blue	GO:0043069	negative regulation of programmed cell death	525	61	4.97545e-11
Blue	GO:0009862	systemic acquired resistance, salicylic acid mediated signaling pathway	688	71	1.7685e-10
Blue	GO:0010200	response to chitin	1135	98	4.0073e-10
Blue	GO:0010363	regulation of plant-type hypersensitive response	1019	91	4.13534e-10
Blue	GO:0006612	protein targeting to membrane	1020	91	4.3679e-10
Blue	GO:0045087	innate immune response	274	40	7.7822e-10
Blue	GO:0042742	defense response to bacterium	1063	91	4.20523e-09
Blue	GO:0051707	response to other organism	255	37	6.4854e-09
Blue	GO:0043900	regulation of multi-organism process	264	37	1.83044e-08
Blue	GO:0009595	detection of biotic stimulus	278	38	2.11635e-08
Blue	GO:0009867	jasmonic acid mediated signaling pathway	800	72	7.24807e-08
Blue	GO:0002679	respiratory burst involved in defense response	420	47	1.24292e-07
Blue	GO:0045088	regulation of innate immune response	64	16	1.87307e-06
Blue	GO:0009617	response to bacterium	407	43	4.15896e-06
Blue	GO:0030968	endoplasmic reticulum unfolded protein response	501	46	8.97485e-05
Blue	GO:0006984	ER-nucleus signaling pathway	39	11	0.000155608
Blue	GO:0042542	response to hydrogen peroxide	511	45	0.000393412
Blue	GO:0006995	cellular response to nitrogen starvation	149	20	0.00130499
Blue	GO:0009814	defense response, incompatible interaction	196	23	0.00240156
Blue	GO:0035556	intracellular signal transduction	479	40	0.00586384
Blue	GO:0010942	positive regulation of cell death	14	6	0.00654108
Blue	GO:0001666	response to hypoxia	195	22	0.00736734
Blue	GO:0052542	defense response by callose deposition	116	16	0.00978825
Blue	GO:0009408	response to heat	659	49	0.0141329
Blue	GO:0009625	response to insect	83	13	0.0158911
Blue	GO:0043090	amino acid import	266	26	0.0160287
Blue	GO:0009864	induced systemic resistance, jasmonic acid mediated signaling pathway	32	8	0.0196597
Blue	GO:0052033	pathogen-associated molecular pattern dependent induction by symbiont of host innate immune response	6	4	0.0264899
Blue	GO:0006862	nucleotide transport	101	14	0.0317937
Blue	GO:0043269	regulation of ion transport	101	14	0.0317937
Blue	GO:0009620	response to fungus	310	28	0.0330251
Blue	GO:0015802	basic amino acid transport	102	14	0.0355366
Blue	GO:0015696	ammonium transport	105	14	0.049174
Green	GO:0009715	chalcone biosynthetic process	21	13	2.92534e-12
Green	GO:0009629	response to gravity	23	13	1.5519e-11
Green	GO:0009611	response to wounding	1031	82	1.6593e-11
Green	GO:0009753	response to jasmonic acid stimulus	756	66	8.24285e-11
Green	GO:0006979	response to oxidative stress	632	51	7.36171e-07
Green	GO:0030397	membrane disassembly	31	11	9.08818e-07
Green	GO:0009411	response to UV	116	19	2.56351e-06
Green	GO:0009813	flavonoid biosynthetic process	218	26	4.32219e-06
Green	GO:0031540	regulation of anthocyanin biosynthetic process	53	13	4.78725e-06
Green	GO:0009695	jasmonic acid biosynthetic process	417	37	1.20788e-05
Green	GO:0010224	response to UV-B	278	29	1.26585e-05
Green	GO:0046686	response to cadmium ion	1310	79	2.15862e-05
Green	GO:0009723	response to ethylene stimulus	726	52	2.69509e-05
Green	GO:0009963	positive regulation of flavonoid biosynthetic process	300	28	0.000227884
Green	GO:0009718	anthocyanin-containing compound biosynthetic process	142	18	0.000366207
Green	GO:0051707	response to other organism	255	25	0.000385346
Green	GO:0034440	lipid oxidation	54	11	0.000533251
Green	GO:0009816	defense response to bacterium, incompatible interaction	143	17	0.00185533
Green	GO:0008152	metabolic process	2095	101	0.00946943
Green	GO:0009809	lignin biosynthetic process	147	16	0.0112726
Green	GO:0051289	protein homotetramerization	13	5	0.0228976
Green	GO:0019458	methionine catabolic process via 2-oxobutanoate	3	3	0.022926
Green	GO:0009807	lignan biosynthetic process	42	8	0.029778
Green	GO:0009620	response to fungus	310	24	0.0349603
Green	GO:0009738	abscisic acid mediated signaling pathway	634	39	0.040432
Green	GO:0042398	cellular modified amino acid biosynthetic process	130	14	0.0424841
Orange	GO:0010207	photosystem II assembly	372	15	0.00289937
Orange	GO:0010027	thylakoid membrane organization	469	17	0.00290572
Orange	GO:0006091	generation of precursor metabolites and energy	116	8	0.0108945
Orange	GO:0015979	photosynthesis	452	15	0.0276302
Pink	GO:0006091	generation of precursor metabolites and energy	116	11	0.00817217
Pink	GO:0030422	production of siRNA involved in RNA interference	102	10	0.0151382
Pink	GO:0009616	virus induced gene silencing	267	16	0.0341352

## Sheet: RG_Roots_GO
Heat Map Cluster (Figure 4B)(1)	GO BP Term (2)	GO Term Description (2)	Genome Count (2)	Cluster Count (2)	Corrected P-value (P<0.05) (2)
Blue	GO:0009834	secondary cell wall biogenesis	135	24	2.91956e-25
Blue	GO:0010413	glucuronoxylan metabolic process	495	21	3.21922e-09
Blue	GO:0045492	xylan biosynthetic process	497	21	3.46945e-09
Blue	GO:0010400	rhamnogalacturonan I side chain metabolic process	6	4	5.93603e-06
Blue	GO:0046274	lignin catabolic process	64	7	4.37684e-05
Blue	GO:0009832	plant-type cell wall biogenesis	313	11	0.00151609
Blue	GO:0044036	cell wall macromolecule metabolic process	222	9	0.00345933
Blue	GO:0009809	lignin biosynthetic process	147	7	0.0114649
Blue	GO:0042546	cell wall biogenesis	185	7	0.0481884
Green	GO:0006621	protein retention in ER lumen	14	3	0.0326352
Pink	GO:0080142	regulation of salicylic acid biosynthetic process	7	3	0.00771671
Pink	GO:0010422	regulation of brassinosteroid biosynthetic process	9	3	0.0182746
Pink	GO:0031347	regulation of defense response	345	12	0.0249036
Pink	GO:0010112	regulation of systemic acquired resistance	11	3	0.035421

## Sheet: HG_Leaves_GO
Heat Map Cluster (Figure 5A) (1)	GO BP Term (2)	GO Term Description (2)	Genome Count (2)	Cluster Count (2)	Corrected P-value (P<0.05) (2)
Orange	GO:0010207	photosystem II assembly	372	110	1.82948e-63
Orange	GO:0015979	photosynthesis	452	119	1.57229e-62
Orange	GO:0006098	pentose-phosphate shunt	421	112	2.75933e-59
Orange	GO:0006364	rRNA processing	532	118	2.84026e-53
Orange	GO:0019288	isopentenyl diphosphate biosynthetic process, mevalonate-independent pathway	581	115	1.6957e-46
Orange	GO:0009657	plastid organization	201	69	3.66194e-44
Orange	GO:0019684	photosynthesis, light reaction	320	80	9.0478e-40
Orange	GO:0010027	thylakoid membrane organization	469	94	3.11733e-38
Orange	GO:0009773	photosynthetic electron transport in photosystem I	121	46	2.61224e-31
Orange	GO:0015995	chlorophyll biosynthetic process	294	59	1.54069e-23
Orange	GO:0019252	starch biosynthetic process	372	64	9.33656e-22
Orange	GO:0000023	maltose metabolic process	304	57	3.80816e-21
Orange	GO:0043085	positive regulation of catalytic activity	232	47	1.15558e-18
Green	GO:0043069	negative regulation of programmed cell death	525	74	5.24893e-17
Orange	GO:0016117	carotenoid biosynthetic process	259	47	1.33958e-16
Orange	GO:0019344	cysteine biosynthetic process	459	63	3.69296e-16
Orange	GO:0035304	regulation of protein dephosphorylation	337	51	1.28724e-14
Orange	GO:0006091	generation of precursor metabolites and energy	116	30	1.60593e-14
Orange	GO:0009902	chloroplast relocation	230	41	5.03501e-14
Green	GO:0010363	regulation of plant-type hypersensitive response	1019	104	6.11466e-14
Green	GO:0006612	protein targeting to membrane	1020	104	6.53447e-14
Green	GO:0002679	respiratory burst involved in defense response	420	60	8.26133e-14
Orange	GO:0042793	transcription from plastid promoter	169	34	4.94094e-13
Green	GO:0009862	systemic acquired resistance, salicylic acid mediated signaling pathway	688	78	1.61136e-12
Green	GO:0009715	chalcone biosynthetic process	21	14	3.20656e-12
Green	GO:0010200	response to chitin	1135	107	4.7631e-12
Orange	GO:0010114	response to red light	252	40	7.01777e-12
Green	GO:0035556	intracellular signal transduction	479	61	1.01356e-11
Green	GO:0000165	MAPK cascade	575	68	1.27201e-11
Orange	GO:0009637	response to blue light	269	41	1.35359e-11
Green	GO:0009629	response to gravity	23	14	2.08381e-11
Green	GO:0010120	camalexin biosynthetic process	35	16	1.18004e-10
Orange	GO:0010218	response to far red light	251	38	1.48998e-10
Green	GO:0043900	regulation of multi-organism process	264	41	3.36207e-10
Orange	GO:0034660	ncRNA metabolic process	187	32	3.85205e-10
Green	GO:0009595	detection of biotic stimulus	278	42	4.51826e-10
Orange	GO:0006354	DNA-dependent transcription, elongation	225	35	5.81856e-10
Orange	GO:0006636	unsaturated fatty acid biosynthetic process	204	33	8.52568e-10
Green	GO:0031347	regulation of defense response	345	47	9.23768e-10
Green	GO:0010310	regulation of hydrogen peroxide metabolic process	535	61	1.34461e-09
Orange	GO:0019761	glucosinolate biosynthetic process	349	44	1.36316e-09
Green	GO:0009867	jasmonic acid mediated signaling pathway	800	79	1.56459e-09
Orange	GO:0009658	chloroplast organization	316	41	3.01711e-09
Green	GO:0009611	response to wounding	1031	92	7.5359e-09
Green	GO:0009863	salicylic acid mediated signaling pathway	458	53	2.13259e-08
Green	GO:0031348	negative regulation of defense response	766	74	2.14242e-08
Orange	GO:0009767	photosynthetic electron transport chain	39	14	4.07129e-08
Green	GO:0009753	response to jasmonic acid stimulus	756	71	1.85284e-07
Green	GO:0050832	defense response to fungus	941	81	6.81594e-07
Orange	GO:0070838	divalent metal ion transport	237	31	9.70872e-07
Green	GO:0010508	positive regulation of autophagy	8	7	1.38674e-06
Green	GO:0031540	regulation of anthocyanin biosynthetic process	53	15	2.10156e-06
Green	GO:0009620	response to fungus	310	38	2.63608e-06
Orange	GO:0010196	nonphotochemical quenching	19	9	6.40862e-06
Green	GO:0050691	regulation of defense response to virus by host	13	8	7.91766e-06
Green	GO:0009873	ethylene mediated signaling pathway	311	37	9.44151e-06
Green	GO:0009697	salicylic acid biosynthetic process	653	59	2.32675e-05
Orange	GO:0010206	photosystem II repair	16	8	2.61093e-05
Orange	GO:0030003	cellular cation homeostasis	274	31	3.10087e-05
Orange	GO:0009765	photosynthesis, light harvesting	44	12	3.36633e-05
Orange	GO:0010155	regulation of proton transport	191	25	3.65059e-05
Orange	GO:0019760	glucosinolate metabolic process	53	13	3.71353e-05
Orange	GO:0045454	cell redox homeostasis	263	30	4.23617e-05
Orange	GO:0009814	defense response, incompatible interaction	196	25	6.09557e-05
Orange	GO:0010103	stomatal complex morphogenesis	362	36	7.3406e-05
Orange	GO:0016226	iron-sulfur cluster assembly	227	27	8.12997e-05
Green	GO:0009738	abscisic acid mediated signaling pathway	634	56	0.000109111
Green	GO:0016045	detection of bacterium	31	10	0.000251179
Green	GO:0009695	jasmonic acid biosynthetic process	417	41	0.000325856
Green	GO:0050776	regulation of immune response	25	9	0.000341585
Green	GO:0009723	response to ethylene stimulus	726	60	0.000383866
Green	GO:0006944	cellular membrane fusion	717	59	0.000547566
Green	GO:0010224	response to UV-B	278	31	0.000583266
Green	GO:0009646	response to absence of light	91	16	0.000841031
Green	GO:0042742	defense response to bacterium	1063	78	0.000970966
Orange	GO:0032544	plastid translation	17	7	0.0010119
Orange	GO:0006662	glycerol ether metabolic process	92	15	0.0010629
Orange	GO:1901671	positive regulation of superoxide dismutase activity	4	4	0.00145702
Green	GO:0009718	anthocyanin-containing compound biosynthetic process	142	20	0.00155704
Green	GO:0030968	endoplasmic reticulum unfolded protein response	501	44	0.00263073
Green	GO:0009963	positive regulation of flavonoid biosynthetic process	300	31	0.00292266
Orange	GO:0009073	aromatic amino acid family biosynthetic process	139	18	0.00308611
Orange	GO:0030154	cell differentiation	324	30	0.00352846
Green	GO:0015914	phospholipid transport	32	9	0.00360708
Green	GO:0009411	response to UV	116	17	0.00524754
Green	GO:2000034	regulation of seed maturation	13	6	0.00582209
Green	GO:0043090	amino acid import	266	28	0.00597851
Orange	GO:0015986	ATP synthesis coupled proton transport	58	11	0.00601485
Orange	GO:0042549	photosystem II stabilization	15	6	0.00737579
Green	GO:0051707	response to other organism	255	27	0.00775685
Orange	GO:0006412	translation	763	53	0.00842895
Orange	GO:0045037	protein import into chloroplast stroma	41	9	0.0116775
Green	GO:0070370	cellular heat acclimation	21	7	0.0125287
Orange	GO:0006779	porphyrin-containing compound biosynthetic process	33	8	0.0160952
Orange	GO:0006546	glycine catabolic process	157	18	0.0169503
Green	GO:0052542	defense response by callose deposition	116	16	0.0211909
Orange	GO:0018208	peptidyl-proline modification	44	9	0.0213927
Orange	GO:0018119	peptidyl-cysteine S-nitrosylation	47	9	0.0372309
Orange	GO:0010264	myo-inositol hexakisphosphate biosynthetic process	140	16	0.049407

## Sheet: HG_Roots_GO
Heat Map Cluster (Figure 5B) (1)	GO BP Term (2)	GO Term Description (2)	Genome Count (2)	Cluster Count (2)	Corrected P-value (P<0.05) (2)
Blue	GO:0009834	secondary cell wall biogenesis	135	8	0.000275661
Green	GO:0015979	photosynthesis	452	69	5.78973e-28
Green	GO:0019684	photosynthesis, light reaction	320	51	3.33298e-21
Green	GO:0009765	photosynthesis, light harvesting	44	20	3.22686e-17
Green	GO:0009657	plastid organization	201	37	3.36418e-17
Green	GO:0009637	response to blue light	269	41	4.59327e-16
Green	GO:0010207	photosystem II assembly	372	46	1.65745e-14
Green	GO:0010114	response to red light	252	37	7.94762e-14
Green	GO:0009773	photosynthetic electron transport in photosystem I	121	25	2.09681e-12
Green	GO:0010218	response to far red light	251	35	2.62162e-12
Green	GO:0035304	regulation of protein dephosphorylation	337	40	7.6581e-12
Green	GO:0070838	divalent metal ion transport	237	32	9.60333e-11
Green	GO:0006364	rRNA processing	532	49	1.74473e-10
Green	GO:0019344	cysteine biosynthetic process	459	45	1.84582e-10
Green	GO:0030003	cellular cation homeostasis	274	32	5.10993e-09
Green	GO:0010155	regulation of proton transport	191	26	1.48312e-08
Green	GO:0042549	photosystem II stabilization	15	7	4.25245e-05
Green	GO:0006098	pentose-phosphate shunt	421	32	0.000195576
Green	GO:0009902	chloroplast relocation	230	22	0.000317104
Green	GO:0009744	response to sucrose stimulus	531	34	0.00393981
Green	GO:0015996	chlorophyll catabolic process	140	15	0.00526435
Green	GO:0015698	inorganic anion transport	31	7	0.0118563
Green	GO:0015995	chlorophyll biosynthetic process	294	22	0.0169515
Green	GO:0009814	defense response, incompatible interaction	196	17	0.0221596
Green	GO:0010264	myo-inositol hexakisphosphate biosynthetic process	140	14	0.0229279
Pink	GO:0009834	secondary cell wall biogenesis	135	19	9.01493e-12
Pink	GO:0009833	primary cell wall biogenesis	13	6	3.54811e-06
Pink	GO:0010623	developmental programmed cell death	7	4	0.000456941
Pink	GO:0009926	auxin polar transport	251	15	0.000615275
Pink	GO:0030243	cellulose metabolic process	107	10	0.000691076
Pink	GO:0008361	regulation of cell size	144	11	0.00153355
Pink	GO:0009832	plant-type cell wall biogenesis	313	16	0.00208728
Pink	GO:0006065	UDP-glucuronate biosynthetic process	10	4	0.00265788
Pink	GO:0007030	Golgi organization	539	21	0.00514365
Pink	GO:0009825	multidimensional cell growth	265	14	0.00562339
Pink	GO:0009266	response to temperature stimulus	362	16	0.0125711
Pink	GO:0030244	cellulose biosynthetic process	285	14	0.0125982
Pink	GO:0006816	calcium ion transport	324	15	0.0130898
Pink	GO:0042546	cell wall biogenesis	185	11	0.0163364
Pink	GO:0006972	hyperosmotic response	305	14	0.0262612
Pink	GO:0043481	anthocyanin accumulation in tissues in response to UV light	310	14	0.0312372
Pink	GO:0006096	glycolysis	661	22	0.0340446
Pink	GO:0009750	response to fructose stimulus	362	15	0.0455781
